# Supplementary material for: Mitochondrial energy metabolism correlates with an immunosuppressive tumor microenvironment and poor prognosis in esophageal squamous cell carcinoma
Source: Comput Struct Biotechnol J. 2023 Aug 24;21:4118–33. doi: 10.1016/j.csbj.2023.08.022 (PMC10474161; doi:10.1016/j.csbj.2023.08.022)
Supplement: Supplementary file 1 — Table S1. Summary of the information on the GEO datasets. GEO, Gene Expression Omnibus. [file mmc1.xlsx]

## Sheet: Sheet1
Table S1 Summary of the information on the GEO datasets
GSE	Species	Organization Source	Group		References PMID
			Non-tumor	Tumor
GSE111011	Homo sapiens	esophageal squamous cell carcinoma	7	7	-
GSE164158	Homo sapiens	esophageal squamous cell carcinoma	8	8	33552118
GSE145370	Homo sapiens	esophageal squamous cell carcinoma	7	7	34414188
