# Supplementary material for: Mitochondrial energy metabolism correlates with an immunosuppressive tumor microenvironment and poor prognosis in esophageal squamous cell carcinoma
Source: Comput Struct Biotechnol J. 2023 Aug 24;21:4118–33. doi: 10.1016/j.csbj.2023.08.022 (PMC10474161; doi:10.1016/j.csbj.2023.08.022)
Supplement: Supplementary file 2 — Table S10. Differential genes among high-scoring cell populations. [file mmc10.csv]

	p_val	avg_log2FC	pct.1	pct.2	p_val_adj	cluster	gene
TYROBP	0.000000000000000000000000000000000000000000000000000000000000000000000000000000000000000000000000000000000000000000000000000539388321740023	4.10011261474955	0.935	0.08	0.00000000000000000000000000000000000000000000000000000000000000000000000000000000000000000000000000000000000000000000000735995365014262	Macrophage	TYROBP
FCER1G	0.000000000000000000000000000000000000000000000000000000000000000000000000000000000000000000000000000000000000000000000145145273424852	4.0764359993208	0.912	0.076	0.00000000000000000000000000000000000000000000000000000000000000000000000000000000000000000000000000000000000000000198050725588211	Macrophage	FCER1G
FTL	0.00000000000000000000000000000000000000000000000000000000000000000000000000000000000000000000000000261603795293865	3.04980928768626	0.992	0.933	0.0000000000000000000000000000000000000000000000000000000000000000000000000000000000000000000000356958378678478	Macrophage	FTL
SAT1	0.00000000000000000000000000000000000000000000000000000000000000000000000000000000000000000000000000292889824838143	3.08111294051227	0.941	0.477	0.0000000000000000000000000000000000000000000000000000000000000000000000000000000000000000000000399648165991646	Macrophage	SAT1
APOC1	0.0000000000000000000000000000000000000000000000000000000000000000000000000000000000000000000221741968409386	4.85871190052712	0.806	0.095	0.000000000000000000000000000000000000000000000000000000000000000000000000000000000000000302566915894607	Macrophage	APOC1
AIF1	0.000000000000000000000000000000000000000000000000000000000000000000000000000000000000216640137248761	3.16642775345771	0.77	0.055	0.00000000000000000000000000000000000000000000000000000000000000000000000000000000295605467275934	Macrophage	AIF1
LGALS1	0.00000000000000000000000000000000000000000000000000000000000000000000000000000000000608748075509193	2.45239839328184	0.917	0.361	0.0000000000000000000000000000000000000000000000000000000000000000000000000000000830636749032294	Macrophage	LGALS1
FTH1	0.0000000000000000000000000000000000000000000000000000000000000000000000000000000000148676313125686	2.23100254834632	0.998	0.972	0.000000000000000000000000000000000000000000000000000000000000000000000000000000202868829259999	Macrophage	FTH1
LYZ	0.0000000000000000000000000000000000000000000000000000000000000000000000000000202888903661155	4.24051366843419	0.693	0.031	0.000000000000000000000000000000000000000000000000000000000000000000000000276841909045646	Macrophage	LYZ
CTSB	0.000000000000000000000000000000000000000000000000000000000000000000000000000093179012543703	3.52884379834964	0.775	0.18	0.00000000000000000000000000000000000000000000000000000000000000000000000127142762615883	Macrophage	CTSB
CD68	0.000000000000000000000000000000000000000000000000000000000000000000000000000257645117938984	2.9240425470582	0.71	0.043	0.00000000000000000000000000000000000000000000000000000000000000000000000351556763427743	Macrophage	CD68
C15orf48	0.0000000000000000000000000000000000000000000000000000000000000000000000000309917291906731	3.06917043424859	0.718	0.058	0.000000000000000000000000000000000000000000000000000000000000000000000422882144806734	Macrophage	C15orf48
SPI1	0.00000000000000000000000000000000000000000000000000000000000000000000000197747042311793	2.5848699640062	0.659	0.024	0.0000000000000000000000000000000000000000000000000000000000000000000269825839234441	Macrophage	SPI1
SPP1	0.00000000000000000000000000000000000000000000000000000000000000000000017447254185376	4.74165602881166	0.723	0.128	0.00000000000000000000000000000000000000000000000000000000000000000238067783359455	Macrophage	SPP1
NPC2	0.000000000000000000000000000000000000000000000000000000000000000000000341737209103484	2.54955468088565	0.775	0.226	0.00000000000000000000000000000000000000000000000000000000000000000466300421821704	Macrophage	NPC2
SERF2	0.00000000000000000000000000000000000000000000000000000000000000000298975194737832	1.14090619853786	0.974	0.905	0.0000000000000000000000000000000000000000000000000000000000000407951653219772	Macrophage	SERF2
CAPG	0.000000000000000000000000000000000000000000000000000000000000000101087089323144	2.41811085204753	0.759	0.196	0.0000000000000000000000000000000000000000000000000000000000013793333338143	Macrophage	CAPG
APOE	0.000000000000000000000000000000000000000000000000000000000000000154757863818648	4.42576643560246	0.643	0.049	0.00000000000000000000000000000000000000000000000000000000000211167105180545	Macrophage	APOE
BCL2A1	0.00000000000000000000000000000000000000000000000000000000000000378736764898109	3.12532136950596	0.639	0.055	0.0000000000000000000000000000000000000000000000000000000000516786315703469	Macrophage	BCL2A1
GLUL	0.000000000000000000000000000000000000000000000000000000000000128052763594419	2.43659275416133	0.77	0.223	0.00000000000000000000000000000000000000000000000000000000174727995924584	Macrophage	GLUL
VIM	0.000000000000000000000000000000000000000000000000000000000000182854281371019	2.03757044777027	0.907	0.526	0.00000000000000000000000000000000000000000000000000000000249504666930755	Macrophage	VIM
FBP1	0.00000000000000000000000000000000000000000000000000000000000100788887297352	4.06753515905876	0.574	0.012	0.0000000000000000000000000000000000000000000000000000000137526436717237	Macrophage	FBP1
PLAUR	0.00000000000000000000000000000000000000000000000000000000000171871436514803	2.98348432239953	0.602	0.034	0.0000000000000000000000000000000000000000000000000000000234518575124448	Macrophage	PLAUR
SOD2	0.00000000000000000000000000000000000000000000000000000000000961976792491123	2.53475335812782	0.755	0.223	0.000000000000000000000000000000000000000000000000000000131261733335414	Macrophage	SOD2
CST3	0.00000000000000000000000000000000000000000000000000000000205030248739394	2.12887226224513	0.786	0.263	0.0000000000000000000000000000000000000000000000000000279763774404904	Macrophage	CST3
HLA-DRA	0.000000000000000000000000000000000000000000000000000000239228164560086	2.55871429067997	0.793	0.339	0.00000000000000000000000000000000000000000000000000326426830542237	Macrophage	HLA-DRA
GABARAP	0.00000000000000000000000000000000000000000000000000000444565321563199	1.35035512942163	0.915	0.633	0.0000000000000000000000000000000000000000000000000606609381272985	Macrophage	GABARAP
LAPTM5	0.0000000000000000000000000000000000000000000000000000551813391877182	1.71162508728564	0.811	0.364	0.000000000000000000000000000000000000000000000000752949373216415	Macrophage	LAPTM5
LST1	0.000000000000000000000000000000000000000000000000000368425043233888	2.10510470154315	0.561	0.043	0.0000000000000000000000000000000000000000000000050271597149264	Macrophage	LST1
SERPINA1	0.00000000000000000000000000000000000000000000000000696760932646463	2.31871325284249	0.514	0.015	0.0000000000000000000000000000000000000000000000950730292596099	Macrophage	SERPINA1
SH3BGRL3	0.0000000000000000000000000000000000000000000000000116192792246499	1.21272304415039	0.967	0.817	0.000000000000000000000000000000000000000000000158545065020348	Macrophage	SH3BGRL3
GSN	0.00000000000000000000000000000000000000000000000013812080924678	2.23676535149601	0.571	0.07	0.00000000000000000000000000000000000000000000188465844217231	Macrophage	GSN
OAZ1	0.000000000000000000000000000000000000000000000000233771730101107	1.08597428199724	0.931	0.804	0.00000000000000000000000000000000000000000000318981525722961	Macrophage	OAZ1
CSTB	0.000000000000000000000000000000000000000000000003137737720586	1.80117232994957	0.886	0.633	0.000000000000000000000000000000000000000000042814431197396	Macrophage	CSTB
IFI30	0.00000000000000000000000000000000000000000000000741140029488951	2.14895977809606	0.514	0.037	0.000000000000000000000000000000000000000000101128557023767	Macrophage	IFI30
SLC11A1	0.0000000000000000000000000000000000000000000000144895974644019	2.064524564991	0.48	0.009	0.000000000000000000000000000000000000000000197710557401763	Macrophage	SLC11A1
SMIM25	0.0000000000000000000000000000000000000000000000368548438702332	1.97454574993145	0.511	0.024	0.000000000000000000000000000000000000000000502884344609332	Macrophage	SMIM25
PSAP	0.0000000000000000000000000000000000000000000000539012956694169	2.01109566064481	0.636	0.153	0.000000000000000000000000000000000000000000735483179409194	Macrophage	PSAP
S100A9	0.000000000000000000000000000000000000000000000150721523721043	1.01468418866001	0.67	0.135	0.00000000000000000000000000000000000000000205659519117363	Macrophage	S100A9
TMSB10	0.00000000000000000000000000000000000000000000017303377257851	0.915594584992853	0.985	0.976	0.00000000000000000000000000000000000000000236104582683376	Macrophage	TMSB10
TIMP1	0.000000000000000000000000000000000000000000000375471991673205	3.43234532640359	0.548	0.08	0.00000000000000000000000000000000000000000512331532638088	Macrophage	TIMP1
LGALS3	0.0000000000000000000000000000000000000000000009725541078918	2.09033643101351	0.723	0.291	0.0000000000000000000000000000000000000000132705008021836	Macrophage	LGALS3
ATP6V1F	0.00000000000000000000000000000000000000000000145561938908924	1.53279324889969	0.819	0.474	0.0000000000000000000000000000000000000000198619265641227	Macrophage	ATP6V1F
S100A10	0.00000000000000000000000000000000000000000000420827729435448	1.39977786273304	0.887	0.587	0.0000000000000000000000000000000000000000574219436814669	Macrophage	S100A10
C1QA	0.000000000000000000000000000000000000000000175922713361201	3.00377142881355	0.475	0.028	0.00000000000000000000000000000000000000240046542381359	Macrophage	C1QA
CYBB	0.000000000000000000000000000000000000000000828780521722715	1.99775572905807	0.436	0.003	0.0000000000000000000000000000000000000113087102189064	Macrophage	CYBB
CD63	0.00000000000000000000000000000000000000000126676029501698	1.93986108819497	0.701	0.33	0.0000000000000000000000000000000000000172849442255068	Macrophage	CD63
G0S2	0.00000000000000000000000000000000000000000334985352733981	3.9119619175398	0.498	0.058	0.0000000000000000000000000000000000000457087513805516	Macrophage	G0S2
CTSS	0.00000000000000000000000000000000000000000416784472018548	1.90952080410121	0.561	0.107	0.0000000000000000000000000000000000000568702412069309	Macrophage	CTSS
MS4A7	0.0000000000000000000000000000000000000000115310960004934	1.92585440158217	0.458	0.021	0.000000000000000000000000000000000000157341804926732	Macrophage	MS4A7
CXCL8	0.00000000000000000000000000000000000000011250640815511	3.3954083189199	0.566	0.113	0.00000000000000000000000000000000000153514993927647	Macrophage	CXCL8
CXCL2	0.000000000000000000000000000000000000000320759286679623	3.67881840729487	0.429	0.015	0.00000000000000000000000000000000000437676046674345	Macrophage	CXCL2
IL1RN	0.000000000000000000000000000000000000000611682480797442	2.33942820016241	0.478	0.043	0.00000000000000000000000000000000000834640745048109	Macrophage	IL1RN
CD14	0.000000000000000000000000000000000000000673961244075475	2.19763085746549	0.439	0.021	0.00000000000000000000000000000000000919620117540986	Macrophage	CD14
CXCL16	0.00000000000000000000000000000000000000127639312768778	1.57726976802948	0.467	0.04	0.0000000000000000000000000000000000174163842272998	Macrophage	CXCL16
CD74	0.0000000000000000000000000000000000000182396518923167	2.03824714381565	0.884	0.633	0.000000000000000000000000000000000248880050070661	Macrophage	CD74
CTSZ	0.0000000000000000000000000000000000000515758484439894	1.75771057984457	0.455	0.043	0.000000000000000000000000000000000703752452018235	Macrophage	CTSZ
IER3	0.00000000000000000000000000000000000006771164557195	2.54359057943231	0.47	0.055	0.000000000000000000000000000000000923925403829257	Macrophage	IER3
LILRB4	0.0000000000000000000000000000000000000929447936184812	1.55289402181279	0.401	0.009	0.00000000000000000000000000000000126823170892418	Macrophage	LILRB4
CTSL	0.000000000000000000000000000000000000185940230518337	1.91790597800857	0.45	0.04	0.00000000000000000000000000000000253715444542271	Macrophage	CTSL
PLEK	0.000000000000000000000000000000000000257844270066387	1.79159031619173	0.431	0.028	0.00000000000000000000000000000000351828506505585	Macrophage	PLEK
IL1B	0.000000000000000000000000000000000000311086429412043	3.41904130479253	0.452	0.049	0.00000000000000000000000000000000424477432932733	Macrophage	IL1B
RAB31	0.000000000000000000000000000000000000441112832943599	1.57736575994001	0.45	0.046	0.00000000000000000000000000000000601898460551541	Macrophage	RAB31
RNF130	0.000000000000000000000000000000000000631111433187223	1.51602493923724	0.444	0.04	0.00000000000000000000000000000000861151550583965	Macrophage	RNF130
C1orf162	0.00000000000000000000000000000000000146803547767156	1.71125086077786	0.393	0.009	0.0000000000000000000000000000000200313440928284	Macrophage	C1orf162
TMEM176B	0.00000000000000000000000000000000000159283663746635	1.83560528076295	0.401	0.015	0.0000000000000000000000000000000217342559182284	Macrophage	TMEM176B
NCF2	0.00000000000000000000000000000000000587996078926935	1.39994500502028	0.398	0.015	0.0000000000000000000000000000000802320649695803	Macrophage	NCF2
GRN	0.00000000000000000000000000000000000770959208496438	1.77799274733308	0.542	0.135	0.000000000000000000000000000000105197383999339	Macrophage	GRN
CTSD	0.00000000000000000000000000000000000943033881099929	2.08037221268922	0.566	0.147	0.000000000000000000000000000000128676973076085	Macrophage	CTSD
C1QC	0.0000000000000000000000000000000000294358017715958	2.980431534566	0.406	0.024	0.000000000000000000000000000000401651515173425	Macrophage	C1QC
MMP9	0.0000000000000000000000000000000000328720460471336	3.30181990861987	0.411	0.031	0.000000000000000000000000000000448539068313138	Macrophage	MMP9
CXCL3	0.000000000000000000000000000000000045272673262792	3.33683573292922	0.377	0.006	0.000000000000000000000000000000617745626670797	Macrophage	CXCL3
C1QB	0.000000000000000000000000000000000963999284565424	2.8741001241337	0.409	0.034	0.0000000000000000000000000000131537702378952	Macrophage	C1QB
TREM2	0.00000000000000000000000000000000114025751215343	1.65994728466781	0.357	0.003	0.0000000000000000000000000000155588137533335	Macrophage	TREM2
CTSH	0.00000000000000000000000000000000140272724893415	1.45231520457078	0.447	0.061	0.0000000000000000000000000000191402133117064	Macrophage	CTSH
ASAH1	0.00000000000000000000000000000000193114201313203	1.49115483638702	0.488	0.098	0.0000000000000000000000000000263504327691865	Macrophage	ASAH1
CCL3L1	0.00000000000000000000000000000000913220159317753	3.41210411937706	0.445	0.067	0.000000000000000000000000000124608890738907	Macrophage	CCL3L1
MRC1	0.00000000000000000000000000000000948372879504965	1.59234105750049	0.349	0.003	0.000000000000000000000000000129405479408452	Macrophage	MRC1
ANXA5	0.00000000000000000000000000000000955333027907174	1.2890794002514	0.734	0.382	0.000000000000000000000000000130355191657934	Macrophage	ANXA5
TMSB4X	0.0000000000000000000000000000000853062083573191	1.00221537248336	0.995	0.89	0.00000000000000000000000000116400321303562	Macrophage	TMSB4X
TMEM176A	0.000000000000000000000000000000122545165151667	1.5506862850709	0.362	0.015	0.00000000000000000000000000167212877849449	Macrophage	TMEM176A
FCGRT	0.000000000000000000000000000000540515619453749	1.51127115944153	0.429	0.067	0.0000000000000000000000000073753356274464	Macrophage	FCGRT
ITGB2	0.00000000000000000000000000000126945297293227	1.52938739118481	0.538	0.153	0.0000000000000000000000000173216858156608	Macrophage	ITGB2
BRI3	0.00000000000000000000000000000127656349099752	1.42479269007911	0.467	0.092	0.0000000000000000000000000174187088346612	Macrophage	BRI3
LGALS2	0.00000000000000000000000000000262498771164396	1.49747492600609	0.334	0.006	0.0000000000000000000000000358179573253819	Macrophage	LGALS2
HLA-DPB1	0.00000000000000000000000000000463264350930977	1.71554153288997	0.633	0.257	0.0000000000000000000000000632124206845318	Macrophage	HLA-DPB1
GPX4	0.0000000000000000000000000000106664750968807	1.0858534672642	0.819	0.538	0.000000000000000000000000145544052696937	Macrophage	GPX4
MNDA	0.0000000000000000000000000000114473068741112	1.5183776766994	0.356	0.021	0.000000000000000000000000156198502297248	Macrophage	MNDA
FCGR2A	0.0000000000000000000000000000129252167508828	1.70495344985795	0.333	0.009	0.000000000000000000000000176364582565796	Macrophage	FCGR2A
CD83	0.0000000000000000000000000000149196528897596	1.58963551423829	0.416	0.064	0.000000000000000000000000203578663680769	Macrophage	CD83
TYMP	0.0000000000000000000000000000191286005814472	1.39563639698503	0.721	0.382	0.000000000000000000000000261009754933847	Macrophage	TYMP
TREM1	0.0000000000000000000000000000663674907096378	1.43869248583568	0.32	0.006	0.000000000000000000000000905584410733008	Macrophage	TREM1
CYBA	0.000000000000000000000000000562259405598602	1.49966150890298	0.705	0.446	0.00000000000000000000000767202958939292	Macrophage	CYBA
LITAF	0.00000000000000000000000000056279825855302	1.34051173372486	0.648	0.278	0.00000000000000000000000767938223795596	Macrophage	LITAF
CCL4L2	0.000000000000000000000000000792592239595607	2.25755963918057	0.436	0.095	0.0000000000000000000000108149211092821	Macrophage	CCL4L2
SDC2	0.000000000000000000000000000927458157884909	1.32368921309911	0.303	0.003	0.0000000000000000000000126551665643396	Macrophage	SDC2
TPT1	0.0000000000000000000000000014470571359174	0.824613071637655	0.964	0.905	0.0000000000000000000000197450946195929	Macrophage	TPT1
KCTD12	0.0000000000000000000000000020839386905471	1.22458221057527	0.312	0.009	0.0000000000000000000000284353434325151	Macrophage	KCTD12
HNMT	0.00000000000000000000000000223587739565004	1.26079383476809	0.352	0.034	0.0000000000000000000000305085470636449	Macrophage	HNMT
CLEC7A	0.0000000000000000000000000022642514664262	1.20343177088523	0.354	0.034	0.0000000000000000000000308957112593855	Macrophage	CLEC7A
ATP6V0C	0.00000000000000000000000000370274019809093	1.17190078321258	0.736	0.486	0.0000000000000000000000505238900029507	Macrophage	ATP6V0C
LY96	0.00000000000000000000000000440666927359615	1.44339703032384	0.409	0.073	0.0000000000000000000000601290022382195	Macrophage	LY96
OLR1	0.00000000000000000000000000674942605897547	1.49747249971096	0.29	0	0.0000000000000000000000920959185747203	Macrophage	OLR1
FCGR3A	0.0000000000000000000000000162419209301048	1.45275794124088	0.33	0.021	0.00000000000000000000022162101109128	Macrophage	FCGR3A
LGALS9	0.0000000000000000000000000285987771448851	1.2014937363253	0.485	0.131	0.000000000000000000000390230314141957	Macrophage	LGALS9
FOSB	0.0000000000000000000000000286333433893305	1.62259749156693	0.4	0.067	0.000000000000000000000390701970547415	Macrophage	FOSB
AQP9	0.0000000000000000000000000377713779956584	1.29448965936569	0.305	0.012	0.000000000000000000000515390452750758	Macrophage	AQP9
S100A11	0.0000000000000000000000000475408057564175	0.674695842550253	0.961	0.841	0.000000000000000000000648694294546317	Macrophage	S100A11
S100A8	0.0000000000000000000000000522022039481784	0.341408779721227	0.522	0.138	0.000000000000000000000712299072872894	Macrophage	S100A8
MAFB	0.0000000000000000000000000824163787001795	1.45026678266143	0.328	0.028	0.00000000000000000000112457148736395	Macrophage	MAFB
UPP1	0.00000000000000000000000019071156686094	1.34544509717892	0.416	0.092	0.00000000000000000000260225932981752	Macrophage	UPP1
SGK1	0.000000000000000000000000305374745373332	1.53943448059942	0.445	0.113	0.00000000000000000000416683840061912	Macrophage	SGK1
LIMS1	0.000000000000000000000000453690836418002	1.09142027102083	0.471	0.122	0.00000000000000000000619061146292364	Macrophage	LIMS1
TNFSF13B	0.000000000000000000000000478302044869917	1.31813624008333	0.333	0.034	0.00000000000000000000652643140225002	Macrophage	TNFSF13B
MMP12	0.000000000000000000000000583858003645817	3.75945036811349	0.287	0.009	0.00000000000000000000796674245974718	Macrophage	MMP12
VAMP8	0.000000000000000000000000956186873245462	1.17990745156487	0.729	0.468	0.0000000000000000000130471698854343	Macrophage	VAMP8
SLC7A7	0.00000000000000000000000124235289607954	0.992606075016696	0.281	0.006	0.0000000000000000000169519052670054	Macrophage	SLC7A7
MARCO	0.00000000000000000000000151614563333725	1.42991875554019	0.268	0	0.0000000000000000000206878071668868	Macrophage	MARCO
TIMP2	0.00000000000000000000000164190867958066	0.943566970115256	0.292	0.012	0.0000000000000000000224038439328781	Macrophage	TIMP2
MS4A4A	0.00000000000000000000000178665376882722	1.10008744867416	0.279	0.006	0.0000000000000000000243788906756474	Macrophage	MS4A4A
CCL3	0.00000000000000000000000188829143302008	2.58074350147428	0.574	0.275	0.000000000000000000025765736603559	Macrophage	CCL3
RGCC	0.00000000000000000000000207858543702523	1.93458723546686	0.52	0.205	0.0000000000000000000283622982882092	Macrophage	RGCC
GSTO1	0.00000000000000000000000267126346319962	1.11109078226902	0.649	0.324	0.0000000000000000000364493899553587	Macrophage	GSTO1
MFSD1	0.00000000000000000000000291700744539996	1.06314456965489	0.393	0.08	0.0000000000000000000398025665924824	Macrophage	MFSD1
SDCBP	0.0000000000000000000000035335208795396	1.20129485667267	0.636	0.294	0.0000000000000000000482148924013178	Macrophage	SDCBP
HLA-DPA1	0.00000000000000000000000371798678346479	1.5630440940883	0.664	0.352	0.000000000000000000050731929660377	Macrophage	HLA-DPA1
ITGAM	0.00000000000000000000000403472960748019	1.00771318029314	0.276	0.006	0.0000000000000000000550538854940672	Macrophage	ITGAM
FN1	0.00000000000000000000000436411841229365	2.56033786171901	0.287	0.012	0.0000000000000000000595483957357468	Macrophage	FN1
ATP6V0B	0.00000000000000000000000507198742964658	1.21417114275425	0.636	0.376	0.0000000000000000000692072684775276	Macrophage	ATP6V0B
CD44	0.0000000000000000000000055162029084846	1.35994213318904	0.545	0.229	0.0000000000000000000752685886862724	Macrophage	CD44
MT-ND4	0.00000000000000000000000577675960089251	1.49729304791549	0.693	0.489	0.0000000000000000000788238847541783	Macrophage	MT-ND4
FGR	0.00000000000000000000000682313327121203	1.02932897774279	0.282	0.009	0.0000000000000000000931016534856881	Macrophage	FGR
HLA-DRB1	0.00000000000000000000000689347367594231	1.501463273363	0.706	0.382	0.0000000000000000000940614483082328	Macrophage	HLA-DRB1
GLIPR2	0.00000000000000000000000692578144054915	1.11966558636209	0.442	0.11	0.0000000000000000000945022877562931	Macrophage	GLIPR2
EREG	0.0000000000000000000000118853784528754	1.98880310782969	0.272	0.006	0.000000000000000000162175988989485	Macrophage	EREG
LAIR1	0.000000000000000000000012249438033499	0.968064225491359	0.29	0.015	0.000000000000000000167143581967093	Macrophage	LAIR1
IGSF6	0.000000000000000000000020203115448386	1.09922032499857	0.294	0.018	0.000000000000000000275671510293227	Macrophage	IGSF6
SRGN	0.0000000000000000000000293016515606179	1.25990776968911	0.804	0.529	0.000000000000000000399821035544631	Macrophage	SRGN
PTGS2	0.0000000000000000000000303325401839752	2.39276016216633	0.282	0.015	0.000000000000000000413887510810341	Macrophage	PTGS2
HCK	0.0000000000000000000000345020695354054	1.13809209851769	0.272	0.009	0.000000000000000000470780738810607	Macrophage	HCK
APLP2	0.000000000000000000000042955494818608	1.02891887763461	0.377	0.07	0.000000000000000000586127726799907	Macrophage	APLP2
CLEC5A	0.00000000000000000000006596756248424	1.07397289062887	0.251	0	0.000000000000000000900127390097454	Macrophage	CLEC5A
ANPEP	0.0000000000000000000000773199586882011	0.997894918478954	0.256	0.003	0.0000000000000000010550308363005	Macrophage	ANPEP
PLA2G7	0.000000000000000000000101640774076055	1.2748685026823	0.271	0.012	0.00000000000000000138688836226777	Macrophage	PLA2G7
GPNMB	0.000000000000000000000104877628651824	1.10587789964481	0.396	0.083	0.00000000000000000143105524295414	Macrophage	GPNMB
C1orf54	0.000000000000000000000117079173695254	1.16966184128776	0.259	0.006	0.00000000000000000159754532507174	Macrophage	C1orf54
HBEGF	0.000000000000000000000118422496946904	1.21441116815603	0.259	0.006	0.00000000000000000161587497084051	Macrophage	HBEGF
ANXA2	0.000000000000000000000136740101813827	0.902515306979631	0.752	0.465	0.00000000000000000186581868924967	Macrophage	ANXA2
ABL2	0.000000000000000000000239568716624462	0.997192938670993	0.258	0.006	0.00000000000000000326891513834078	Macrophage	ABL2
DAB2	0.00000000000000000000024424120810311	1.10791089021449	0.263	0.009	0.00000000000000000333267128456694	Macrophage	DAB2
MT1G	0.000000000000000000000283600540781077	3.01607814912582	0.289	0.024	0.00000000000000000386972937895779	Macrophage	MT1G
NINJ1	0.000000000000000000000407466754020206	1.39051265279981	0.462	0.156	0.00000000000000000555988385860571	Macrophage	NINJ1
MS4A6A	0.000000000000000000000522405099938	1.54884897502645	0.312	0.037	0.00000000000000000712821758865401	Macrophage	MS4A6A
TSPO	0.000000000000000000000553928769274102	1.10024800897868	0.68	0.434	0.00000000000000000755835805674512	Macrophage	TSPO
RNASET2	0.000000000000000000000778687344053498	1.12527727025913	0.485	0.162	0.00000000000000001062518880961	Macrophage	RNASET2
MCEMP1	0.00000000000000000000105180010546344	1.39099709246714	0.263	0.012	0.0000000000000000143518124390487	Macrophage	MCEMP1
LIPA	0.00000000000000000000148023078226199	1.42572325611244	0.339	0.058	0.0000000000000000201977490239649	Macrophage	LIPA
SNX10	0.0000000000000000000015699678097395	1.24003678830154	0.434	0.125	0.0000000000000000214222107638954	Macrophage	SNX10
PLEKHB2	0.00000000000000000000243789152301489	0.985224955190519	0.385	0.086	0.0000000000000000332650298315382	Macrophage	PLEKHB2
CD81	0.00000000000000000000256209807173962	1.16965476600707	0.369	0.076	0.0000000000000000349598281888871	Macrophage	CD81
DUSP1	0.00000000000000000000257205465711298	1.61563171682838	0.597	0.333	0.0000000000000000350956857963066	Macrophage	DUSP1
ATP6V1B2	0.00000000000000000000263578634029751	1.05355438358569	0.374	0.083	0.0000000000000000359653046133596	Macrophage	ATP6V1B2
TGFBI	0.00000000000000000000325240208660413	1.0654467803295	0.266	0.015	0.0000000000000000443790264717133	Macrophage	TGFBI
THEMIS2	0.0000000000000000000079775266055423	0.869185533279605	0.263	0.015	0.000000000000000108853350532625	Macrophage	THEMIS2
ICAM1	0.00000000000000000000802057927571541	1.22886825702707	0.315	0.046	0.000000000000000109440804217137	Macrophage	ICAM1
CREG1	0.00000000000000000000962525109921894	0.971639402729529	0.411	0.107	0.000000000000000131336551248842	Macrophage	CREG1
MT-ND1	0.0000000000000000000137092510237072	1.29887108352062	0.666	0.489	0.000000000000000187062730218485	Macrophage	MT-ND1
MT2A	0.0000000000000000000163376697267495	2.2317086551941	0.729	0.538	0.000000000000000222927503421497	Macrophage	MT2A
SLC16A3	0.0000000000000000000194716567971235	1.03787797316803	0.387	0.098	0.00000000000000026569075699675	Macrophage	SLC16A3
PEA15	0.0000000000000000000202950009279765	0.898775408885386	0.375	0.086	0.000000000000000276925287662239	Macrophage	PEA15
CEBPB	0.00000000000000000002875744787981	1.26965772169238	0.423	0.135	0.000000000000000392395376320008	Macrophage	CEBPB
CALHM6	0.0000000000000000000306273670639573	1.10579300402657	0.259	0.018	0.000000000000000417910423587698	Macrophage	CALHM6
SMCO4	0.0000000000000000000348392018566613	0.987279876193977	0.295	0.04	0.000000000000000475380909334144	Macrophage	SMCO4
TPP1	0.0000000000000000000504169437307099	0.85698309505636	0.305	0.043	0.000000000000000687939197205537	Macrophage	TPP1
MT-ND2	0.0000000000000000000927404553538257	1.14988382762133	0.648	0.425	0.00000000000000126544351330295	Macrophage	MT-ND2
PTPRE	0.000000000000000000151165263208247	0.944172330191613	0.276	0.031	0.00000000000000206265001647653	Macrophage	PTPRE
NFKBIA	0.000000000000000000237670651221915	1.86340737817649	0.591	0.394	0.00000000000000324301603592303	Macrophage	NFKBIA
ATP6AP2	0.000000000000000000485363137030424	0.933180132444612	0.449	0.156	0.00000000000000662278000478013	Macrophage	ATP6AP2
LYN	0.000000000000000000503989906229655	0.972036888828337	0.307	0.052	0.00000000000000687694227050365	Macrophage	LYN
PNRC1	0.000000000000000000514330518426527	1.21589951162188	0.546	0.281	0.00000000000000701803992392997	Macrophage	PNRC1
CCDC88A	0.000000000000000000532319501418696	0.787100581953421	0.256	0.021	0.00000000000000726349959685811	Macrophage	CCDC88A
SPHK1	0.000000000000000000887899083020834	0.767355690011973	0.264	0.028	0.0000000000000121153829878193	Macrophage	SPHK1
ATOX1	0.00000000000000000103867886291714	1.01706995055058	0.68	0.398	0.0000000000000141727730845044	Macrophage	ATOX1
IFNGR2	0.00000000000000000167880847037525	1.01992975897971	0.331	0.076	0.0000000000000229073415782703	Macrophage	IFNGR2
RAB13	0.00000000000000000189075256085523	1.03255724259216	0.427	0.138	0.0000000000000257993186928696	Macrophage	RAB13
BCAT1	0.00000000000000000200960328443285	0.803750927395998	0.259	0.028	0.0000000000000274210368160862	Macrophage	BCAT1
AC015912.3	0.00000000000000000202116692269622	1.14537447822149	0.287	0.043	0.0000000000000275788226601899	Macrophage	AC015912.3
SH3BGRL	0.00000000000000000205635448722424	0.950873923126644	0.574	0.278	0.0000000000000280589569781747	Macrophage	SH3BGRL
KLF4	0.00000000000000000230317266248303	0.939149354762317	0.305	0.055	0.0000000000000314267909795809	Macrophage	KLF4
GNS	0.00000000000000000422892205071033	0.813809481384096	0.25	0.024	0.0000000000000577036413819424	Macrophage	GNS
NFKBIZ	0.00000000000000000440292831379863	0.970595241843399	0.401	0.122	0.0000000000000600779568417823	Macrophage	NFKBIZ
RNASE1	0.00000000000000000548104096489637	2.44872756681736	0.258	0.031	0.000000000000074788803966011	Macrophage	RNASE1
SAMHD1	0.00000000000000000647141107350736	0.94394117008526	0.346	0.089	0.000000000000088302404098008	Macrophage	SAMHD1
S100A6	0.00000000000000000686559076890263	0.731582530799723	0.879	0.835	0.0000000000000936809860416764	Macrophage	S100A6
BASP1	0.00000000000000000962603656835781	1.01558777511929	0.269	0.037	0.000000000000131347268975242	Macrophage	BASP1
CYSTM1	0.0000000000000000187906972593709	1.03941123673467	0.421	0.147	0.000000000000256399064104115	Macrophage	CYSTM1
MT-CO3	0.0000000000000000399454460209153	1.13645343152722	0.728	0.639	0.000000000000545055610955389	Macrophage	MT-CO3
RNASEK	0.0000000000000000689651421637607	0.794395129233988	0.7	0.477	0.000000000000941029364824515	Macrophage	RNASEK
ATP2B1-AS1	0.000000000000000127254419698292	1.04116191736845	0.251	0.034	0.0000000000017363865567832	Macrophage	ATP2B1-AS1
PPT1	0.00000000000000018354589837475	0.804314321465983	0.392	0.128	0.00000000000250448378332346	Macrophage	PPT1
NEAT1	0.000000000000000213938382034896	1.54911849475961	0.515	0.284	0.00000000000291918922286616	Macrophage	NEAT1
BNIP3L	0.000000000000000242586492741765	0.939169977534782	0.385	0.125	0.00000000000331009269346139	Macrophage	BNIP3L
HEXB	0.000000000000000380388191540616	0.800169100161876	0.321	0.08	0.00000000000519039687357171	Macrophage	HEXB
GNG5	0.000000000000000399735200006059	0.640943651223603	0.85	0.667	0.00000000000545438680408268	Macrophage	GNG5
PLIN2	0.000000000000000416615783716075	1.24856179946058	0.341	0.101	0.00000000000568472236880584	Macrophage	PLIN2
BID	0.000000000000000447047786849637	0.871741842755189	0.351	0.11	0.0000000000060999670515633	Macrophage	BID
ALDH2	0.000000000000000473744788947584	0.793227079200769	0.256	0.04	0.00000000000646424764518979	Macrophage	ALDH2
SCARB2	0.00000000000000125776043803353	0.81728967215351	0.261	0.049	0.0000000000171621411769675	Macrophage	SCARB2
ATP6V0D1	0.00000000000000149242604715723	0.819701311000352	0.447	0.18	0.0000000000203641534134604	Macrophage	ATP6V0D1
ARHGAP18	0.00000000000000160196950445618	0.828669614846194	0.289	0.061	0.0000000000218588738883045	Macrophage	ARHGAP18
FUOM	0.00000000000000199552690483292	0.836860618231476	0.313	0.08	0.0000000000272289646164452	Macrophage	FUOM
ATP6V1G1	0.00000000000000404498098122065	0.777576281456058	0.695	0.477	0.0000000000551937654887558	Macrophage	ATP6V1G1
ACTN1	0.00000000000000482841099074219	0.699485808993291	0.254	0.046	0.0000000000658836679686772	Macrophage	ACTN1
AP2S1	0.00000000000000502967581144416	0.740393762429576	0.749	0.563	0.0000000000686299264471556	Macrophage	AP2S1
ATP6AP1	0.00000000000000732070381412296	0.881382658900654	0.361	0.122	0.0000000000998910035437077	Macrophage	ATP6AP1
ETS2	0.000000000000010827748880609	0.891805658766019	0.268	0.055	0.00000000014774463347591	Macrophage	ETS2
YBX1	0.0000000000000135679090205158	0.667170976740166	0.842	0.728	0.000000000185134118584938	Macrophage	YBX1
CAMK1	0.0000000000000201040338625692	0.889211271648658	0.284	0.067	0.000000000274319542054757	Macrophage	CAMK1
TPM4	0.0000000000000234299489498809	0.780017233869273	0.608	0.343	0.000000000319701653421124	Macrophage	TPM4
PDXK	0.0000000000000305769883466345	0.720264743250516	0.263	0.058	0.000000000417223005989827	Macrophage	PDXK
EFHD2	0.0000000000000316587359638585	0.764573721335692	0.361	0.119	0.00000000043198345222685	Macrophage	EFHD2
LTA4H	0.0000000000000418990664425295	0.830865104694913	0.316	0.098	0.000000000571712761608315	Macrophage	LTA4H
HLA-DMA	0.0000000000000476137520762441	0.970615393606072	0.408	0.159	0.00000000064968964708035	Macrophage	HLA-DMA
FNDC3B	0.0000000000000545636577095787	0.814377708573595	0.281	0.07	0.000000000744521109447201	Macrophage	FNDC3B
HLA-DQB1	0.0000000000000924153438250963	1.10758555963557	0.4	0.165	0.00000000126100736649344	Macrophage	HLA-DQB1
JUND	0.0000000000000938156468457306	0.873292452099623	0.401	0.162	0.00000000128011450120999	Macrophage	JUND
CCL20	0.000000000000187100222682524	2.14060353548882	0.294	0.092	0.00000000255298253850304	Macrophage	CCL20
YWHAH	0.000000000000232239895257993	1.08069414567904	0.493	0.254	0.00000000316891337079531	Macrophage	YWHAH
FOS	0.000000000000266463093901133	1.26991875749214	0.512	0.281	0.00000000363588891628096	Macrophage	FOS
GNG10	0.000000000000490473229232516	0.805743290284052	0.463	0.217	0.00000000669250721287769	Macrophage	GNG10
ATF3	0.000000000000500858496061132	0.735913387528192	0.287	0.08	0.00000000683421417875415	Macrophage	ATF3
ARL8B	0.00000000000064334029029102	0.675661938236299	0.297	0.086	0.00000000877837826102097	Macrophage	ARL8B
PPP1R15A	0.000000000000666467634754465	1.06668273621028	0.475	0.251	0.00000000909395087622467	Macrophage	PPP1R15A
SQOR	0.000000000000751328736146543	0.611162663126192	0.364	0.135	0.0000000102518806047196	Macrophage	SQOR
PLD3	0.000000000000766458209496400	1.05368072335735	0.38	0.156	0.0000000104583222685784	Macrophage	PLD3
GK	0.000000000000879661206807619	0.780691711466928	0.271	0.073	0.00000001200297716689	Macrophage	GK
STXBP2	0.000000000000903621929198565	0.889706987121641	0.367	0.15	0.0000000123299212239144	Macrophage	STXBP2
AP1S2	0.00000000000174516240131424	0.691239796220077	0.297	0.092	0.0000000238127409659328	Macrophage	AP1S2
TSPAN3	0.00000000000216470080912687	0.565266387928471	0.274	0.08	0.0000000295373425405361	Macrophage	TSPAN3
EGR1	0.00000000000245248500577545	1.32612752728511	0.307	0.104	0.000000033464157903806	Macrophage	EGR1
GRB2	0.00000000000308356669054048	0.772393163352527	0.481	0.251	0.0000000420752674924249	Macrophage	GRB2
UBE2D1	0.00000000000347431133013772	0.672304426185117	0.372	0.147	0.0000000474069780997292	Macrophage	UBE2D1
ZFAND5	0.00000000000406213869419924	0.937866092695364	0.436	0.214	0.0000000554278824823486	Macrophage	ZFAND5
SPG21	0.0000000000046903265636968	0.660155179199821	0.449	0.211	0.0000000639995059616428	Macrophage	SPG21
ARPC5	0.00000000000571805463579611	0.731626400020494	0.628	0.398	0.0000000780228555054379	Macrophage	ARPC5
NOP10	0.00000000000976694332707216	0.665926984640417	0.672	0.477	0.0000001332699416979	Macrophage	NOP10
SOCS3	0.000000000010458186766246	0.752907922930322	0.281	0.089	0.000000142701958425427	Macrophage	SOCS3
ZEB2	0.0000000000109640912539485	0.706323123209853	0.354	0.128	0.000000149605025160128	Macrophage	ZEB2
ARRB2	0.0000000000127807460615951	0.607281847139362	0.369	0.144	0.000000174393280010466	Macrophage	ARRB2
MT-CO1	0.0000000000177450756028816	0.96426669983215	0.762	0.746	0.000000242131556601319	Macrophage	MT-CO1
LAMTOR2	0.000000000018129044119464	0.657736459490692	0.54	0.324	0.000000247370807010086	Macrophage	LAMTOR2
GPR183	0.000000000019205277730137	0.894004947255005	0.305	0.107	0.00000026205601462772	Macrophage	GPR183
TCIRG1	0.0000000000207969840085866	0.705056178055669	0.403	0.174	0.000000283774846797164	Macrophage	TCIRG1
FAM96A	0.0000000000210949848168598	0.655754769263371	0.537	0.321	0.000000287841067826052	Macrophage	FAM96A
ANXA1	0.0000000000252362313240527	0.466662213141284	0.551	0.318	0.000000344348376416699	Macrophage	ANXA1
COTL1	0.0000000000278985556928585	0.570921288189989	0.765	0.541	0.000000380675792429055	Macrophage	COTL1
SNX3	0.0000000000378260096351696	0.6057851913053	0.61	0.398	0.000000516135901471889	Macrophage	SNX3
ARPC3	0.00000000004231657392339	0.571482721947201	0.825	0.7	0.000000577409651184657	Macrophage	ARPC3
RGS10	0.0000000000440062809527618	0.867271773588275	0.533	0.309	0.000000600465703600435	Macrophage	RGS10
GLIPR1	0.0000000000473442670766289	0.594284953649646	0.268	0.083	0.000000646012524260601	Macrophage	GLIPR1
MCL1	0.0000000000483597161919701	0.921948599572521	0.504	0.309	0.000000659868327439432	Macrophage	MCL1
REL	0.0000000000559071941331412	0.716952023345524	0.338	0.131	0.000000762853663946711	Macrophage	REL
C1orf122	0.0000000000773250503981024	0.567755691137304	0.258	0.08	0.00000105510031268211	Macrophage	C1orf122
TGFB1	0.000000000104780544351625	0.560501015206882	0.285	0.098	0.00000142973052767793	Macrophage	TGFB1
MYL6	0.000000000139221364474549	0.372302946677359	0.958	0.905	0.00000189967551825523	Macrophage	MYL6
MGAT1	0.000000000175417525331136	0.592164072054261	0.364	0.153	0.00000239357213314335	Macrophage	MGAT1
MGST3	0.000000000187696940447891	0.752067405518562	0.509	0.306	0.00000256112475241147	Macrophage	MGST3
GNAI2	0.000000000188164687732412	0.673174247163362	0.4	0.187	0.00000256750716410877	Macrophage	GNAI2
POMP	0.000000000221389039188136	0.572008860048442	0.763	0.615	0.00000302085343972211	Macrophage	POMP
PPIF	0.000000000251650630489204	0.955747952790744	0.382	0.177	0.00000343377285302518	Macrophage	PPIF
HLA-DRB5	0.000000000366314164224725	0.864214203885586	0.341	0.144	0.00000499835677084638	Macrophage	HLA-DRB5
PYCARD	0.000000000375328566613878	0.62420888780767	0.515	0.297	0.00000512135829144636	Macrophage	PYCARD
MINOS1	0.000000000425362883176704	0.631502191516329	0.625	0.434	0.00000580407654094613	Macrophage	MINOS1
H2AFY	0.000000000445968882803399	0.588311223707395	0.524	0.306	0.00000608524540585238	Macrophage	H2AFY
GCA	0.000000000502147653799221	0.716279917677874	0.285	0.104	0.00000685180473609037	Macrophage	GCA
RNF13	0.000000000534564225185225	0.539734006384129	0.292	0.107	0.00000729412885265239	Macrophage	RNF13
ARPC1B	0.000000000665861007490782	0.417075313396447	0.737	0.502	0.00000908567344721172	Macrophage	ARPC1B
UBE2J1	0.000000000720107072099055	0.578199877659232	0.354	0.156	0.00000982586099879161	Macrophage	UBE2J1
SNX2	0.000000000800161335439968	0.552933148876017	0.274	0.098	0.0000109182014220784	Macrophage	SNX2
C6orf62	0.000000000967586752908111	0.490564817885914	0.284	0.101	0.0000132027212434312	Macrophage	C6orf62
ACTB	0.0000000011440114453067	0.399649965667195	0.989	0.966	0.0000156100361712099	Macrophage	ACTB
PAPSS1	0.00000000153765520562761	0.548143513426641	0.277	0.107	0.0000209813052807887	Macrophage	PAPSS1
CDKN1A	0.00000000163301760663044	0.743906133448575	0.336	0.153	0.0000222825252424724	Macrophage	CDKN1A
MT-ND3	0.00000000231103395325654	0.633251314893812	0.7	0.627	0.0000315340582921855	Macrophage	MT-ND3
RILPL2	0.00000000255032739441273	0.599559976135338	0.268	0.098	0.0000347992172967617	Macrophage	RILPL2
M6PR	0.00000000277036871157816	0.572017871332488	0.364	0.168	0.000037801681069484	Macrophage	M6PR
RPS27L	0.00000000315933679756802	0.6005081477678	0.659	0.471	0.0000431091506028157	Macrophage	RPS27L
CAPZA2	0.00000000398136341440477	0.668342362351195	0.445	0.251	0.0000543257037895531	Macrophage	CAPZA2
ATP1A1	0.00000000644086722882653	0.434911420940863	0.313	0.131	0.000087885633337338	Macrophage	ATP1A1
HIF1A	0.00000000648037480729955	0.706478151649567	0.378	0.19	0.0000884247142456024	Macrophage	HIF1A
SLC2A3	0.00000000657414539637174	1.03273470452608	0.259	0.101	0.0000897042139334923	Macrophage	SLC2A3
CD53	0.00000000718082039274455	0.597947316664236	0.39	0.19	0.0000979822942589994	Macrophage	CD53
BCAP31	0.00000000744683071795084	0.527640783598	0.454	0.269	0.000101612005146439	Macrophage	BCAP31
PARVB	0.00000000773005950260214	0.647174976208684	0.259	0.101	0.000105476661913006	Macrophage	PARVB
PIM3	0.0000000079271581257118	0.651372519062049	0.318	0.144	0.000108166072625338	Macrophage	PIM3
LAMP1	0.0000000084237877103034	0.470354174794935	0.361	0.177	0.00011494258330709	Macrophage	LAMP1
GADD45B	0.00000000872952286080536	0.884380168969938	0.323	0.147	0.000119114339435689	Macrophage	GADD45B
CCL4	0.0000000101974881351827	0.747749868166318	0.514	0.333	0.000139144725604568	Macrophage	CCL4
STX11	0.0000000110246481115008	0.476395046905156	0.269	0.101	0.000150431323481428	Macrophage	STX11
FERMT3	0.0000000112289489420455	0.413134397637964	0.338	0.15	0.000153219008314211	Macrophage	FERMT3
TMEM70	0.0000000120444614038769	0.54463635161921	0.307	0.138	0.000164346675855901	Macrophage	TMEM70
FLNA	0.0000000139645801225421	0.502448221914108	0.387	0.193	0.000190546695772087	Macrophage	FLNA
FABP5	0.0000000146712786387108	0.510431157175367	0.698	0.578	0.000200189597025209	Macrophage	FABP5
TXNIP	0.0000000156399143714319	0.857737221139823	0.269	0.113	0.000213406631598188	Macrophage	TXNIP
AKR1A1	0.0000000161218730802547	0.63292263767108	0.406	0.223	0.000219982958180076	Macrophage	AKR1A1
MT-CO2	0.000000016319841444329	0.692163649381587	0.781	0.777	0.000222684236507869	Macrophage	MT-CO2
ATP6V0E1	0.0000000238546853961656	0.47568926079856	0.628	0.453	0.00032549718223068	Macrophage	ATP6V0E1
LAP3	0.0000000276610245983733	0.754828765018963	0.382	0.205	0.000377434680644803	Macrophage	LAP3
C4orf3	0.000000037231681512735	0.383973107924031	0.675	0.468	0.000508026294241269	Macrophage	C4orf3
PKM	0.0000000485022031490208	0.450918132144219	0.752	0.615	0.000661812561968388	Macrophage	PKM
VMA21	0.0000000583424535125564	0.484797437882835	0.323	0.15	0.000796082778178831	Macrophage	VMA21
GPSM3	0.0000000594133493083319	0.56480681357988	0.398	0.202	0.000810695151312188	Macrophage	GPSM3
RTN4	0.0000000647259031902129	0.460663009077596	0.408	0.226	0.000883184949030455	Macrophage	RTN4
HCFC1R1	0.0000000660611596036129	0.487939944832316	0.344	0.171	0.000901404522791298	Macrophage	HCFC1R1
MT1F	0.0000000715036671385492	0.850473350154591	0.263	0.11	0.000975667538105504	Macrophage	MT1F
BAG1	0.0000000763176546990609	0.449573166080234	0.336	0.168	0.00104135439836869	Macrophage	BAG1
NDUFV3	0.0000000799704101114645	0.399950109580932	0.274	0.116	0.00109119624597093	Macrophage	NDUFV3
HLA-DQA1	0.0000000846289086799486	1.05907141030633	0.387	0.229	0.0011547614589379	Macrophage	HLA-DQA1
DUSP2	0.000000101183874838367	1.02659398410534	0.413	0.26	0.00138065397216952	Macrophage	DUSP2
NANS	0.00000011346985274893	0.50198581767876	0.271	0.119	0.00154829614075915	Macrophage	NANS
UQCR11	0.000000116156565861789	0.448819929025476	0.786	0.688	0.00158495634118411	Macrophage	UQCR11
CITED2	0.000000117468007657157	0.563960743958498	0.25	0.101	0.00160285096448191	Macrophage	CITED2
LCP1	0.000000121927637817946	0.542240014074775	0.515	0.315	0.00166370261802587	Macrophage	LCP1
CAPZB	0.000000126624475353506	0.594820855494529	0.6	0.422	0.00172779096619859	Macrophage	CAPZB
RHOG	0.000000173020736342297	0.424237540474345	0.468	0.272	0.00236086794739064	Macrophage	RHOG
HCST	0.000000189020481272529	0.472958068575267	0.573	0.373	0.00257918446696365	Macrophage	HCST
SLC25A6	0.000000216290760072458	0.517626820606178	0.631	0.477	0.00295128742118869	Macrophage	SLC25A6
CCNL1	0.000000249481836204409	0.564703931679608	0.316	0.15	0.00340417965500916	Macrophage	CCNL1
RNH1	0.000000250677297046622	0.489421717668496	0.436	0.254	0.00342049171820116	Macrophage	RNH1
HIGD2A	0.000000266303741538374	0.405270176224864	0.573	0.382	0.00363371455329111	Macrophage	HIGD2A
UCP2	0.00000028216891036728	0.740150662543578	0.511	0.327	0.00385019478196153	Macrophage	UCP2
CHCHD10	0.000000286237166328609	0.367051136909184	0.631	0.456	0.00390570613455387	Macrophage	CHCHD10
BCKDK	0.000000328614073864041	0.525541686522772	0.268	0.122	0.00448393903787484	Macrophage	BCKDK
ZYX	0.000000444804829150921	0.509351774707068	0.488	0.303	0.00606936189376432	Macrophage	ZYX
PFDN5	0.000000468314088081889	0.408503846527287	0.832	0.731	0.00639014573187738	Macrophage	PFDN5
PABPC4	0.000000476457198216766	0.403277412489821	0.323	0.165	0.00650125846966777	Macrophage	PABPC4
CANX	0.000000658747798930558	0.414122098607786	0.398	0.226	0.00898861371640746	Macrophage	CANX
MT-CYB	0.000000951497925476791	0.474783884062297	0.684	0.584	0.0129831891931308	Macrophage	MT-CYB
TWF2	0.00000118556883247742	0.402289440957223	0.339	0.18	0.0161770867191544	Macrophage	TWF2
CAP1	0.00000126604000492643	0.454806422488198	0.509	0.324	0.0172751158672211	Macrophage	CAP1
FLOT1	0.00000138441294072934	0.529279482765761	0.318	0.171	0.0188903145762518	Macrophage	FLOT1
NR4A2	0.00000151081667963689	0.43650373384329	0.32	0.162	0.0206150935936453	Macrophage	NR4A2
MMP24OS	0.00000162508782187812	0.417919370131854	0.31	0.159	0.0221743233295269	Macrophage	MMP24OS
DDX21	0.0000018237219715901	0.33575073159677	0.307	0.156	0.0248846863023469	Macrophage	DDX21
MT-ATP6	0.00000206844711729775	0.645866100957239	0.716	0.703	0.0282239609155278	Macrophage	MT-ATP6
ATG3	0.00000240909433600835	0.423937318033804	0.32	0.165	0.0328720922148339	Macrophage	ATG3
CEBPD	0.00000264759793670962	0.418826407121462	0.264	0.125	0.0361264738464028	Macrophage	CEBPD
MT-ND5	0.00000279434532266038	0.416916048509537	0.594	0.44	0.0381288419277008	Macrophage	MT-ND5
TMBIM4	0.00000281183172370734	0.386542913476754	0.357	0.199	0.0383674438699866	Macrophage	TMBIM4
RHOA	0.00000299663812021203	0.48549327209555	0.798	0.703	0.0408891271502931	Macrophage	RHOA
GRINA	0.00000304728064652478	0.44034269747736	0.427	0.266	0.0415801444218306	Macrophage	GRINA
JUNB	0.00000319493779013169	0.567197575220598	0.517	0.361	0.043594926146347	Macrophage	JUNB
GLRX	0.00000330321235306546	0.425875296742065	0.359	0.202	0.0450723325575782	Macrophage	GLRX
POLD4	0.00000337117994932961	0.448461020193935	0.46	0.281	0.0459997504086025	Macrophage	POLD4
UBA52	0.00000372529533060327	0.267305202061946	0.905	0.841	0.0508316547860816	Macrophage	UBA52
GCHFR	0.00000405148464464783	0.672761470187485	0.279	0.147	0.0552825079762196	Macrophage	GCHFR
ATP6V1E1	0.00000437755035525656	0.351625818070756	0.25	0.116	0.0597316745974758	Macrophage	ATP6V1E1
KLF6	0.00000633676864623061	0.816252359770775	0.499	0.382	0.0864652081778167	Macrophage	KLF6
MTPN	0.00000650539879503297	0.339563803721185	0.268	0.131	0.0887661665582249	Macrophage	MTPN
TMEM219	0.00000695876734889129	0.454323736830245	0.475	0.321	0.0949523804756217	Macrophage	TMEM219
PGLS	0.00000737371439399075	0.255697289648555	0.395	0.22	0.100614332906004	Macrophage	PGLS
DUSP23	0.0000081315547349003	0.274167202772003	0.341	0.187	0.110955064357715	Macrophage	DUSP23
ALKBH7	0.00000820483632846059	0.361020308781745	0.325	0.177	0.111954991701845	Macrophage	ALKBH7
C18orf32	0.00000941605301020525	0.398872350383792	0.38	0.223	0.128482043324251	Macrophage	C18orf32
LPXN	0.00000968868900812335	0.31175708696419	0.281	0.144	0.132202161515843	Macrophage	LPXN
ACTR2	0.0000108908127604849	0.425848733728868	0.418	0.26	0.148605140116817	Macrophage	ACTR2
GTF3C6	0.0000133093354113923	0.407293665445604	0.413	0.26	0.181605881688447	Macrophage	GTF3C6
LCP2	0.0000133936272408374	0.557836689179148	0.359	0.205	0.182756043701226	Macrophage	LCP2
MPC1	0.0000148918334019558	0.394386154329552	0.269	0.141	0.203199066769687	Macrophage	MPC1
MRPL34	0.0000150350081009612	0.37927247996615	0.349	0.208	0.205152685537616	Macrophage	MRPL34
SDHB	0.0000208529278388257	0.39632450318561	0.343	0.199	0.284538200360777	Macrophage	SDHB
ARPC4	0.0000243845257373351	0.350028849729945	0.336	0.193	0.332726853685938	Macrophage	ARPC4
COX4I1	0.0000344068009441098	0.300115627595578	0.822	0.786	0.469480798882378	Macrophage	COX4I1
LSP1	0.0000344920621767052	0.448190572317031	0.545	0.382	0.470644188401142	Macrophage	LSP1
HM13	0.0000363213771920433	0.387110536632279	0.365	0.232	0.495605191785431	Macrophage	HM13
SERPINB1	0.0000379790859087446	0.444526481027078	0.395	0.257	0.51822462722482	Macrophage	SERPINB1
MT-ATP8	0.0000465030370678259	0.363611315225965	0.63	0.529	0.634533940790484	Macrophage	MT-ATP8
CDC42	0.0000591578463522756	0.389415272163597	0.55	0.382	0.8072088134768	Macrophage	CDC42
RAP1A	0.0000734041884647914	0.292831926873649	0.387	0.239	1	Macrophage	RAP1A
DNAJB6	0.0000773578172607369	0.271778290212906	0.406	0.26	1	Macrophage	DNAJB6
LAMTOR1	0.0000823276772987756	0.314976180348219	0.489	0.327	1	Macrophage	LAMTOR1
ARPC2	0.0000840954221662498	0.306012714581019	0.786	0.667	1	Macrophage	ARPC2
ANXA11	0.0000884765183989453	0.375283452822282	0.409	0.272	1	Macrophage	ANXA11
CD52	0.000115167626417431	0.689465377874209	0.496	0.367	1	Macrophage	CD52
MAP2K3	0.000122619942994943	0.29020940017	0.276	0.156	1	Macrophage	MAP2K3
SH3GLB1	0.000135300721124296	0.481979820541466	0.294	0.177	1	Macrophage	SH3GLB1
UQCRH	0.000152719289133257	0.373128751791411	0.724	0.639	1	Macrophage	UQCRH
RAC1	0.000155870148953742	0.315469655857855	0.706	0.584	1	Macrophage	RAC1
SEC62	0.000168755902725622	0.323632042459793	0.323	0.202	1	Macrophage	SEC62
PCBD1	0.000179823081712706	0.295323009612869	0.347	0.217	1	Macrophage	PCBD1
RNF181	0.000231433035175414	0.250506890575078	0.501	0.358	1	Macrophage	RNF181
CD37	0.000308981077019489	0.306387461010457	0.336	0.211	1	Macrophage	CD37
MOB1A	0.000371620839738049	0.375679174025276	0.465	0.333	1	Macrophage	MOB1A
ACP5	0.000407456686423211	0.471265899457115	0.39	0.263	1	Macrophage	ACP5
GNAS	0.000431138310218906	0.256206966096646	0.419	0.278	1	Macrophage	GNAS
DDX3X	0.000448943946026655	0.290897974236789	0.289	0.171	1	Macrophage	DDX3X
ITM2B	0.000516915753592873	0.433717184341608	0.63	0.505	1	Macrophage	ITM2B
UFM1	0.000580500180372678	0.309272597404838	0.377	0.254	1	Macrophage	UFM1
TPM3	0.00067969927796614	0.250282788909985	0.666	0.523	1	Macrophage	TPM3
COMT	0.000795742170808471	0.320501994859892	0.361	0.245	1	Macrophage	COMT
CD164	0.00088057743123969	0.328315820747408	0.401	0.281	1	Macrophage	CD164
RHOB	0.000895088639419946	0.307409455663671	0.287	0.18	1	Macrophage	RHOB
CFLAR	0.00097084600569665	0.280944301350291	0.369	0.248	1	Macrophage	CFLAR
UBE2B	0.00121083091737801	0.254673871152504	0.395	0.266	1	Macrophage	UBE2B
ALOX5AP	0.00147628455408445	0.349625428278418	0.498	0.346	1	Macrophage	ALOX5AP
PGK1	0.00148503802917152	0.275426640189801	0.648	0.508	1	Macrophage	PGK1
CMTM6	0.00170071039807433	0.298372754954647	0.377	0.263	1	Macrophage	CMTM6
VAMP5	0.00176926133727403	0.646366933163796	0.266	0.18	1	Macrophage	VAMP5
FDX1	0.00268003172977122	0.484848644251372	0.364	0.263	1	Macrophage	FDX1
PFKL	0.0028189854150487	0.258698720631701	0.261	0.168	1	Macrophage	PFKL
EML4	0.00286759112562927	0.263119236177836	0.285	0.187	1	Macrophage	EML4
IER2	0.00362663572733792	0.555484023931724	0.357	0.263	1	Macrophage	IER2
RAB5C	0.00514581326210434	0.263247632142243	0.413	0.309	1	Macrophage	RAB5C
CD3D	0.00000000000000000000000000000000000000000000000000000000000000000000000000000000000000000000000000000000000000000000000000000000000000000000000841274493725419	3.8396159432183	0.863	0.035	0.000000000000000000000000000000000000000000000000000000000000000000000000000000000000000000000000000000000000000000000000000000000000000000114791904668833	T_cells	CD3D
CD3E	0.00000000000000000000000000000000000000000000000000000000000000000000000000000000000000000000000000000000000000000000000000000000000000000423034814582684	3.37404062692555	0.826	0.03	0.0000000000000000000000000000000000000000000000000000000000000000000000000000000000000000000000000000000000000000000000000000000000000577231004498073	T_cells	CD3E
CD7	0.000000000000000000000000000000000000000000000000000000000000000000000000000000000000000000000000000000000000000000000000000000000000219769126085733	3.67171892313924	0.832	0.04	0.00000000000000000000000000000000000000000000000000000000000000000000000000000000000000000000000000000000000000000000000000000000299874972543983	T_cells	CD7
CD2	0.0000000000000000000000000000000000000000000000000000000000000000000000000000000000000000000000000000000000000000000228638133700202	2.78055298253672	0.689	0.018	0.000000000000000000000000000000000000000000000000000000000000000000000000000000000000000000000000000000000000000311976733433926	T_cells	CD2
IL32	0.0000000000000000000000000000000000000000000000000000000000000000000000000000000000000000000000000000000000000000000540580012467371	3.48129449236195	0.839	0.071	0.000000000000000000000000000000000000000000000000000000000000000000000000000000000000000000000000000000000000000737621427011728	T_cells	IL32
GZMA	0.00000000000000000000000000000000000000000000000000000000000000000000000000000000000000000000000000000000000000000101161878431692	5.14057119518463	0.702	0.026	0.0000000000000000000000000000000000000000000000000000000000000000000000000000000000000000000000000000000000000138035383120043	T_cells	GZMA
GZMB	0.0000000000000000000000000000000000000000000000000000000000000000000000000000000000000000000000000000000000475927973258967	3.84639009573691	0.652	0.022	0.00000000000000000000000000000000000000000000000000000000000000000000000000000000000000000000000000000064940371951186	T_cells	GZMB
PTPRCAP	0.00000000000000000000000000000000000000000000000000000000000000000000000000000000000000000000000000995734212537419	2.69148627333058	0.702	0.046	0.000000000000000000000000000000000000000000000000000000000000000000000000000000000000000000000135867933300731	T_cells	PTPRCAP
CD8A	0.000000000000000000000000000000000000000000000000000000000000000000000000000000000000000000000000843882846338392	3.10969575278359	0.59	0.018	0.0000000000000000000000000000000000000000000000000000000000000000000000000000000000000000000115147814382874	T_cells	CD8A
CD3G	0.00000000000000000000000000000000000000000000000000000000000000000000000000000000000000000000000682579206938842	2.33293192205142	0.571	0.014	0.000000000000000000000000000000000000000000000000000000000000000000000000000000000000000000093137932786805	T_cells	CD3G
NKG7	0.000000000000000000000000000000000000000000000000000000000000000000000000000000000000000000000623826308359396	4.04237925056898	0.677	0.051	0.00000000000000000000000000000000000000000000000000000000000000000000000000000000000000000851210997756395	T_cells	NKG7
CTLA4	0.000000000000000000000000000000000000000000000000000000000000000000000000000000000000000000350373709336741	2.37881058224265	0.571	0.019	0.00000000000000000000000000000000000000000000000000000000000000000000000000000000000000478084926389983	T_cells	CTLA4
LCK	0.0000000000000000000000000000000000000000000000000000000000000000000000000000000000000000262724970498828	2.30302524236458	0.565	0.019	0.00000000000000000000000000000000000000000000000000000000000000000000000000000000000035848822224565	T_cells	LCK
TIGIT	0.00000000000000000000000000000000000000000000000000000000000000000000000000000000000538852664736418	2.28023061071593	0.547	0.021	0.0000000000000000000000000000000000000000000000000000000000000000000000000000000735264461032842	T_cells	TIGIT
CST7	0.0000000000000000000000000000000000000000000000000000000000000000000000000000000000215346491448175	2.46228055013009	0.609	0.042	0.000000000000000000000000000000000000000000000000000000000000000000000000000000293840287581035	T_cells	CST7
BATF	0.0000000000000000000000000000000000000000000000000000000000000000000000000000000000953959490899165	2.65435868500607	0.621	0.049	0.00000000000000000000000000000000000000000000000000000000000000000000000000000130167772533191	T_cells	BATF
CXCL13	0.0000000000000000000000000000000000000000000000000000000000000000000000000000000309229346101167	3.78884152448754	0.522	0.021	0.000000000000000000000000000000000000000000000000000000000000000000000000000421943442755042	T_cells	CXCL13
CD8B	0.0000000000000000000000000000000000000000000000000000000000000000000000000000000701668330094572	2.43871139248031	0.491	0.013	0.000000000000000000000000000000000000000000000000000000000000000000000000000957426436414043	T_cells	CD8B
TRBC1	0.000000000000000000000000000000000000000000000000000000000000000000000000000000696589265134394	2.30007887914243	0.509	0.018	0.0000000000000000000000000000000000000000000000000000000000000000000000000095049605227588	T_cells	TRBC1
ITM2A	0.00000000000000000000000000000000000000000000000000000000000000000000000000000159609064704273	2.02072838178246	0.478	0.012	0.0000000000000000000000000000000000000000000000000000000000000000000000000217786568788981	T_cells	ITM2A
SH2D2A	0.000000000000000000000000000000000000000000000000000000000000000000000000000223499887478951	2.15003773732096	0.497	0.019	0.00000000000000000000000000000000000000000000000000000000000000000000000304965596465029	T_cells	SH2D2A
GZMH	0.000000000000000000000000000000000000000000000000000000000000000000000000117184125032808	2.66762700881209	0.441	0.009	0.00000000000000000000000000000000000000000000000000000000000000000000159897738607267	T_cells	GZMH
IFNG	0.00000000000000000000000000000000000000000000000000000000000000000000000136623965642904	2.69547590974818	0.46	0.014	0.0000000000000000000000000000000000000000000000000000000000000000000186423401119743	T_cells	IFNG
SEPT1	0.0000000000000000000000000000000000000000000000000000000000000000000000100404647595509	1.96644331553057	0.503	0.027	0.000000000000000000000000000000000000000000000000000000000000000000137002141644072	T_cells	SEPT1
CD247	0.0000000000000000000000000000000000000000000000000000000000000000000000552797124003226	1.68088040225348	0.429	0.009	0.000000000000000000000000000000000000000000000000000000000000000000754291675702401	T_cells	CD247
PRF1	0.000000000000000000000000000000000000000000000000000000000000000000000133036887098886	2.13771433865519	0.453	0.015	0.00000000000000000000000000000000000000000000000000000000000000000181528832446431	T_cells	PRF1
DUSP4	0.00000000000000000000000000000000000000000000000000000000000000000122443434236837	2.45918220915425	0.652	0.098	0.0000000000000000000000000000000000000000000000000000000000000167074066016164	T_cells	DUSP4
TRBC2	0.00000000000000000000000000000000000000000000000000000000000000000305115940870756	2.05274293883083	0.484	0.031	0.0000000000000000000000000000000000000000000000000000000000000416330701318147	T_cells	TRBC2
LAIR2	0.00000000000000000000000000000000000000000000000000000000000000000639187239503588	2.15423312733689	0.422	0.014	0.0000000000000000000000000000000000000000000000000000000000000872170988302646	T_cells	LAIR2
GNLY	0.000000000000000000000000000000000000000000000000000000000000000121179092738984	4.05570899051166	0.516	0.042	0.00000000000000000000000000000000000000000000000000000000000165348872042344	T_cells	GNLY
CCL5	0.00000000000000000000000000000000000000000000000000000000000591241922287399	3.45623287372588	0.658	0.131	0.0000000000000000000000000000000000000000000000000000000806749602961156	T_cells	CCL5
ICOS	0.0000000000000000000000000000000000000000000000000000000000113900473883261	1.95169782457376	0.391	0.014	0.00000000000000000000000000000000000000000000000000000015541719661371	T_cells	ICOS
TRBV28	0.000000000000000000000000000000000000000000000000000000000238715109999496	2.71848729167121	0.36	0.009	0.00000000000000000000000000000000000000000000000000000325726767594312	T_cells	TRBV28
LINC01871	0.000000000000000000000000000000000000000000000000000000000243510067014622	2.11305316528846	0.391	0.015	0.00000000000000000000000000000000000000000000000000000332269486441452	T_cells	LINC01871
IL2RB	0.000000000000000000000000000000000000000000000000000000000308892741035884	1.67873211440778	0.36	0.009	0.00000000000000000000000000000000000000000000000000000421484145143464	T_cells	IL2RB
CD27	0.000000000000000000000000000000000000000000000000000000000792607424031108	1.99209549123944	0.398	0.018	0.0000000000000000000000000000000000000000000000000000108151283009045	T_cells	CD27
CORO1A	0.0000000000000000000000000000000000000000000000000000000134496238069573	2.03952072580457	0.832	0.282	0.000000000000000000000000000000000000000000000000000183520116845932	T_cells	CORO1A
IFITM1	0.0000000000000000000000000000000000000000000000000000000623645262367248	2.31678552204533	0.851	0.266	0.00000000000000000000000000000000000000000000000000085096396050011	T_cells	IFITM1
B2M	0.0000000000000000000000000000000000000000000000000000000740441402590353	1.24527643103381	1	0.946	0.00000000000000000000000000000000000000000000000000101033229383454	T_cells	B2M
LAG3	0.000000000000000000000000000000000000000000000000000000697037755160459	1.92556295509577	0.422	0.028	0.00000000000000000000000000000000000000000000000000951108016916446	T_cells	LAG3
CRIP1	0.00000000000000000000000000000000000000000000000000000298710356928345	2.50136190850993	0.932	0.497	0.0000000000000000000000000000000000000000000000000407590282028726	T_cells	CRIP1
TRAC	0.000000000000000000000000000000000000000000000000000027188723676015	1.6726670940185	0.416	0.031	0.000000000000000000000000000000000000000000000000370990134559224	T_cells	TRAC
SIRPG	0.0000000000000000000000000000000000000000000000000000328607578226387	1.42501068273739	0.311	0.004	0.000000000000000000000000000000000000000000000000448385040489905	T_cells	SIRPG
PDCD1	0.00000000000000000000000000000000000000000000000000021239495857168	1.44086227363999	0.298	0.003	0.00000000000000000000000000000000000000000000000289812920971057	T_cells	PDCD1
SPOCK2	0.000000000000000000000000000000000000000000000000743343626649181	1.64959279878424	0.354	0.019	0.0000000000000000000000000000000000000000000101429237856281	T_cells	SPOCK2
SIT1	0.000000000000000000000000000000000000000000000000964654962974418	1.28825059814501	0.348	0.018	0.0000000000000000000000000000000000000000000131627169697859	T_cells	SIT1
FYN	0.00000000000000000000000000000000000000000000004177903515948	1.65323830883711	0.36	0.023	0.000000000000000000000000000000000000000000570074934751105	T_cells	FYN
LINC02195	0.000000000000000000000000000000000000000000000381720316081146	1.53932593124187	0.292	0.008	0.00000000000000000000000000000000000000000520857371292724	T_cells	LINC02195
HLA-A	0.000000000000000000000000000000000000000000000743642304368383	1.59580335096044	0.95	0.671	0.0000000000000000000000000000000000000000101469992431066	T_cells	HLA-A
SKAP1	0.00000000000000000000000000000000000000000000332441452156987	1.38944067342677	0.286	0.008	0.0000000000000000000000000000000000000000453616361468209	T_cells	SKAP1
GPR174	0.0000000000000000000000000000000000000000000676728405409886	1.31908312318498	0.267	0.005	0.000000000000000000000000000000000000000923395909181789	T_cells	GPR174
CLEC2D	0.000000000000000000000000000000000000000000805709261020519	1.53062735865772	0.329	0.022	0.000000000000000000000000000000000000010993902866625	T_cells	CLEC2D
CXCR3	0.00000000000000000000000000000000000000000159764112367097	1.13428447506569	0.255	0.004	0.0000000000000000000000000000000000000217998131324905	T_cells	CXCR3
GNG2	0.00000000000000000000000000000000000000000219212562450711	1.65345112778916	0.453	0.065	0.0000000000000000000000000000000000000299115541463995	T_cells	GNG2
TOX	0.00000000000000000000000000000000000000000859834345441972	1.26307912503496	0.267	0.008	0.000000000000000000000000000000000000117324396435557	T_cells	TOX
TRAV4	0.0000000000000000000000000000000000000000103665222911258	1.65003779571946	0.255	0.005	0.000000000000000000000000000000000000141451196662411	T_cells	TRAV4
APOBEC3G	0.0000000000000000000000000000000000000000292355778655073	1.65006557215639	0.41	0.051	0.000000000000000000000000000000000000398919459974847	T_cells	APOBEC3G
CD96	0.0000000000000000000000000000000000000000799415936317061	1.51282994978047	0.286	0.013	0.00000000000000000000000000000000000109080304510463	T_cells	CD96
HLA-B	0.00000000000000000000000000000000000000791375860209097	1.27458849761834	0.981	0.756	0.000000000000000000000000000000000107983236125531	T_cells	HLA-B
TNFRSF18	0.00000000000000000000000000000000000000905249635342281	2.13811752290078	0.342	0.032	0.000000000000000000000000000000000123521312742454	T_cells	TNFRSF18
TBC1D10C	0.0000000000000000000000000000000000000170057993890006	1.56087848862019	0.398	0.054	0.000000000000000000000000000000000232044132662913	T_cells	TBC1D10C
PTPRC	0.0000000000000000000000000000000000000194923158915777	1.73618897501378	0.708	0.263	0.000000000000000000000000000000000265972650340578	T_cells	PTPRC
HMGB2	0.0000000000000000000000000000000000000736146687052429	2.12498606504698	0.671	0.237	0.00000000000000000000000000000000100447215448304	T_cells	HMGB2
LBH	0.0000000000000000000000000000000000000892313586492194	1.45107232377527	0.298	0.021	0.0000000000000000000000000000000012175618887686	T_cells	LBH
SYTL3	0.000000000000000000000000000000000000104467336309422	1.31118189223354	0.342	0.035	0.00000000000000000000000000000000142545680394206	T_cells	SYTL3
PAXX	0.000000000000000000000000000000000000105544696870086	1.74348985949448	0.64	0.213	0.00000000000000000000000000000000144015738879233	T_cells	PAXX
IFITM2	0.000000000000000000000000000000000000941380715468728	1.15398117673416	0.82	0.377	0.0000000000000000000000000000000128451398625708	T_cells	IFITM2
RAC2	0.00000000000000000000000000000000000219225461919886	1.56307197898398	0.814	0.429	0.0000000000000000000000000000000299133142789685	T_cells	RAC2
TYMS	0.0000000000000000000000000000000000163464320034197	1.707316476628	0.503	0.109	0.000000000000000000000000000000223047064686662	T_cells	TYMS
ARHGAP9	0.0000000000000000000000000000000000193919772158284	1.35399360049822	0.435	0.077	0.000000000000000000000000000000264603529109978	T_cells	ARHGAP9
RUNX3	0.0000000000000000000000000000000000196013412597935	1.45201785463084	0.366	0.047	0.000000000000000000000000000000267460301489882	T_cells	RUNX3
PTPN7	0.000000000000000000000000000000000256469033378916	1.44923121485738	0.429	0.08	0.0000000000000000000000000000034995199604553	T_cells	PTPN7
PTMA	0.0000000000000000000000000000000150298606432155	0.926616455506564	0.981	0.941	0.000000000000000000000000000205082448476676	T_cells	PTMA
CD69	0.0000000000000000000000000000000403776346236095	1.58106144217927	0.441	0.092	0.000000000000000000000000000550952824439152	T_cells	CD69
MALAT1	0.0000000000000000000000000000000711613567473302	1.21968038941893	0.969	0.615	0.000000000000000000000000000970996712817321	T_cells	MALAT1
CTSW	0.000000000000000000000000000000141284053652732	1.49904378030907	0.261	0.021	0.00000000000000000000000000192782091209153	T_cells	CTSW
LY6E	0.000000000000000000000000000000227267834409925	1.43310939733247	0.826	0.447	0.00000000000000000000000000310106960052343	T_cells	LY6E
SYNE2	0.000000000000000000000000000000272189050844063	1.29850521928623	0.261	0.021	0.00000000000000000000000000371401959876724	T_cells	SYNE2
RAB27A	0.000000000000000000000000000000357813076312669	1.34061812649841	0.329	0.045	0.00000000000000000000000000488235942628637	T_cells	RAB27A
ATP6V0E2	0.00000000000000000000000000000057923492776189	1.20498228835999	0.323	0.042	0.00000000000000000000000000790366058931099	T_cells	ATP6V0E2
TRAF3IP3	0.00000000000000000000000000000163797664476931	1.16007552327519	0.298	0.033	0.0000000000000000000000000223501913178773	T_cells	TRAF3IP3
LYST	0.000000000000000000000000000002817157916513	1.38789071076934	0.354	0.058	0.0000000000000000000000000384401197708199	T_cells	LYST
RASAL3	0.00000000000000000000000000000393581190001946	1.17548400307227	0.273	0.027	0.0000000000000000000000000537041533757655	T_cells	RASAL3
TNFRSF9	0.00000000000000000000000000000535500259954809	1.40777009022988	0.273	0.027	0.0000000000000000000000000730690104708337	T_cells	TNFRSF9
APOBEC3C	0.00000000000000000000000000000571426954087176	1.29328035390439	0.317	0.042	0.0000000000000000000000000779712078851952	T_cells	APOBEC3C
LAT	0.00000000000000000000000000000971416922138986	1.6023807364652	0.379	0.073	0.000000000000000000000000132549839025865	T_cells	LAT
PSMB9	0.0000000000000000000000000000176220400884537	1.3348545119196	0.801	0.471	0.000000000000000000000000240452737006951	T_cells	PSMB9
TSC22D3	0.0000000000000000000000000000183177732368538	1.83253979684593	0.677	0.318	0.00000000000000000000000024994601581687	T_cells	TSC22D3
CHST12	0.000000000000000000000000000022054857058929	1.291264559455	0.317	0.045	0.000000000000000000000000300938524569086	T_cells	CHST12
ISG20	0.000000000000000000000000000123956742998502	1.37057323136637	0.516	0.14	0.00000000000000000000000169138975821457	T_cells	ISG20
STMN1	0.000000000000000000000000000215311893449732	1.97240921089833	0.671	0.3	0.0000000000000000000000029379307861216	T_cells	STMN1
PRKCH	0.000000000000000000000000000313841652970097	1.17873000556191	0.292	0.039	0.00000000000000000000000428236935477698	T_cells	PRKCH
STK17B	0.0000000000000000000000000016326140348391	1.5395667331848	0.54	0.185	0.0000000000000000000000222770185053795	T_cells	STK17B
RGS1	0.00000000000000000000000000326983285145982	1.52470475158096	0.665	0.272	0.0000000000000000000000446168692581693	T_cells	RGS1
C12orf75	0.00000000000000000000000000425838684211875	1.30861552018538	0.41	0.091	0.0000000000000000000000581056884607104	T_cells	C12orf75
ENTPD1	0.00000000000000000000000000611176157601424	1.41540434419193	0.373	0.077	0.0000000000000000000000833949867047143	T_cells	ENTPD1
ARGLU1	0.00000000000000000000000000766529057693277	1.30197181955488	0.46	0.128	0.000000000000000000000104592889922248	T_cells	ARGLU1
MKI67	0.0000000000000000000000000188440578160734	1.49416308130382	0.28	0.037	0.000000000000000000000257127168900321	T_cells	MKI67
PTTG1	0.0000000000000000000000000503230266563828	1.28763880299995	0.528	0.159	0.000000000000000000000686657698726343	T_cells	PTTG1
PDE4D	0.000000000000000000000000066576413263806	1.0033541822762	0.255	0.03	0.000000000000000000000908435158984633	T_cells	PDE4D
DDIT4	0.000000000000000000000000130613974499885	1.30246920608456	0.429	0.107	0.00000000000000000000178222768205094	T_cells	DDIT4
ETS1	0.000000000000000000000000192840546718477	1.3772957777739	0.261	0.033	0.00000000000000000000263130925997362	T_cells	ETS1
TMEM106C	0.000000000000000000000000217731487495224	1.19572557635617	0.391	0.087	0.00000000000000000000297094614687234	T_cells	TMEM106C
ANXA6	0.00000000000000000000000022533855268493	1.20252238631786	0.323	0.056	0.00000000000000000000307474455138587	T_cells	ANXA6
NDFIP2	0.000000000000000000000000627059168579983	0.966681424113505	0.255	0.031	0.00000000000000000000855622235527387	T_cells	NDFIP2
HLA-C	0.00000000000000000000000155796951520745	1.07224194173754	0.888	0.573	0.0000000000000000000212584940350057	T_cells	HLA-C
LIMD2	0.00000000000000000000000755444225895077	1.33323901110227	0.559	0.216	0.000000000000000000103080364623383	T_cells	LIMD2
PCLAF	0.0000000000000000000000145171692276846	1.2658857031799	0.435	0.118	0.000000000000000000198086774111756	T_cells	PCLAF
NUSAP1	0.0000000000000000000000372743757802234	1.25954107410508	0.298	0.053	0.000000000000000000508608857521148	T_cells	NUSAP1
HMGB1	0.0000000000000000000000383082190367965	1.4674002910129	0.82	0.614	0.000000000000000000522715648757088	T_cells	HMGB1
USP1	0.0000000000000000000000635591246649498	1.10437751762438	0.311	0.06	0.00000000000000000086726425605324	T_cells	USP1
ITM2C	0.0000000000000000000000784479513679602	1.48415619351009	0.255	0.037	0.00000000000000000107042229641582	T_cells	ITM2C
HMGN2	0.0000000000000000000000894617686193374	1.05743818537778	0.882	0.633	0.00000000000000000122070583281086	T_cells	HMGN2
LINC01943	0.000000000000000000000143525013462888	1.41519925541562	0.28	0.049	0.0000000000000000019583988087011	T_cells	LINC01943
PTPN22	0.000000000000000000000187861184437433	1.13656182849109	0.317	0.064	0.00000000000000000256336586164878	T_cells	PTPN22
RPLP1	0.000000000000000000000225265293014604	0.494318216733219	1	0.988	0.00000000000000000307374492318428	T_cells	RPLP1
RPS26	0.00000000000000000000022673149236089	0.699094580486494	1	0.905	0.00000000000000000309375121326434	T_cells	RPS26
RPS4Y1	0.000000000000000000000254464663418801	1.0395787308815	0.553	0.193	0.00000000000000000347217033234954	T_cells	RPS4Y1
ACAP1	0.000000000000000000000254861986046858	1.1342142561261	0.28	0.049	0.00000000000000000347759179960937	T_cells	ACAP1
OCIAD2	0.00000000000000000000052171074816108	1.23702176179255	0.373	0.094	0.00000000000000000711874315865794	T_cells	OCIAD2
H2AFX	0.000000000000000000000872938892598411	1.27593088153801	0.429	0.128	0.0000000000000000119112511895053	T_cells	H2AFX
PFN1	0.000000000000000000000945448960919342	0.675165531827603	0.988	0.932	0.0000000000000000129006510717444	T_cells	PFN1
SUB1	0.00000000000000000000114211718445825	0.96972082410522	0.857	0.632	0.0000000000000000155841889819329	T_cells	SUB1
DUT	0.00000000000000000000185336855018656	1.67292674619056	0.59	0.288	0.0000000000000000252892138672956	T_cells	DUT
PHTF2	0.00000000000000000000185962764195788	1.05519914543634	0.255	0.041	0.0000000000000000253746191745153	T_cells	PHTF2
EVL	0.00000000000000000000548373954289389	1.42688152832467	0.503	0.203	0.0000000000000000748256260627871	T_cells	EVL
SRSF10	0.00000000000000000000688226713513343	1.39822383115806	0.503	0.205	0.0000000000000000939085350588956	T_cells	SRSF10
ARHGDIB	0.00000000000000000000944765061587302	1.01612319770394	0.832	0.54	0.000000000000000128913192653587	T_cells	ARHGDIB
CCND2	0.0000000000000000000102172764853859	1.3124198231546	0.379	0.109	0.000000000000000139414737643091	T_cells	CCND2
CENPM	0.0000000000000000000106550201541985	1.08738174396588	0.323	0.073	0.000000000000000145387750004039	T_cells	CENPM
SMCHD1	0.000000000000000000012804513328778	1.20554896974152	0.391	0.116	0.000000000000000174717584371176	T_cells	SMCHD1
RARRES3	0.0000000000000000000150293637995418	1.35114375746093	0.447	0.137	0.000000000000000205075669044747	T_cells	RARRES3
CIRBP	0.0000000000000000000150317164933762	1.1575525333032	0.665	0.371	0.000000000000000205107771552119	T_cells	CIRBP
SMC4	0.0000000000000000000620005734707398	1.16629048276087	0.342	0.086	0.000000000000000845997825008244	T_cells	SMC4
ZWINT	0.0000000000000000000914467606668967	1.00216521906423	0.317	0.072	0.00000000000000124779104929981	T_cells	ZWINT
CENPK	0.000000000000000000096750324764592	1.01317578461535	0.28	0.055	0.00000000000000132015818141286	T_cells	CENPK
TAP1	0.000000000000000000248723688242558	1.2839822541689	0.416	0.144	0.0000000000000033938347260697	T_cells	TAP1
JUN	0.000000000000000000288578236497209	1.25032988632082	0.646	0.323	0.00000000000000393765003700442	T_cells	JUN
S100A4	0.000000000000000000329223608936683	1.11787351522686	0.963	0.675	0.00000000000000449225614394105	T_cells	S100A4
LMNB1	0.000000000000000000366187453618402	1.0943751088488	0.317	0.077	0.0000000000000049966278046231	T_cells	LMNB1
DNAJC9	0.000000000000000000548172584013858	0.967784579341237	0.311	0.073	0.00000000000000747981490886909	T_cells	DNAJC9
ICAM3	0.0000000000000000008502178306743	1.01472452386792	0.298	0.067	0.0000000000000116012222995508	T_cells	ICAM3
JAK1	0.00000000000000000130877914352771	1.27293576981123	0.466	0.185	0.0000000000000178582914134357	T_cells	JAK1
SARAF	0.00000000000000000162101862688082	1.12221012895924	0.671	0.402	0.0000000000000221187991637889	T_cells	SARAF
NASP	0.00000000000000000221108842731229	1.02359204999984	0.391	0.122	0.0000000000000301703015906762	T_cells	NASP
C12orf57	0.00000000000000000239808380065608	1.14435458340386	0.627	0.329	0.0000000000000327218534599522	T_cells	C12orf57
SOD1	0.00000000000000000254627305803267	1.15552583804146	0.72	0.48	0.0000000000000347438958768557	T_cells	SOD1
UBE2T	0.00000000000000000307095176183532	0.993826855936369	0.323	0.083	0.0000000000000419031367902429	T_cells	UBE2T
SLC9A3R1	0.00000000000000000483944351761453	1.08324864105593	0.466	0.172	0.0000000000000660342067978502	T_cells	SLC9A3R1
TNFAIP3	0.00000000000000000510756103185301	0.980531412634068	0.745	0.389	0.0000000000000696926702796343	T_cells	TNFAIP3
HIST1H4C	0.00000000000000000685366927934938	2.05751753795564	0.435	0.172	0.0000000000000935183173167222	T_cells	HIST1H4C
CBLB	0.00000000000000000749925121675062	1.27420473956197	0.273	0.062	0.000000000000102327282852562	T_cells	CBLB
TMA7	0.0000000000000000155545906959379	0.835424813331587	0.901	0.702	0.000000000000212242390046073	T_cells	TMA7
G3BP2	0.0000000000000000223637856669342	1.20132741975574	0.391	0.135	0.000000000000305153855425317	T_cells	G3BP2
TUBA4A	0.0000000000000000224196518829656	1.14128464075503	0.317	0.086	0.000000000000305916149943065	T_cells	TUBA4A
SLBP	0.0000000000000000227339052166956	1.29837724070329	0.391	0.135	0.000000000000310204136681811	T_cells	SLBP
CLEC2B	0.0000000000000000271189010781068	1.20984433663429	0.503	0.22	0.000000000000370037405210768	T_cells	CLEC2B
PSME1	0.0000000000000000363374212394303	0.999102039330831	0.745	0.496	0.000000000000495824112812026	T_cells	PSME1
ARHGEF1	0.0000000000000000384353896960035	1.26804750637185	0.342	0.107	0.000000000000524450892401967	T_cells	ARHGEF1
RRM2	0.0000000000000000735474423211977	0.911361896037492	0.261	0.056	0.00000000000100355485047274	T_cells	RRM2
CD99	0.000000000000000112603612760399	1.11015776686997	0.671	0.418	0.00000000000153647629611564	T_cells	CD99
HNRNPLL	0.000000000000000117992113296411	1.04587290882041	0.323	0.095	0.00000000000161000238592952	T_cells	HNRNPLL
OPTN	0.000000000000000118060606004186	0.80603772010823	0.28	0.065	0.00000000000161093696892712	T_cells	OPTN
MIR4435-2HG	0.000000000000000138759006236668	1.15204013845594	0.516	0.24	0.00000000000189336664009934	T_cells	MIR4435-2HG
SEPT6	0.000000000000000200012087001995	1.01330271935865	0.317	0.09	0.00000000000272916492714222	T_cells	SEPT6
CREM	0.000000000000000215230173575674	1.21000483860638	0.497	0.223	0.00000000000293681571844007	T_cells	CREM
MX1	0.000000000000000216549670151798	0.956826746233274	0.435	0.159	0.00000000000295482024922128	T_cells	MX1
EPC1	0.000000000000000233538195135354	1.16512035786892	0.404	0.153	0.0000000000031866286726219	T_cells	EPC1
ACTB1	0.000000000000000276772739284802	0.53009034344604	1	0.977	0.00000000000377656402754113	T_cells	ACTB
UBE2D2	0.000000000000000338339717033729	0.989640121680022	0.646	0.384	0.00000000000461664543892523	T_cells	UBE2D2
C19orf66	0.000000000000000412557195473707	0.95298029732758	0.286	0.074	0.00000000000562934293223873	T_cells	C19orf66
SKA2	0.000000000000000419617467266753	0.94262870565841	0.398	0.14	0.00000000000572568034085484	T_cells	SKA2
HLA-E	0.000000000000000428211558262375	0.993025470865908	0.739	0.521	0.00000000000584294671249011	T_cells	HLA-E
HNRNPDL	0.000000000000000531236063927092	1.08559394049172	0.714	0.474	0.00000000000724871609228517	T_cells	HNRNPDL
SRSF7	0.000000000000000551637860612061	1.16247809166703	0.602	0.341	0.00000000000752709860805157	T_cells	SRSF7
RPS27	0.000000000000000613946032612399	0.626674856604771	0.981	0.946	0.00000000000837729361499618	T_cells	RPS27
H3F3B	0.000000000000000687777303505039	0.5979959601344	0.957	0.831	0.00000000000938472130632625	T_cells	H3F3B
SP100	0.000000000000000690804476123804	1.16935975124634	0.385	0.142	0.0000000000094260270767093	T_cells	SP100
TSTD1	0.000000000000000705969957430844	0.925257140325867	0.398	0.139	0.00000000000963296006914386	T_cells	TSTD1
TOP2A	0.000000000000000859526049573516	0.89254347305973	0.261	0.059	0.0000000000117282329464306	T_cells	TOP2A
DENND2D	0.000000000000000923180390446281	0.812334740980966	0.255	0.059	0.0000000000125967964276395	T_cells	DENND2D
SASH3	0.00000000000000140867150111575	1.05441344172926	0.329	0.101	0.0000000000192213226327244	T_cells	SASH3
PSMB8	0.00000000000000143171039291842	1.00178909722618	0.646	0.407	0.0000000000195356883113718	T_cells	PSMB8
UBE2C	0.00000000000000153533763286327	0.807076462893439	0.373	0.113	0.0000000000209496820004193	T_cells	UBE2C
H2AFZ	0.00000000000000243484409593959	1.05283702421488	0.807	0.653	0.0000000000332234476890957	T_cells	H2AFZ
CYTOR	0.00000000000000268255006386931	1.03551709468584	0.534	0.263	0.0000000000366033956214968	T_cells	CYTOR
SMC3	0.00000000000000290504799014286	0.974077643742486	0.28	0.077	0.0000000000396393798254994	T_cells	SMC3
DEF6	0.00000000000000292873131496149	0.846230119436129	0.261	0.064	0.0000000000399625387926496	T_cells	DEF6
CCDC167	0.00000000000000346871398512816	1.05653537918674	0.429	0.178	0.0000000000473306023270738	T_cells	CCDC167
MAD2L2	0.00000000000000352094575460185	0.969940117086115	0.342	0.116	0.0000000000480433048215422	T_cells	MAD2L2
CDC42SE2	0.00000000000000378672744933813	1.08017531237528	0.329	0.107	0.0000000000516698960462188	T_cells	CDC42SE2
FUS	0.00000000000000556537705635498	1.17149203237773	0.522	0.27	0.0000000000759395699339637	T_cells	FUS
STK17A	0.00000000000000586935293264243	1.01048961897085	0.311	0.096	0.0000000000800873207659059	T_cells	STK17A
CKLF	0.00000000000000788948027466109	1.02974730872228	0.621	0.358	0.000000000107651958347751	T_cells	CKLF
UBC	0.00000000000000795140212349348	0.831861872499079	0.839	0.639	0.000000000108496881975069	T_cells	UBC
TNFSF10	0.00000000000000887725820891036	0.853857690203309	0.273	0.073	0.000000000121130188260582	T_cells	TNFSF10
ARL4C	0.00000000000000906836457490285	0.987771497829794	0.342	0.105	0.000000000123737834624549	T_cells	ARL4C
MBNL1	0.0000000000000123404640144532	1.23075295458716	0.522	0.282	0.000000000168385631477214	T_cells	MBNL1
RPS15A	0.0000000000000128573519883591	0.439154268549798	0.994	0.95	0.000000000175438567881159	T_cells	RPS15A
CYTIP	0.0000000000000132357124954633	1.20543023737062	0.366	0.14	0.000000000180601297000597	T_cells	CYTIP
HLA-F	0.0000000000000155717463032713	0.968793034564589	0.379	0.148	0.000000000212476478308137	T_cells	HLA-F
ACTG1	0.0000000000000179008341811855	0.588990752778622	0.95	0.845	0.000000000244256882402277	T_cells	ACTG1
MT-ND4L	0.0000000000000197108556174256	0.524707944334407	0.938	0.642	0.000000000268954624899772	T_cells	MT-ND4L
SH3KBP1	0.000000000000033071582390165	0.881083771511797	0.335	0.116	0.000000000451261741713801	T_cells	SH3KBP1
SAMSN1	0.0000000000000381007189610709	0.901747340945132	0.478	0.213	0.000000000519884310223813	T_cells	SAMSN1
IFI16	0.00000000000004480512442675	1.05324182280215	0.466	0.22	0.000000000611365922803004	T_cells	IFI16
STAT3	0.0000000000000931791647507439	1.15476426357308	0.373	0.148	0.0000000012714297030239	T_cells	STAT3
RPSA	0.0000000000000959014836249414	0.747712261446349	0.888	0.757	0.00000000130857574406233	T_cells	RPSA
PMAIP1	0.000000000000106771289977841	1.28040381877153	0.429	0.196	0.00000000145689425174764	T_cells	PMAIP1
BTG3	0.000000000000108421553230819	0.996333111961964	0.366	0.141	0.00000000147941209383453	T_cells	BTG3
SNRPB	0.000000000000118539452052571	0.963277258594898	0.646	0.42	0.00000000161747082325734	T_cells	SNRPB
HNRNPA2B1	0.000000000000141549409062879	0.853907325211321	0.77	0.61	0.00000000193144168666298	T_cells	HNRNPA2B1
IL2RG	0.000000000000168364422105499	1.04883190354607	0.354	0.132	0.00000000229733253962953	T_cells	IL2RG
RHOH	0.000000000000332868716068176	0.921606046016127	0.335	0.119	0.00000000454199363075027	T_cells	RHOH
SEPT7	0.000000000000373607272116786	1.09884125138616	0.528	0.298	0.00000000509787122803355	T_cells	SEPT7
CENPN	0.00000000000044033456263704	0.707927820043738	0.261	0.073	0.00000000600836510718241	T_cells	CENPN
ELF1	0.000000000000454440924000276	1.07946199582245	0.435	0.207	0.00000000620084640798376	T_cells	ELF1
TNFRSF1B	0.00000000000062299801794791	0.927835134562504	0.379	0.154	0.00000000850080795489924	T_cells	TNFRSF1B
CDK2AP2	0.000000000000646419920060047	1.14129201752147	0.466	0.232	0.00000000882039980921935	T_cells	CDK2AP2
CARHSP1	0.000000000000694796926290919	0.844658452766056	0.342	0.123	0.00000000948050405923959	T_cells	CARHSP1
CXCR4	0.000000000000847816158766477	0.980816078283821	0.373	0.144	0.0000000115684514863686	T_cells	CXCR4
GMFG	0.000000000000854181579482073	0.927951086857872	0.615	0.381	0.0000000116553076520329	T_cells	GMFG
IRF7	0.000000000000863577933534645	0.953801367765119	0.348	0.134	0.0000000117835209030802	T_cells	IRF7
RBBP4	0.000000000000891642072491983	0.926064066010898	0.416	0.19	0.0000000121664560791531	T_cells	RBBP4
CNN2	0.00000000000094431462305939	0.889370398817155	0.484	0.234	0.0000000128851730316454	T_cells	CNN2
RHOF	0.00000000000110363142995547	0.765317676223897	0.261	0.077	0.0000000150590508617424	T_cells	RHOF
GBP5	0.00000000000120216575613784	0.642256588151767	0.267	0.074	0.0000000164035517425008	T_cells	GBP5
MAD2L1	0.00000000000149497471974688	0.849838883896001	0.273	0.082	0.0000000203989300509462	T_cells	MAD2L1
CSK	0.00000000000187303331772335	1.14898169433348	0.379	0.169	0.0000000255575396203351	T_cells	CSK
NR3C1	0.00000000000202367695484012	1.04165986253811	0.342	0.136	0.0000000276130720487934	T_cells	NR3C1
ID2	0.00000000000222203810458955	1.16826836833232	0.497	0.268	0.0000000303197099371244	T_cells	ID2
STK4	0.00000000000235828761858276	1.00565049671312	0.354	0.145	0.0000000321788345555618	T_cells	STK4
HINT1	0.00000000000280766849732284	0.640703446516621	0.863	0.701	0.0000000383106366459702	T_cells	HINT1
BUB3	0.00000000000319213990701344	0.928573817601328	0.416	0.19	0.0000000435567490311984	T_cells	BUB3
PHLDA1	0.00000000000408234695278909	0.833888431308991	0.528	0.261	0.0000000557036241708071	T_cells	PHLDA1
CDK1	0.00000000000417051367425122	0.667629853752856	0.298	0.094	0.0000000569066590851579	T_cells	CDK1
PARK7	0.00000000000428121677634072	0.814415212265788	0.689	0.513	0.0000000584172029131691	T_cells	PARK7
NUDT1	0.00000000000509535260436014	0.997827640287752	0.416	0.2	0.0000000695260862864942	T_cells	NUDT1
RBPJ	0.00000000000514501886331753	1.04851842715009	0.478	0.255	0.0000000702037823899677	T_cells	RBPJ
RASSF5	0.00000000000528623072276717	0.833876748529786	0.286	0.095	0.000000072130618212158	T_cells	RASSF5
RBBP7	0.00000000000674232023505677	0.954696292681888	0.298	0.109	0.0000000919989596073497	T_cells	RBBP7
FYB1	0.00000000000689863997164023	0.913152647030569	0.484	0.248	0.0000000941319424130309	T_cells	FYB1
PRDX2	0.00000000000812061156592663	0.865941652460743	0.497	0.261	0.000000110805744817069	T_cells	PRDX2
TUBB	0.0000000000088777158544312	1.06053657647264	0.745	0.644	0.000000121136432833714	T_cells	TUBB
SRRT	0.00000000000936455917981276	0.852209977636777	0.286	0.099	0.000000127779410008545	T_cells	SRRT
LEPROTL1	0.0000000000111772596811702	1.0393959466197	0.404	0.196	0.000000152513708349567	T_cells	LEPROTL1
RANBP1	0.0000000000112770215965732	0.759046505536804	0.689	0.458	0.000000153874959685241	T_cells	RANBP1
BST2	0.0000000000146507112022531	0.828563516762063	0.602	0.371	0.000000199908954354744	T_cells	BST2
SUMO2	0.0000000000177856181094835	0.562376841193428	0.851	0.745	0.000000242684759103903	T_cells	SUMO2
PNISR	0.0000000000207976826052814	0.933391111080413	0.273	0.096	0.000000283784379149064	T_cells	PNISR
NAP1L4	0.0000000000253943714554432	0.913696233800835	0.298	0.108	0.000000346506198509523	T_cells	NAP1L4
HMGN1	0.0000000000298796400203599	0.631168427953139	0.752	0.575	0.000000407707688077811	T_cells	HMGN1
CALM3	0.0000000000304753051517114	0.739564301468369	0.683	0.498	0.000000415835538795103	T_cells	CALM3
RBM17	0.0000000000310491743575913	0.862200922729798	0.453	0.239	0.000000423665984109333	T_cells	RBM17
ABRACL	0.0000000000313103448649306	0.788527090629927	0.671	0.484	0.000000427229655681978	T_cells	ABRACL
ALOX5AP1	0.000000000031468794891282	0.763863122150737	0.634	0.406	0.000000429391706291543	T_cells	ALOX5AP
NUDT21	0.0000000000372379599130403	0.905319380880402	0.41	0.2	0.000000508111963013434	T_cells	NUDT21
SF3A2	0.0000000000476059678059694	0.953744123559994	0.323	0.135	0.000000649583430712453	T_cells	SF3A2
ZFP36L2	0.0000000000492725586138586	1.18507907676595	0.553	0.335	0.000000672324062286101	T_cells	ZFP36L2
RALY	0.0000000000525438753844356	0.922778948452033	0.528	0.321	0.000000716961179620623	T_cells	RALY
CD521	0.0000000000913193292555752	0.406500713791397	0.696	0.401	0.00000124605224769232	T_cells	CD52
UBB	0.0000000000940718959094912	0.690726909750508	0.752	0.601	0.00000128361101968501	T_cells	UBB
MEAF6	0.0000000000969052413615109	0.898800811867773	0.391	0.19	0.00000132227201837782	T_cells	MEAF6
MCM7	0.000000000097258798414622	0.81103947937799	0.286	0.105	0.00000132709630436752	T_cells	MCM7
FXYD5	0.0000000000986786050909826	0.779151669428582	0.677	0.465	0.00000134646956646646	T_cells	FXYD5
CFL1	0.000000000105084143478211	0.471360944470177	0.932	0.891	0.00000143387313776018	T_cells	CFL1
EPSTI1	0.000000000111125757777295	0.712497843777939	0.348	0.14	0.00000151631096487119	T_cells	EPSTI1
ARL6IP6	0.000000000113732207739015	0.851490875827439	0.28	0.103	0.00000155187597459886	T_cells	ARL6IP6
GYPC	0.000000000129397028431058	0.901454944214071	0.385	0.184	0.00000176562245294178	T_cells	GYPC
RPA3	0.000000000133025486477749	0.88479877260318	0.516	0.303	0.00000181513276298889	T_cells	RPA3
EZR	0.000000000142996304493711	0.895488283882594	0.398	0.193	0.00000195118457481668	T_cells	EZR
CLIC1	0.000000000159672017495984	0.546862727483842	0.814	0.683	0.00000217872467873271	T_cells	CLIC1
CKS2	0.000000000189620860670222	0.755008368916624	0.46	0.237	0.00000258737664384518	T_cells	CKS2
MYH9	0.000000000195619687544305	0.892059370221621	0.429	0.23	0.00000266923063654204	T_cells	MYH9
RPS29	0.000000000218461569457715	0.554315524875484	0.863	0.743	0.00000298090811525053	T_cells	RPS29
EIF2AK2	0.000000000258573798926706	0.877248078541416	0.298	0.118	0.00000352823948635491	T_cells	EIF2AK2
DOCK8	0.000000000267886126769438	0.854066840286862	0.286	0.112	0.00000365530619976898	T_cells	DOCK8
ANAPC16	0.000000000320923307783676	0.849937282024879	0.559	0.377	0.00000437899853470826	T_cells	ANAPC16
SHISA5	0.000000000346119213341442	0.915126696462117	0.385	0.194	0.00000472279666604398	T_cells	SHISA5
RAD21	0.000000000459910910388153	0.838324148203679	0.391	0.191	0.00000627548437224635	T_cells	RAD21
SIVA1	0.000000000502247615897702	0.87492207419124	0.509	0.318	0.00000685316871892414	T_cells	SIVA1
TMEM50A	0.000000000505906830208554	0.79845612015696	0.547	0.358	0.00000690309869819571	T_cells	TMEM50A
PIN1	0.00000000059814977322963	0.843350710183255	0.441	0.252	0.00000816175365571831	T_cells	PIN1
UBXN4	0.000000000627240912015712	0.917640136425813	0.416	0.231	0.00000855870224445439	T_cells	UBXN4
PPP1CA	0.000000000685927093229495	0.75772891202834	0.64	0.476	0.00000935947518711646	T_cells	PPP1CA
HNRNPA1	0.000000000795751832233718	0.509511759959884	0.826	0.664	0.0000108580337508291	T_cells	HNRNPA1
LSP11	0.00000000103022262548136	0.574425218187904	0.683	0.448	0.0000140573877246932	T_cells	LSP1
HERPUD1	0.00000000105095442633093	0.809295712863399	0.46	0.257	0.0000143402731472855	T_cells	HERPUD1
HP1BP3	0.00000000107509533421234	0.968865131261221	0.323	0.148	0.0000146696758353274	T_cells	HP1BP3
BTG1	0.00000000121268086777296	0.616747644227186	0.764	0.506	0.000016547030440762	T_cells	BTG1
EMP3	0.00000000130661239238131	0.753797259281901	0.634	0.417	0.000017828726094043	T_cells	EMP3
CMC2	0.00000000142714577571317	0.90721948102457	0.491	0.297	0.0000194734041096062	T_cells	CMC2
PCNA	0.00000000158669000157085	0.928798392407134	0.348	0.162	0.0000216503850714343	T_cells	PCNA
KMT2E	0.00000000158855683189124	0.781824859327591	0.329	0.148	0.000021675857971156	T_cells	KMT2E
CCNI	0.00000000159057094298695	0.776254356775142	0.665	0.52	0.000021703340517057	T_cells	CCNI
EEF1D	0.00000000191668589674933	0.513295535687684	0.832	0.716	0.0000261531790611447	T_cells	EEF1D
C9orf16	0.00000000266076597667582	0.661805269364787	0.665	0.475	0.0000363061517517415	T_cells	C9orf16
IFI27L2	0.00000000281130457179425	0.739480051048009	0.584	0.394	0.0000383602508821326	T_cells	IFI27L2
HSPB11	0.0000000030869409629911	0.882508245430845	0.416	0.232	0.0000421213094400136	T_cells	HSPB11
IDH2	0.00000000390599784536714	0.837722088133275	0.416	0.225	0.0000532973406000347	T_cells	IDH2
RNASEH2B	0.00000000394465007509982	0.692008651112383	0.298	0.125	0.0000538247502747371	T_cells	RNASEH2B
DEK	0.00000000399523231048273	0.991356645339898	0.528	0.353	0.0000545149448765368	T_cells	DEK
WDR1	0.00000000426343486808592	0.746153213067604	0.516	0.34	0.0000581745687750324	T_cells	WDR1
ANP32B	0.00000000457595248809278	0.699618222702121	0.596	0.403	0.0000624388717000259	T_cells	ANP32B
MYL12A	0.00000000458581248902252	0.709978091160834	0.807	0.673	0.0000625734114127122	T_cells	MYL12A
CD82	0.00000000476287610311325	0.907699508323996	0.329	0.16	0.0000649894444269803	T_cells	CD82
RNF213	0.00000000570817278188297	0.913046191425897	0.329	0.154	0.0000778880176087931	T_cells	RNF213
RNF167	0.0000000060247566415437	0.879439514406397	0.329	0.16	0.0000822078043738638	T_cells	RNF167
TPR	0.00000000632278133640381	0.731350427971083	0.273	0.113	0.0000862743513352299	T_cells	TPR
DNPH1	0.00000000649870292991129	0.982393904778772	0.528	0.372	0.0000886748014786396	T_cells	DNPH1
DDX46	0.00000000669941978507979	0.735537507017127	0.28	0.117	0.0000914135829674137	T_cells	DDX46
SERBP1	0.00000000733782799520696	0.815495755254343	0.553	0.385	0.000100124662994599	T_cells	SERBP1
SRSF5	0.00000000745053043068082	0.883927164487138	0.497	0.317	0.00010166248772664	T_cells	SRSF5
ARPC5L	0.00000000746829180421755	0.93128984065316	0.373	0.196	0.000101904841668548	T_cells	ARPC5L
DDX39A	0.0000000102564001167545	0.66513976575674	0.391	0.204	0.000139948579593115	T_cells	DDX39A
DDX5	0.0000000105527071848028	0.691449569740286	0.677	0.494	0.000143991689536634	T_cells	DDX5
HSPA8	0.0000000109523506931442	0.567814301348196	0.745	0.582	0.000149444825207952	T_cells	HSPA8
FAU	0.0000000148437354765539	0.329788698365418	0.994	0.926	0.000202542770577579	T_cells	FAU
DHFR	0.0000000166099929085294	0.68480372429024	0.261	0.101	0.000226643353236883	T_cells	DHFR
CCDC12	0.0000000170029384824403	0.676951321048808	0.273	0.117	0.000232005095592898	T_cells	CCDC12
ARPC21	0.0000000210113075219869	0.464283951684692	0.863	0.72	0.000286699291137511	T_cells	ARPC2
EID1	0.0000000231053084531626	0.823303884646896	0.453	0.275	0.000315271933843404	T_cells	EID1
SNRPG	0.0000000233179102837379	0.509401391799954	0.758	0.603	0.000318172885821603	T_cells	SNRPG
PRRC2C	0.0000000364159172534232	0.824508822997412	0.36	0.193	0.00049689519092296	T_cells	PRRC2C
HNRNPF	0.0000000392920442413559	0.878592357689788	0.509	0.353	0.000536139943673302	T_cells	HNRNPF
HNRNPA3	0.0000000399727768155625	0.649044878498098	0.621	0.452	0.00054542853964835	T_cells	HNRNPA3
MED10	0.0000000405973884293486	0.769023840196107	0.304	0.148	0.000553951365118462	T_cells	MED10
TMPO	0.0000000406222307639571	0.767907807727624	0.329	0.163	0.000554290338774194	T_cells	TMPO
CALM1	0.0000000443117610204992	0.507436419846766	0.876	0.741	0.000604633979124711	T_cells	CALM1
TUBA1B	0.0000000515765281796247	0.737820828716904	0.745	0.668	0.000703761727010979	T_cells	TUBA1B
ATP5IF1	0.0000000516388451620797	0.743537671093719	0.596	0.438	0.000704612042236578	T_cells	ATP5IF1
COX8A	0.0000000629817681973359	0.38509501279789	0.925	0.831	0.000859386227052649	T_cells	COX8A
ARPP19	0.0000000636434216496194	0.712718096384326	0.329	0.163	0.000868414488409057	T_cells	ARPP19
HCLS1	0.0000000649797877882881	0.609799204867625	0.491	0.304	0.000886649204371192	T_cells	HCLS1
WAS	0.0000000796205026947888	0.624785963197569	0.342	0.171	0.00108642175927039	T_cells	WAS
DR1	0.0000000882193497947329	0.691294311077057	0.261	0.113	0.00120375302794913	T_cells	DR1
DHRS7	0.000000091197241017966	0.753129812421546	0.286	0.132	0.00124438635369015	T_cells	DHRS7
SRSF4	0.0000000933912672880638	0.683832721460491	0.298	0.144	0.00127432384214563	T_cells	SRSF4
SRP9	0.000000111998668747529	0.541409292808947	0.621	0.453	0.00152822183506003	T_cells	SRP9
SELENOK	0.000000118166937838092	0.598341274481903	0.522	0.35	0.00161238786680076	T_cells	SELENOK
EWSR1	0.000000139296375409114	0.711488724033311	0.391	0.223	0.00190069904245736	T_cells	EWSR1
GALM	0.000000161317738714803	0.681430593647382	0.28	0.126	0.00220118054476349	T_cells	GALM
SRP14	0.000000196190858625324	0.422536327717903	0.87	0.754	0.00267702426594254	T_cells	SRP14
SON	0.000000219190465301271	0.859534002719832	0.416	0.263	0.00299085389903584	T_cells	SON
LRRFIP1	0.000000232276740411421	0.679884230630626	0.416	0.249	0.00316941612291384	T_cells	LRRFIP1
CARD16	0.000000277742968404133	0.9075237598071	0.41	0.245	0.0037898028038744	T_cells	CARD16
HDAC1	0.00000029396975839761	0.641211493999875	0.255	0.113	0.00401121735333539	T_cells	HDAC1
CYBC1	0.000000321231003856275	0.689660932257638	0.261	0.122	0.00438319704761888	T_cells	CYBC1
FDFT1	0.000000324338010256557	0.597964949260331	0.267	0.121	0.00442559214995072	T_cells	FDFT1
HNRNPA0	0.000000325385397017107	0.704537922553927	0.491	0.338	0.00443988374229843	T_cells	HNRNPA0
ZFP36L1	0.000000338807750792868	0.424593959478707	0.615	0.39	0.00462303175956868	T_cells	ZFP36L1
PDIA6	0.000000372676401575721	0.640381014720135	0.484	0.323	0.00508516949950071	T_cells	PDIA6
CCDC85B	0.000000377849744198336	0.689032594610487	0.484	0.323	0.0051557597595863	T_cells	CCDC85B
ZFP36	0.000000389338143678188	0.618737922822088	0.696	0.46	0.00531251897048887	T_cells	ZFP36
SF3B2	0.000000390065531906338	0.819345287520484	0.385	0.232	0.00532244418286198	T_cells	SF3B2
RPL36AL	0.000000422718561393801	0.519710722553307	0.764	0.662	0.00576799477021841	T_cells	RPL36AL
PCBP2	0.000000426557133439978	0.628057129291498	0.609	0.462	0.0058203720857885	T_cells	PCBP2
HCST1	0.000000503869936213086	0.548554804804122	0.677	0.467	0.00687530527962755	T_cells	HCST
SF3B1	0.000000509695277539863	0.782877384566312	0.348	0.194	0.00695479206203143	T_cells	SF3B1
SLC7A5	0.000000510525609430031	0.841462111926865	0.261	0.123	0.00696612194067278	T_cells	SLC7A5
TERF2IP	0.000000548556134635842	0.695815768944563	0.298	0.149	0.00748504845710606	T_cells	TERF2IP
TMUB1	0.000000548934021045983	0.708929075269987	0.267	0.13	0.00749020471717243	T_cells	TMUB1
PSME2	0.000000573109627991374	0.371481996653734	0.727	0.589	0.0078200808739423	T_cells	PSME2
GAPDH	0.00000057596196349289	0.263629808741692	1	0.977	0.00785900099186049	T_cells	GAPDH
ELOVL5	0.000000780344672428916	0.816846760937479	0.261	0.127	0.0106478030552926	T_cells	ELOVL5
PPM1G	0.000000792560913757995	0.711572103743416	0.373	0.222	0.0108144936682278	T_cells	PPM1G
XRCC5	0.00000081863787388735	0.765462317259465	0.373	0.227	0.0111703137891929	T_cells	XRCC5
SAE1	0.00000094126496885042	0.583238595359772	0.267	0.127	0.012843560499964	T_cells	SAE1
PLEKHJ1	0.000000978411499732434	0.665791415801752	0.298	0.154	0.0133504249138491	T_cells	PLEKHJ1
HNRNPK	0.00000101409562643856	0.588519884116723	0.621	0.485	0.0138373348227542	T_cells	HNRNPK
PET100	0.00000111814840705197	0.621864120708584	0.472	0.33	0.0152571350142241	T_cells	PET100
SCAMP2	0.00000120180988025021	0.731365301660995	0.286	0.149	0.0163986958160141	T_cells	SCAMP2
SNRPA	0.00000132240304374648	0.652926691266027	0.329	0.182	0.0180441895319207	T_cells	SNRPA
COTL11	0.0000014504000839921	0.431938732307024	0.82	0.66	0.0197907091460722	T_cells	COTL1
ARPC1B1	0.00000151526377105607	0.562803070623877	0.752	0.635	0.0206757741560601	T_cells	ARPC1B
RAN	0.00000180185560107442	0.461889584772563	0.745	0.626	0.0245863196766605	T_cells	RAN
NAP1L1	0.00000185166638201199	0.543448206704721	0.553	0.406	0.0252659877825536	T_cells	NAP1L1
RBM39	0.00000201692714129291	0.625060613642602	0.441	0.293	0.0275209708429417	T_cells	RBM39
WIPF1	0.0000022149961650376	0.471344237847806	0.366	0.207	0.0302236226719381	T_cells	WIPF1
ARHGAP4	0.00000224087979514873	0.788473587385849	0.261	0.13	0.0305768048048045	T_cells	ARHGAP4
PSMA5	0.00000234311887967381	0.765466890199983	0.447	0.311	0.0319718571131491	T_cells	PSMA5
DOK2	0.0000024097494246272	0.677075646115007	0.329	0.186	0.0328810308990382	T_cells	DOK2
HNRNPR	0.00000242857469108472	0.654464275383776	0.36	0.217	0.0331379016598509	T_cells	HNRNPR
SF1	0.00000254158611106671	0.877638828083521	0.366	0.226	0.0346799424855052	T_cells	SF1
IRF1	0.0000028741885699552	0.630469033690288	0.335	0.185	0.0392183030370387	T_cells	IRF1
BAX	0.00000297627826277749	0.748510811006707	0.553	0.427	0.0406113168955989	T_cells	BAX
SRSF2	0.00000298601332659866	0.626772716051356	0.522	0.386	0.0407441518414387	T_cells	SRSF2
SNRPD1	0.0000031260547114061	0.679647912412502	0.528	0.398	0.0426550165371362	T_cells	SNRPD1
RBCK1	0.00000354624925382001	0.534556490809595	0.304	0.162	0.048388571068374	T_cells	RBCK1
SLC3A2	0.00000415384393656598	0.567713564684843	0.379	0.24	0.0566792005144428	T_cells	SLC3A2
LDHB	0.000004247446517021	0.337923663850831	0.59	0.42	0.0579564077247515	T_cells	LDHB
ANKRD10	0.00000489253262606436	0.596510994616525	0.292	0.157	0.0667586076826482	T_cells	ANKRD10
TMEM14A	0.00000517424165645243	0.431710934718257	0.335	0.181	0.0706025274022934	T_cells	TMEM14A
TMX1	0.00000545864032646647	0.771563199020672	0.292	0.166	0.074483147254635	T_cells	TMX1
PSMB10	0.0000058437004541001	0.708757680245601	0.447	0.309	0.0797372926961958	T_cells	PSMB10
PSMD14	0.00000610481669463292	0.587760814865149	0.317	0.18	0.0833002237982661	T_cells	PSMD14
RBM8A	0.00000636226562951077	0.466224262660718	0.596	0.452	0.0868131145146745	T_cells	RBM8A
ANAPC5	0.00000657282670251745	0.778591725362542	0.28	0.153	0.0896862203558507	T_cells	ANAPC5
JPT1	0.00000664418044641263	0.431604856434145	0.634	0.49	0.0906598421913003	T_cells	JPT1
SRRM1	0.00000664807719608783	0.634497502631839	0.441	0.303	0.0907130133406185	T_cells	SRRM1
RABAC1	0.00000689073040161703	0.642738360735395	0.453	0.317	0.0940240163300643	T_cells	RABAC1
SS18L2	0.00000689557585499711	0.723120726272896	0.317	0.182	0.0940901325414356	T_cells	SS18L2
SPCS1	0.00000695977603873302	0.531319210755019	0.571	0.44	0.094966144048512	T_cells	SPCS1
UBE2N	0.00000699793528062752	0.656131153367209	0.441	0.303	0.0954868269041625	T_cells	UBE2N
ARF5	0.00000712130046755561	0.537367602966258	0.54	0.409	0.0971701448797963	T_cells	ARF5
POLR3K	0.00000817498061978052	0.526336900084747	0.273	0.141	0.111547610556905	T_cells	POLR3K
FDPS	0.00000818178619562848	0.779579816563466	0.273	0.146	0.111640472639351	T_cells	FDPS
TIAL1	0.00000958372549905285	0.650965231316061	0.273	0.148	0.130769934434576	T_cells	TIAL1
ANP32E	0.00000974569805026233	0.53931727489566	0.261	0.131	0.13298004989583	T_cells	ANP32E
LSM2	0.0000117921624373617	0.652187440334363	0.422	0.291	0.160904056457801	T_cells	LSM2
H2AFV	0.0000118271694279767	0.642623557799192	0.571	0.466	0.161381726844743	T_cells	H2AFV
DNAJB1	0.0000119386256817333	0.458199360186207	0.435	0.268	0.162902547427251	T_cells	DNAJB1
RPS21	0.0000126189977795491	0.264466308141055	0.969	0.877	0.172186224701948	T_cells	RPS21
TRMT112	0.0000138288282166011	0.449629548539672	0.658	0.543	0.188694361015522	T_cells	TRMT112
MAT2B	0.0000144381757950056	0.746098257231163	0.298	0.171	0.197008908722852	T_cells	MAT2B
SEPT9	0.0000145675843614126	0.602484098675307	0.286	0.159	0.198774688611475	T_cells	SEPT9
HNRNPD	0.0000146221922433976	0.675788912999352	0.311	0.18	0.199519813161161	T_cells	HNRNPD
TMEM258	0.0000154583888718221	0.394321031475829	0.702	0.583	0.210929716156013	T_cells	TMEM258
NAA38	0.0000172978596975669	0.647854128942608	0.509	0.39	0.236029295573301	T_cells	NAA38
CORO1B	0.0000191681981810503	0.998591211483451	0.366	0.248	0.261550064180432	T_cells	CORO1B
VOPP1	0.000021812116035631	0.447498002973229	0.28	0.151	0.297626323306185	T_cells	VOPP1
SSR2	0.0000222078072422792	0.587345943370774	0.497	0.379	0.3030255298209	T_cells	SSR2
NCL	0.0000222660531311573	0.512464890073032	0.547	0.421	0.303820294974641	T_cells	NCL
HPRT1	0.0000222694472577554	0.538902521109843	0.385	0.244	0.303866607832073	T_cells	HPRT1
NDUFA4	0.0000235726209256092	0.297786781919483	0.857	0.765	0.321648412529938	T_cells	NDUFA4
KRT10	0.0000238307998243652	0.548235168141758	0.528	0.388	0.325171263603463	T_cells	KRT10
AIP	0.0000241011691823119	0.635901826994214	0.261	0.142	0.328860453492646	T_cells	AIP
PPDPF	0.0000244318089982795	0.310084950025721	0.752	0.655	0.333372033781524	T_cells	PPDPF
CBX3	0.0000250860170159675	0.540253049985512	0.528	0.404	0.342298702182877	T_cells	CBX3
DAZAP2	0.0000273920828750267	0.35742302174499	0.646	0.537	0.373764970829739	T_cells	DAZAP2
C9orf78	0.0000293966520155558	0.670511648765177	0.255	0.142	0.401117316752259	T_cells	C9orf78
CCND3	0.0000316241477230981	0.695440893593765	0.323	0.2	0.431511495681674	T_cells	CCND3
YWHAB	0.0000335940853281342	0.52574186857599	0.602	0.521	0.458391294302391	T_cells	YWHAB
DNMT1	0.0000355827743166222	0.651828586970391	0.255	0.141	0.48552695555031	T_cells	DNMT1
KPNB1	0.0000358357831390549	0.623628224306848	0.335	0.209	0.488979260932405	T_cells	KPNB1
MZT1	0.0000376613453505096	0.673358675410805	0.286	0.166	0.513889057307703	T_cells	MZT1
PHF5A	0.0000389278572120024	0.440720571933948	0.311	0.182	0.531170611657772	T_cells	PHF5A
SELENOT	0.0000403851276691512	0.551622137299411	0.447	0.323	0.551055067045568	T_cells	SELENOT
NUCKS1	0.0000409504657816671	0.646533207207546	0.429	0.311	0.558769105590847	T_cells	NUCKS1
RHBDD2	0.0000409868551112222	0.71395941507082	0.255	0.145	0.559265637992628	T_cells	RHBDD2
ARL6IP5	0.0000444167753642046	0.692018794184363	0.441	0.327	0.606066899844572	T_cells	ARL6IP5
SNU13	0.0000448647038648375	0.379394500920517	0.609	0.465	0.612178884235708	T_cells	SNU13
ZNRD1	0.0000485755785425769	0.506128653510909	0.298	0.175	0.662813769213462	T_cells	ZNRD1
DDX24	0.00004876675387196	0.704730536593183	0.317	0.194	0.665422356582895	T_cells	DDX24
DRAP1	0.0000495495709076303	0.534201682025823	0.571	0.47	0.676103895034615	T_cells	DRAP1
UBE2I	0.0000505515951988205	0.545191460860201	0.528	0.42	0.689776516487906	T_cells	UBE2I
MYL12B	0.0000512045517745982	0.423217995692966	0.72	0.642	0.698686108964392	T_cells	MYL12B
PPP1R18	0.0000538144088894555	0.554388143461369	0.36	0.228	0.73429760929662	T_cells	PPP1R18
PA2G4	0.0000554132418789883	0.681503099625065	0.429	0.327	0.756113685438795	T_cells	PA2G4
FGFR1OP2	0.00005588153606611	0.602207280875424	0.261	0.149	0.762503559622071	T_cells	FGFR1OP2
INO80E	0.0000560892841956263	0.555915074255726	0.255	0.141	0.765338282849321	T_cells	INO80E
ERH	0.0000578610347450181	0.426193083314015	0.615	0.501	0.789513819095772	T_cells	ERH
PGAM1	0.0000593089975821641	0.381087269685144	0.696	0.583	0.809271272008629	T_cells	PGAM1
SURF4	0.0000594179486185998	0.842223583916858	0.292	0.185	0.810757908900794	T_cells	SURF4
SPCS2	0.0000655197750026235	0.754037879969455	0.447	0.334	0.894017329910798	T_cells	SPCS2
AKIRIN2	0.000065717463596889	0.587530951569015	0.329	0.207	0.896714790779551	T_cells	AKIRIN2
TOMM5	0.0000691865656736286	0.379750646572227	0.596	0.478	0.944050688616663	T_cells	TOMM5
TANK	0.0000704058665270848	0.539321196452865	0.292	0.176	0.960688048762072	T_cells	TANK
RAB1B	0.000077014931813291	0.567871094097588	0.329	0.207	1	T_cells	RAB1B
CELF2	0.0000812939440401377	0.469269209203705	0.273	0.158	1	T_cells	CELF2
RTRAF	0.0000822766492227987	0.623802666212735	0.472	0.366	1	T_cells	RTRAF
TECR	0.0000834566161571649	0.722572646737508	0.317	0.212	1	T_cells	TECR
MAGOH	0.0000892056959363288	0.615728416363256	0.379	0.262	1	T_cells	MAGOH
IDS	0.0000900769018161248	0.646046727675834	0.28	0.168	1	T_cells	IDS
LCP11	0.0000905667670444091	0.374363487341054	0.565	0.421	1	T_cells	LCP1
TRAPPC1	0.0000915308173211578	0.54495600939493	0.547	0.444	1	T_cells	TRAPPC1
NDUFA13	0.000093821598859979	0.511338709621479	0.615	0.535	1	T_cells	NDUFA13
CD371	0.000104100573734715	0.529084621737145	0.404	0.27	1	T_cells	CD37
ITGAE	0.000106068324152784	0.618073634826148	0.286	0.173	1	T_cells	ITGAE
COPS9	0.000106702533376725	0.473416250076398	0.516	0.397	1	T_cells	COPS9
NONO	0.000109247273687775	0.650351987611517	0.348	0.234	1	T_cells	NONO
PSMA7	0.00011351565646826	0.499761581919134	0.702	0.625	1	T_cells	PSMA7
PPP1R2	0.0001148690661194	0.602202119093027	0.335	0.221	1	T_cells	PPP1R2
GSTK1	0.000119096746674052	0.731527384593369	0.391	0.288	1	T_cells	GSTK1
CCDC107	0.000119918990875409	0.878066669770406	0.273	0.169	1	T_cells	CCDC107
RPP21	0.000120642152662872	0.609021500162061	0.329	0.217	1	T_cells	RPP21
DCTN3	0.000123360018688557	0.624628965809415	0.354	0.241	1	T_cells	DCTN3
MORF4L1	0.000124292309257021	0.464425018590733	0.565	0.458	1	T_cells	MORF4L1
CLPP	0.000127416473249103	0.609567781062702	0.317	0.207	1	T_cells	CLPP
FAM107B	0.000129156921047738	0.730602935790764	0.255	0.149	1	T_cells	FAM107B
RAD23A	0.000142105096633692	0.543070962631515	0.435	0.327	1	T_cells	RAD23A
RBM25	0.000172517100620813	0.731657403684567	0.28	0.173	1	T_cells	RBM25
MIR155HG	0.000173118739912598	0.829814978928008	0.267	0.16	1	T_cells	MIR155HG
BCLAF1	0.000181318492442542	0.67043391204294	0.261	0.158	1	T_cells	BCLAF1
NT5C	0.000213907160001385	0.650419606630684	0.298	0.193	1	T_cells	NT5C
UBL5	0.00021888313125689	0.342230810858037	0.789	0.725	1	T_cells	UBL5
ACP51	0.000223060377140241	0.375972503801855	0.453	0.323	1	T_cells	ACP5
MYL61	0.000228453965722298	0.272976170362578	0.988	0.929	1	T_cells	MYL6
BRD2	0.000242726336769205	0.551231980932689	0.354	0.244	1	T_cells	BRD2
VCP	0.000263226497011619	0.579668764533051	0.329	0.221	1	T_cells	VCP
NUDT5	0.000268057636416916	0.636554111648227	0.255	0.151	1	T_cells	NUDT5
NUDC	0.000269958069555434	0.496121362981596	0.323	0.216	1	T_cells	NUDC
CTSC	0.00029744912989657	0.435000683082027	0.534	0.415	1	T_cells	CTSC
RAB11B	0.000322883289328931	0.626222336686947	0.311	0.209	1	T_cells	RAB11B
SRSF11	0.000323887569536313	0.672666116077644	0.317	0.218	1	T_cells	SRSF11
TUBB4B	0.000347163735235302	0.478842291010003	0.46	0.357	1	T_cells	TUBB4B
CDC37	0.000356812284601109	0.56390501556999	0.435	0.334	1	T_cells	CDC37
HNRNPH3	0.000419212257650145	0.592312160284797	0.304	0.202	1	T_cells	HNRNPH3
CENPW	0.000449113955524153	0.433255453310634	0.255	0.15	1	T_cells	CENPW
PTBP1	0.000465166797946237	0.636387070974981	0.298	0.204	1	T_cells	PTBP1
SYNGR2	0.000466678097595564	0.648106271556257	0.447	0.368	1	T_cells	SYNGR2
AES	0.000487387158783848	0.5300699178567	0.304	0.202	1	T_cells	AES
PTGES3	0.000520956689324902	0.287500539256453	0.658	0.552	1	T_cells	PTGES3
HSP90AA1	0.000523313813167327	0.332071899804056	0.814	0.688	1	T_cells	HSP90AA1
SCAND1	0.000558157301315544	0.604749979139296	0.466	0.383	1	T_cells	SCAND1
DDOST	0.000571440499453125	0.564220551777193	0.323	0.226	1	T_cells	DDOST
TBCB	0.000630596649550806	0.404134930779274	0.398	0.289	1	T_cells	TBCB
PLP2	0.000668536953484915	0.637707787482072	0.354	0.259	1	T_cells	PLP2
ARHGDIA	0.000669977604882345	0.352464349526963	0.54	0.444	1	T_cells	ARHGDIA
RCN2	0.000684796255798155	0.444109447452885	0.267	0.168	1	T_cells	RCN2
CCL41	0.000715839226311739	0.516766089355658	0.596	0.421	1	T_cells	CCL4
RER1	0.000752916717460621	0.402028936183999	0.429	0.325	1	T_cells	RER1
HINT2	0.000758019177554622	0.538354505800802	0.304	0.208	1	T_cells	HINT2
PPIB	0.000771483478368251	0.38565606755674	0.677	0.567	1	T_cells	PPIB
POLR2K	0.000812486386275608	0.473317792659472	0.441	0.347	1	T_cells	POLR2K
TMEM14B	0.000957185751516377	0.547510131074337	0.46	0.379	1	T_cells	TMEM14B
SRSF3	0.00100326767325265	0.451296641880527	0.54	0.46	1	T_cells	SRSF3
SAP18	0.00106132549128516	0.426140740290413	0.578	0.513	1	T_cells	SAP18
HNRNPU	0.00109638487886093	0.445712036024968	0.46	0.367	1	T_cells	HNRNPU
IQGAP1	0.00111330747327365	0.488339341534889	0.329	0.235	1	T_cells	IQGAP1
DNAJA1	0.00111734632919288	0.604621319272762	0.422	0.33	1	T_cells	DNAJA1
TUBA1A	0.00120118914962239	0.465655436342989	0.317	0.22	1	T_cells	TUBA1A
NDUFA6	0.00120247894415134	0.480482445312269	0.596	0.544	1	T_cells	NDUFA6
MT-ND6	0.00129201100359947	0.370842020977229	0.298	0.199	1	T_cells	MT-ND6
SUMO1	0.00143645596554337	0.320685486268837	0.528	0.425	1	T_cells	SUMO1
MZT2A	0.00144235000652637	0.441221701947596	0.342	0.246	1	T_cells	MZT2A
LSM8	0.0014613976219463	0.508559374363752	0.391	0.304	1	T_cells	LSM8
PDAP1	0.00148091811384685	0.420811927327839	0.335	0.241	1	T_cells	PDAP1
PSMB2	0.00152548022320604	0.314937846494647	0.435	0.331	1	T_cells	PSMB2
ARL6IP1	0.00157637165961114	0.648567888372819	0.422	0.344	1	T_cells	ARL6IP1
TMEM160	0.00165014041410506	0.525546455028486	0.373	0.298	1	T_cells	TMEM160
NDUFB11	0.00181222107279996	0.307062745755721	0.634	0.584	1	T_cells	NDUFB11
CKS1B	0.00187694847213015	0.571472096080038	0.311	0.218	1	T_cells	CKS1B
NDUFC2	0.00188515504273663	0.591426075085723	0.317	0.231	1	T_cells	NDUFC2
UBXN1	0.00195966767413249	0.457032571072501	0.404	0.315	1	T_cells	UBXN1
CACYBP	0.00208580109399017	0.458881871771135	0.447	0.359	1	T_cells	CACYBP
POLR2G	0.00230431735032416	0.467391111841208	0.36	0.275	1	T_cells	POLR2G
ADAR	0.00238600932152627	0.412021945568114	0.261	0.171	1	T_cells	ADAR
PPP4C	0.00245408866651198	0.337683625539575	0.422	0.327	1	T_cells	PPP4C
MAP3K8	0.0024984782173516	0.662807300046805	0.286	0.203	1	T_cells	MAP3K8
PPIG	0.00271415323977384	0.587323180010202	0.298	0.214	1	T_cells	PPIG
CUTA	0.00284267100134494	0.493218077026537	0.435	0.361	1	T_cells	CUTA
NDUFV2	0.00291145280378196	0.444425417121919	0.509	0.436	1	T_cells	NDUFV2
PRPF40A	0.0029338821448148	0.442304126752576	0.298	0.209	1	T_cells	PRPF40A
CENPX	0.00294496718772943	0.438319744168993	0.398	0.309	1	T_cells	CENPX
OTUB1	0.0030175407267644	0.379833770999096	0.366	0.275	1	T_cells	OTUB1
ISCU	0.00311344509157891	0.559650254000107	0.416	0.348	1	T_cells	ISCU
MPG	0.00316703282859405	0.416555374525556	0.286	0.202	1	T_cells	MPG
TPM31	0.00336165910841007	0.266886492527715	0.665	0.606	1	T_cells	TPM3
SRP19	0.00339533852102748	0.429607770188317	0.311	0.231	1	T_cells	SRP19
PSMG2	0.00347096378660891	0.368940460498178	0.329	0.24	1	T_cells	PSMG2
ECH1	0.00356098111704132	0.404961373613798	0.342	0.258	1	T_cells	ECH1
SSNA1	0.0035652067529998	0.409687247287286	0.354	0.268	1	T_cells	SSNA1
KRTCAP2	0.00357438620424564	0.39464066689847	0.553	0.484	1	T_cells	KRTCAP2
ARF6	0.00359740814398793	0.625817895888121	0.323	0.246	1	T_cells	ARF6
MT-ND51	0.00367195273625949	0.305274875352337	0.652	0.517	1	T_cells	MT-ND5
COX5A	0.00385310801712811	0.287476837102881	0.764	0.689	1	T_cells	COX5A
RBM3	0.00397778181760888	0.377210402361469	0.565	0.52	1	T_cells	RBM3
FAM49B	0.00399100219166626	0.350363738654838	0.484	0.411	1	T_cells	FAM49B
ILF2	0.00467520963424857	0.453348377743217	0.36	0.285	1	T_cells	ILF2
RBMX	0.00473302896117609	0.418604241453596	0.28	0.198	1	T_cells	RBMX
SET	0.00473401050049967	0.38254901862353	0.441	0.37	1	T_cells	SET
POLR2I	0.00478270773699904	0.393681803437991	0.422	0.339	1	T_cells	POLR2I
AKAP13	0.00483440017999343	0.52373967196646	0.267	0.189	1	T_cells	AKAP13
PTP4A2	0.00504940713733902	0.507306123921469	0.335	0.266	1	T_cells	PTP4A2
LSM7	0.00515843914719883	0.31868571881329	0.516	0.449	1	T_cells	LSM7
ADGRE5	0.00519913555004595	0.567458251408583	0.273	0.202	1	T_cells	ADGRE5
ARL6IP4	0.00554152906047843	0.496597577938043	0.522	0.469	1	T_cells	ARL6IP4
SERTAD1	0.00568990579564118	0.370137470488432	0.267	0.189	1	T_cells	SERTAD1
HNRNPC	0.00668307253027897	0.306445764991894	0.559	0.511	1	T_cells	HNRNPC
SDF2L1	0.00676615996027645	0.421994467952434	0.398	0.323	1	T_cells	SDF2L1
CWC15	0.00678648725557236	0.402194896755416	0.255	0.178	1	T_cells	CWC15
COMMD6	0.00688751780447028	0.321082599028926	0.665	0.624	1	T_cells	COMMD6
UBE2V1	0.00690197128990862	0.417226542400155	0.304	0.231	1	T_cells	UBE2V1
LASP1	0.007123144377579	0.607130877594432	0.286	0.216	1	T_cells	LASP1
MTDH	0.00825552064493855	0.474595749813749	0.404	0.336	1	T_cells	MTDH
RNPS1	0.00831848623847337	0.472887559518926	0.335	0.263	1	T_cells	RNPS1
SRA1	0.00833712358442863	0.263620115655901	0.304	0.221	1	T_cells	SRA1
MPC2	0.00854600966195936	0.576542248517244	0.354	0.284	1	T_cells	MPC2
BSG	0.00863389317699138	0.419130737622839	0.41	0.347	1	T_cells	BSG
PPP1CC	0.0086995147023058	0.346714353733905	0.366	0.289	1	T_cells	PPP1CC
PRDX5	0.00903439938276345	0.262344677881055	0.565	0.504	1	T_cells	PRDX5
TRA2B	0.00924422210999487	0.463631494566854	0.348	0.277	1	T_cells	TRA2B
DNAJC8	0.00980825821016267	0.373828282820782	0.311	0.241	1	T_cells	DNAJC8
KRT19	0.0000000000000000000000000000000000000000000000000000000000000000000000000000000000000000000000000000000000000000000000000000000000000000000000000000000000430144304064233	4.91263027100269	0.818	0.008	0.000000000000000000000000000000000000000000000000000000000000000000000000000000000000000000000000000000000000000000000000000000000000000000000000000000586931902895645	Epithelial_cells	KRT19
FXYD3	0.0000000000000000000000000000000000000000000000000000000000000000000000000000000000000000000000000000000000000000000000000000000000000000000000215817537456017	3.54271363116274	0.762	0.006	0.000000000000000000000000000000000000000000000000000000000000000000000000000000000000000000000000000000000000000000000000000000000000000000294483029858736	Epithelial_cells	FXYD3
KRT5	0.0000000000000000000000000000000000000000000000000000000000000000000000000000000000000000000000000000000000000000000000000000000000624915010159869	4.38892696749657	0.713	0.009	0.000000000000000000000000000000000000000000000000000000000000000000000000000000000000000000000000000000000000000000000000000000852696531363142	Epithelial_cells	KRT5
GPX2	0.000000000000000000000000000000000000000000000000000000000000000000000000000000000000000000000000000000000000000000000000000000000634673663036932	3.56002223269219	0.727	0.011	0.00000000000000000000000000000000000000000000000000000000000000000000000000000000000000000000000000000000000000000000000000000866012213213894	Epithelial_cells	GPX2
CALML3	0.0000000000000000000000000000000000000000000000000000000000000000000000000000000000000000000000000000000000000000000000000000360524797088956	3.51577532361495	0.664	0.004	0.00000000000000000000000000000000000000000000000000000000000000000000000000000000000000000000000000000000000000000000000049193608562788	Epithelial_cells	CALML3
KRT8	0.0000000000000000000000000000000000000000000000000000000000000000000000000000000000000000000000000000000000000000000000000000471063355929537	3.38945587737351	0.699	0.011	0.000000000000000000000000000000000000000000000000000000000000000000000000000000000000000000000000000000000000000000000000642765949165854	Epithelial_cells	KRT8
PFN2	0.0000000000000000000000000000000000000000000000000000000000000000000000000000000000000000000000000000000000000000000000239576886326425	3.07318017665463	0.657	0.008	0.000000000000000000000000000000000000000000000000000000000000000000000000000000000000000000000000000000000000000000326902661392407	Epithelial_cells	PFN2
KRT18	0.000000000000000000000000000000000000000000000000000000000000000000000000000000000000000000000000000000000646020434876758	2.84251258356214	0.622	0.014	0.00000000000000000000000000000000000000000000000000000000000000000000000000000000000000000000000000000881494883389336	Epithelial_cells	KRT18
GSTA1	0.000000000000000000000000000000000000000000000000000000000000000000000000000000000000000000000000000000232899962541904	3.72021511666597	0.559	0.004	0.00000000000000000000000000000000000000000000000000000000000000000000000000000000000000000000000000317791998888428	Epithelial_cells	GSTA1
KRT15	0.000000000000000000000000000000000000000000000000000000000000000000000000000000000000000000000000145939716302951	3.48689146611	0.524	0.003	0.00000000000000000000000000000000000000000000000000000000000000000000000000000000000000000000199134742895377	Epithelial_cells	KRT15
MDK	0.00000000000000000000000000000000000000000000000000000000000000000000000000000000000000000000102183558505634	2.9924234620563	0.594	0.021	0.0000000000000000000000000000000000000000000000000000000000000000000000000000000000000000139429465580938	Epithelial_cells	MDK
NTS	0.00000000000000000000000000000000000000000000000000000000000000000000000000000000000000113894938059071	5.11430454826081	0.476	0.003	0.0000000000000000000000000000000000000000000000000000000000000000000000000000000000155409642981603	Epithelial_cells	NTS
KRT6A	0.000000000000000000000000000000000000000000000000000000000000000000000000000000000000107710680842379	3.53405657074135	0.524	0.014	0.00000000000000000000000000000000000000000000000000000000000000000000000000000000146971224009426	Epithelial_cells	KRT6A
UCHL1	0.000000000000000000000000000000000000000000000000000000000000000000000000000000000000896186753725104	2.76965920909409	0.545	0.02	0.000000000000000000000000000000000000000000000000000000000000000000000000000000012228468254579	Epithelial_cells	UCHL1
NQO1	0.0000000000000000000000000000000000000000000000000000000000000000000000000000000000196439875353131	2.27153654120294	0.524	0.016	0.000000000000000000000000000000000000000000000000000000000000000000000000000000268042209919348	Epithelial_cells	NQO1
DAPL1	0.00000000000000000000000000000000000000000000000000000000000000000000000000000000754480663812609	3.36424131879103	0.427	0	0.00000000000000000000000000000000000000000000000000000000000000000000000000010294888657723	Epithelial_cells	DAPL1
PERP	0.00000000000000000000000000000000000000000000000000000000000000000000000000318615464039051	3.17610845274103	0.545	0.033	0.0000000000000000000000000000000000000000000000000000000000000000000000434750800681285	Epithelial_cells	PERP
SFN	0.00000000000000000000000000000000000000000000000000000000000000000000000000689527107615755	2.58535520714126	0.441	0.008	0.0000000000000000000000000000000000000000000000000000000000000000000000940859738341698	Epithelial_cells	SFN
AKR1C2	0.0000000000000000000000000000000000000000000000000000000000000000000000000386868313466092	4.06588129194519	0.441	0.009	0.000000000000000000000000000000000000000000000000000000000000000000000527881813724482	Epithelial_cells	AKR1C2
S100A2	0.00000000000000000000000000000000000000000000000000000000000000000000000423571260828856	4.14805275635822	0.552	0.039	0.0000000000000000000000000000000000000000000000000000000000000000000577962985400975	Epithelial_cells	S100A2
S100A16	0.0000000000000000000000000000000000000000000000000000000000000000000000142265372385728	2.36149265088852	0.455	0.014	0.000000000000000000000000000000000000000000000000000000000000000000194121100620326	Epithelial_cells	S100A16
S100A14	0.0000000000000000000000000000000000000000000000000000000000000000000000772915031417138	2.48146232354068	0.427	0.009	0.00000000000000000000000000000000000000000000000000000000000000000105464256036868	Epithelial_cells	S100A14
RPL35A	0.000000000000000000000000000000000000000000000000000000000000000000000128347640765626	2.06133205817115	1	0.908	0.00000000000000000000000000000000000000000000000000000000000000000175130355824697	Epithelial_cells	RPL35A
GSTP1	0.00000000000000000000000000000000000000000000000000000000000000000000273857236339171	3.00039254274099	0.965	0.691	0.0000000000000000000000000000000000000000000000000000000000000000373678198984799	Epithelial_cells	GSTP1
EPCAM	0.00000000000000000000000000000000000000000000000000000000000417420558305285	2.818382993622	0.35	0.005	0.0000000000000000000000000000000000000000000000000000000569570351807561	Epithelial_cells	EPCAM
ALDH3A1	0.000000000000000000000000000000000000000000000000000000000125943606250229	2.29954751143997	0.329	0.003	0.00000000000000000000000000000000000000000000000000000171850050728437	Epithelial_cells	ALDH3A1
KRT17	0.000000000000000000000000000000000000000000000000000000000185215222966341	4.91198543810138	0.434	0.026	0.00000000000000000000000000000000000000000000000000000252726171737573	Epithelial_cells	KRT17
GSTM3	0.000000000000000000000000000000000000000000000000000000000281217682466167	2.39466950522126	0.434	0.026	0.00000000000000000000000000000000000000000000000000000383721527725085	Epithelial_cells	GSTM3
RPL8	0.000000000000000000000000000000000000000000000000000000000308954785203132	1.6331909600071	0.993	0.932	0.00000000000000000000000000000000000000000000000000000421568804409673	Epithelial_cells	RPL8
LINC00958	0.000000000000000000000000000000000000000000000000000000393245271387453	1.37500475138436	0.294	0	0.00000000000000000000000000000000000000000000000000536583172808179	Epithelial_cells	LINC00958
JUP	0.00000000000000000000000000000000000000000000000000000306276464604087	1.93834983128543	0.406	0.024	0.0000000000000000000000000000000000000000000000000417914235952277	Epithelial_cells	JUP
CD24	0.00000000000000000000000000000000000000000000000000875145180182992	1.46474398614984	0.294	0.004	0.000000000000000000000000000000000000000000000119413559835969	Epithelial_cells	CD24
CLDN1	0.0000000000000000000000000000000000000000000000000119662823585789	1.98047579778968	0.294	0.004	0.000000000000000000000000000000000000000000000163279922782809	Epithelial_cells	CLDN1
PDLIM1	0.0000000000000000000000000000000000000000000000000134508147775698	1.64600262965077	0.35	0.015	0.00000000000000000000000000000000000000000000018353636763994	Epithelial_cells	PDLIM1
SOX2	0.0000000000000000000000000000000000000000000000000763126931838643	1.37986880488463	0.266	0	0.00000000000000000000000000000000000000000000104128669849383	Epithelial_cells	SOX2
RPS19	0.000000000000000000000000000000000000000000000000110989974577144	1.30370745166847	1	0.956	0.00000000000000000000000000000000000000000000151445820310513	Epithelial_cells	RPS19
MAL2	0.00000000000000000000000000000000000000000000000020409363852781	1.22764408071946	0.273	0.001	0.00000000000000000000000000000000000000000000278485769771197	Epithelial_cells	MAL2
AKR1C1	0.000000000000000000000000000000000000000000000000254043888526789	1.74638689114569	0.287	0.004	0.00000000000000000000000000000000000000000000346642885894804	Epithelial_cells	AKR1C1
RPL30	0.000000000000000000000000000000000000000000000000815754659360718	1.30422646232284	1	0.955	0.000000000000000000000000000000000000000000011130972326977	Epithelial_cells	RPL30
COX5B	0.00000000000000000000000000000000000000000000000530105688594297	1.66612892688116	0.979	0.763	0.0000000000000000000000000000000000000000000723329212086918	Epithelial_cells	COX5B
IFI27	0.000000000000000000000000000000000000000000000077819095854454	2.55820560163947	0.685	0.174	0.00000000000000000000000000000000000000000106184156293402	Epithelial_cells	IFI27
AKR1C3	0.0000000000000000000000000000000000000000000000933223173647298	1.88314566035344	0.287	0.006	0.00000000000000000000000000000000000000000127338302044174	Epithelial_cells	AKR1C3
TM4SF1	0.000000000000000000000000000000000000000000000117572072676663	2.47051157212366	0.322	0.014	0.00000000000000000000000000000000000000000160427093167306	Epithelial_cells	TM4SF1
RPL24	0.000000000000000000000000000000000000000000000504323892068133	1.48638653509393	0.972	0.811	0.00000000000000000000000000000000000000000688149950726967	Epithelial_cells	RPL24
RPS18	0.00000000000000000000000000000000000000000000185126964799437	1.51793597073941	0.958	0.907	0.0000000000000000000000000000000000000000252605743468832	Epithelial_cells	RPS18
AKR1B10	0.0000000000000000000000000000000000000000000432755683341797	2.0866671298738	0.252	0.003	0.000000000000000000000000000000000000000590495129919882	Epithelial_cells	AKR1B10
ALDH1A1	0.000000000000000000000000000000000000000000223534670919559	1.57325122318095	0.315	0.015	0.00000000000000000000000000000000000000305013058469739	Epithelial_cells	ALDH1A1
RPS3	0.00000000000000000000000000000000000000000112214545009087	1.29202109241914	0.986	0.895	0.00000000000000000000000000000000000001531167466649	Epithelial_cells	RPS3
RAC3	0.00000000000000000000000000000000000000000183724782120374	1.16646205685354	0.266	0.006	0.000000000000000000000000000000000000025069246520325	Epithelial_cells	RAC3
RPS7	0.00000000000000000000000000000000000000000807271878762838	1.3622810871587	0.993	0.887	0.000000000000000000000000000000000000110152247857189	Epithelial_cells	RPS7
NME2	0.0000000000000000000000000000000000000000219751005370941	1.49416371195598	0.951	0.763	0.000000000000000000000000000000000000299850246828649	Epithelial_cells	NME2
KLF5	0.000000000000000000000000000000000000000320060422806731	1.21854475882024	0.266	0.009	0.00000000000000000000000000000000000436722446919784	Epithelial_cells	KLF5
RPL13	0.000000000000000000000000000000000000000330204875595414	1.23087532177787	1	0.955	0.00000000000000000000000000000000000450564552749942	Epithelial_cells	RPL13
RPS27A	0.0000000000000000000000000000000000000212784320699189	1.22008254881661	1	0.916	0.000000000000000000000000000000000290344205594043	Epithelial_cells	RPS27A
TMEM14A1	0.000000000000000000000000000000000000023328969889345	1.95912380789801	0.58	0.141	0.000000000000000000000000000000000318323794140112	Epithelial_cells	TMEM14A
RPL7	0.0000000000000000000000000000000000000913154091779196	1.82508534874175	0.888	0.626	0.00000000000000000000000000000000124599875823271	Epithelial_cells	RPL7
EIF4EBP1	0.00000000000000000000000000000000000041639634908011	2.9200244080495	0.755	0.365	0.0000000000000000000000000000000056817281831981	Epithelial_cells	EIF4EBP1
GAPDH1	0.0000000000000000000000000000000000052928037779481	1.05307208419521	1	0.977	0.0000000000000000000000000000000722203075501019	Epithelial_cells	GAPDH
RPS2	0.0000000000000000000000000000000000164325758400527	1.57774059152138	0.909	0.76	0.00000000000000000000000000000022422249733752	Epithelial_cells	RPS2
RPL19	0.0000000000000000000000000000000000176788535813262	0.988413157552937	0.979	0.947	0.000000000000000000000000000000241227957117196	Epithelial_cells	RPL19
RPL37	0.0000000000000000000000000000000000523299947899513	1.11907298796496	0.979	0.923	0.000000000000000000000000000000714042778908885	Epithelial_cells	RPL37
TPD52	0.00000000000000000000000000000000063677371112677	1.69158016130207	0.42	0.068	0.00000000000000000000000000000868877728832477	Epithelial_cells	TPD52
IGFBP2	0.00000000000000000000000000000000305113542538731	1.83996402314626	0.336	0.039	0.0000000000000000000000000000416327428794099	Epithelial_cells	IGFBP2
RPS271	0.0000000000000000000000000000000195024228032487	1.01935217359899	0.986	0.946	0.000000000000000000000000000266110559150329	Epithelial_cells	RPS27
HSPB1	0.0000000000000000000000000000000225023771808088	2.78237172706894	0.79	0.497	0.000000000000000000000000000307044936632136	Epithelial_cells	HSPB1
MIF	0.0000000000000000000000000000000335182348313823	1.0932713460209	0.986	0.92	0.000000000000000000000000000457356314274211	Epithelial_cells	MIF
RPL39	0.0000000000000000000000000000000933924449128916	0.857970817853498	0.986	0.977	0.00000000000000000000000000127433991083641	Epithelial_cells	RPL39
PYCR1	0.000000000000000000000000000000539615946146169	1.03953994907416	0.259	0.019	0.00000000000000000000000000736305958516448	Epithelial_cells	PYCR1
DSTN	0.00000000000000000000000000000104309707210552	1.89853461046056	0.657	0.275	0.0000000000000000000000000142330595488798	Epithelial_cells	DSTN
TPRG1	0.0000000000000000000000000000024371553771295	1.35068389404957	0.273	0.025	0.000000000000000000000000033254985120932	Epithelial_cells	TPRG1
RPS261	0.0000000000000000000000000000064432377288752	1.08029578600535	0.958	0.915	0.0000000000000000000000000879179788105021	Epithelial_cells	RPS26
BEX3	0.00000000000000000000000000000868165996346606	1.57631395432169	0.545	0.149	0.000000000000000000000000118461250201494	Epithelial_cells	BEX3
RPLP0	0.000000000000000000000000000230127589706205	1.03630373434515	0.951	0.901	0.00000000000000000000000314009096154116	Epithelial_cells	RPLP0
RPL41	0.0000000000000000000000000126629501883736	0.833212706487155	0.958	0.926	0.000000000000000000000172785955320358	Epithelial_cells	RPL41
RPS4X	0.0000000000000000000000000138082499782844	1.19660894754412	0.958	0.876	0.000000000000000000000188413570953691	Epithelial_cells	RPS4X
RPL12	0.000000000000000000000000629436674534211	0.922144438113883	0.965	0.952	0.0000000000000000000085886634240193	Epithelial_cells	RPL12
RPL18	0.000000000000000000000000901981704683485	0.932060752134729	0.937	0.887	0.0000000000000000000123075403604062	Epithelial_cells	RPL18
SEM1	0.00000000000000000000000433978623281252	1.40707903051658	0.79	0.581	0.0000000000000000000592163831467268	Epithelial_cells	SEM1
LSM1	0.00000000000000000000000466248591098879	1.7115050068422	0.497	0.164	0.000000000000000000063619620255442	Epithelial_cells	LSM1
CSTA	0.000000000000000000000011093457054416	2.38663396574453	0.594	0.24	0.000000000000000000151370221507506	Epithelial_cells	CSTA
RPS5	0.0000000000000000000000117228502899577	1.15619496233998	0.909	0.822	0.000000000000000000159958292206472	Epithelial_cells	RPS5
FBL	0.0000000000000000000000136214843169972	1.4960034878775	0.503	0.167	0.000000000000000000185865153505426	Epithelial_cells	FBL
ADI1	0.0000000000000000000000213197458555294	1.49888606120668	0.524	0.183	0.000000000000000000290907932198698	Epithelial_cells	ADI1
YWHAZ	0.0000000000000000000000228789362137444	1.41061990511688	0.804	0.61	0.000000000000000000312183084636542	Epithelial_cells	YWHAZ
RPL3	0.0000000000000000000000862100897520543	1.05582543335309	0.93	0.809	0.00000000000000000117633667466678	Epithelial_cells	RPL3
RPL38	0.0000000000000000000000969537677808886	1.14653932075481	0.874	0.735	0.00000000000000000132293416137023	Epithelial_cells	RPL38
RPL27	0.000000000000000000000106073831390622	0.954474820230388	0.902	0.826	0.00000000000000000144737742932504	Epithelial_cells	RPL27
RPL23A	0.000000000000000000000117703729230823	1.02182884436538	0.916	0.809	0.00000000000000000160606738535458	Epithelial_cells	RPL23A
SLC9A3R11	0.000000000000000000000187471938686721	1.34290326352994	0.517	0.169	0.00000000000000000255805460338031	Epithelial_cells	SLC9A3R1
PITPNA-AS1	0.000000000000000000000196739163675927	1.10327456986811	0.252	0.034	0.00000000000000000268450588835803	Epithelial_cells	PITPNA-AS1
SLC39A4	0.000000000000000000000226220547563659	1.49360857743073	0.42	0.118	0.00000000000000000308677937150613	Epithelial_cells	SLC39A4
ANKRD39	0.00000000000000000000031832980791178	1.65683660971882	0.357	0.084	0.00000000000000000434361022895623	Epithelial_cells	ANKRD39
CBR1	0.000000000000000000000335921688366218	1.69040446953313	0.497	0.178	0.00000000000000000458365143775705	Epithelial_cells	CBR1
RPL6	0.000000000000000000000624063797132706	0.911399822489688	0.93	0.836	0.00000000000000000851535051187578	Epithelial_cells	RPL6
RPL23	0.0000000000000000000020671134438982	1.3269671762576	0.783	0.586	0.000000000000000028205762941991	Epithelial_cells	RPL23
MAP3K13	0.00000000000000000000247511038282393	1.28833758348409	0.406	0.113	0.0000000000000000337728811736325	Epithelial_cells	MAP3K13
RPS15A1	0.00000000000000000000335455767699641	0.801261842122398	0.993	0.951	0.000000000000000045772939502616	Epithelial_cells	RPS15A
RPS16	0.00000000000000000000399728607225912	0.991780095444158	0.902	0.853	0.0000000000000000545429684559757	Epithelial_cells	RPS16
RPS25	0.00000000000000000000496035761711229	0.841110133070623	0.944	0.885	0.0000000000000000676840796854971	Epithelial_cells	RPS25
CDKN2A	0.0000000000000000000061994684249653	1.37596560952004	0.343	0.075	0.0000000000000000845917466586515	Epithelial_cells	CDKN2A
TATDN1	0.00000000000000000000775663962697504	1.35702530999846	0.399	0.11	0.000000000000000105839347710074	Epithelial_cells	TATDN1
PRDX1	0.00000000000000000000944517661315161	0.925793148684004	0.888	0.698	0.000000000000000128879434886454	Epithelial_cells	PRDX1
RPS211	0.0000000000000000000146439712238969	0.912249485785282	0.937	0.885	0.000000000000000199816987350073	Epithelial_cells	RPS21
GCLM	0.0000000000000000000235356870417127	1.06640401107434	0.259	0.041	0.000000000000000321144449684169	Epithelial_cells	GCLM
ACTL6A	0.0000000000000000000243129973024018	1.4414322930887	0.357	0.089	0.000000000000000331750848191272	Epithelial_cells	ACTL6A
YWHAE	0.0000000000000000000257207106856386	1.53041703218099	0.664	0.402	0.000000000000000350959097305539	Epithelial_cells	YWHAE
NACA	0.0000000000000000000639330464594773	0.862512531426886	0.923	0.834	0.000000000000000872366418939567	Epithelial_cells	NACA
RPS6	0.0000000000000000000688228268427577	0.871895591974106	0.951	0.872	0.000000000000000939087472269429	Epithelial_cells	RPS6
RPL10	0.0000000000000000000764034052941294	0.751537912915054	0.979	0.966	0.0000000000000010425244652384	Epithelial_cells	RPL10
RPL26	0.0000000000000000000831415844935875	0.848711071051925	0.972	0.93	0.000000000000001134466920415	Epithelial_cells	RPL26
RPL22L1	0.000000000000000000210608143719507	1.62379945290186	0.727	0.478	0.00000000000000287374812105267	Epithelial_cells	RPL22L1
POLR2H	0.000000000000000000688315651756585	1.31048871602184	0.441	0.149	0.0000000000000093920670682186	Epithelial_cells	POLR2H
RPS17	0.00000000000000000208344669794259	1.21906760174719	0.755	0.527	0.0000000000000284286301934266	Epithelial_cells	RPS17
TKT	0.0000000000000000027924642641031	1.43068627477987	0.608	0.326	0.0000000000000381031748836868	Epithelial_cells	TKT
EIF3E	0.0000000000000000048053030317278	1.53920657951551	0.608	0.317	0.0000000000000655683598679258	Epithelial_cells	EIF3E
RPL39L	0.00000000000000000506053042802818	1.32862119239084	0.315	0.075	0.0000000000000690509376904445	Epithelial_cells	RPL39L
RPL13A	0.00000000000000000509659315347345	1.2475994800914	0.776	0.58	0.0000000000000695430135791452	Epithelial_cells	RPL13A
SNRPD2	0.00000000000000000570470099721376	1.11817295113009	0.755	0.609	0.0000000000000778406451069817	Epithelial_cells	SNRPD2
RPL10A	0.00000000000000000659199123626994	1.03050022611452	0.86	0.734	0.0000000000000899477204189033	Epithelial_cells	RPL10A
MARCKSL1	0.00000000000000000894419130925573	1.27661647206792	0.413	0.129	0.000000000000122043490414794	Epithelial_cells	MARCKSL1
COX6C	0.0000000000000000137645905580381	0.994080719767806	0.867	0.788	0.00000000000018781783816443	Epithelial_cells	COX6C
CCDC58	0.0000000000000000403855925816673	1.09215718656936	0.259	0.051	0.000000000000551061410776851	Epithelial_cells	CCDC58
DPY30	0.0000000000000000587416941710063	1.27530339839566	0.503	0.21	0.000000000000801530416963381	Epithelial_cells	DPY30
EEF1D1	0.000000000000000143278712438277	1.02702514503049	0.839	0.718	0.0000000000019550380312203	Epithelial_cells	EEF1D
CD9	0.000000000000000146990509199901	2.11896105933144	0.594	0.32	0.00000000000200568549803265	Epithelial_cells	CD9
ADH5	0.000000000000000149943810599891	1.23197878638209	0.385	0.124	0.00000000000204598329563551	Epithelial_cells	ADH5
RTL8A	0.000000000000000150428988512521	1.01505475629249	0.308	0.078	0.00000000000205260354825334	Epithelial_cells	RTL8A
BNIP3	0.000000000000000169801459650399	1.57717699155447	0.35	0.102	0.00000000000231694091692969	Epithelial_cells	BNIP3
RPL7A	0.000000000000000219883032389405	0.694604974417246	0.958	0.887	0.00000000000300030397695343	Epithelial_cells	RPL7A
MRPL3	0.000000000000000224006477982419	1.23217201640494	0.434	0.158	0.0000000000030565683920701	Epithelial_cells	MRPL3
HIST1H2BK	0.000000000000000335530162344116	1.14735114276064	0.259	0.056	0.00000000000457830906518547	Epithelial_cells	HIST1H2BK
RPL36	0.000000000000000424925400681376	0.751400957179885	0.951	0.908	0.00000000000579810709229737	Epithelial_cells	RPL36
THOC3	0.000000000000000743456299206555	1.22112765218972	0.378	0.123	0.0000000000101444612026734	Epithelial_cells	THOC3
NME4	0.000000000000000843191896458868	1.05217732717522	0.413	0.144	0.0000000000115053534271812	Epithelial_cells	NME4
HSP90AB1	0.0000000000000010376202015282	1.10071366972903	0.79	0.64	0.0000000000141583276498523	Epithelial_cells	HSP90AB1
EEF1G	0.00000000000000103771384358815	1.34388371013225	0.713	0.535	0.0000000000141596053957603	Epithelial_cells	EEF1G
TUBA1C	0.00000000000000167472294795169	1.47716111075122	0.615	0.351	0.0000000000228515946248008	Epithelial_cells	TUBA1C
ROMO1	0.00000000000000182488884926426	1.07691910399394	0.797	0.624	0.0000000000249006083482108	Epithelial_cells	ROMO1
RPL17	0.00000000000000261928725134589	0.869586353966281	0.86	0.807	0.0000000000357401745446147	Epithelial_cells	RPL17
RPL27A	0.00000000000000266890468749772	1.04675924930173	0.769	0.606	0.0000000000364172044609064	Epithelial_cells	RPL27A
TXN	0.00000000000000325142200030082	1.57116618782035	0.804	0.745	0.0000000000443656531941047	Epithelial_cells	TXN
SYPL1	0.0000000000000103853442802684	1.48608709927444	0.392	0.148	0.000000000141708022704262	Epithelial_cells	SYPL1
NPM1	0.0000000000000108910943028103	0.995923175070044	0.776	0.671	0.000000000148608981761847	Epithelial_cells	NPM1
CLNS1A	0.000000000000024885259567605	1.10315446465852	0.441	0.183	0.000000000339559366799971	Epithelial_cells	CLNS1A
UBE2V2	0.0000000000000306997488746549	1.2958625141466	0.434	0.181	0.000000000418898073394665	Epithelial_cells	UBE2V2
HSPE1	0.0000000000000334615718583082	1.10597460032926	0.783	0.583	0.000000000456583148006616	Epithelial_cells	HSPE1
RPL29	0.0000000000000355375917347145	0.71114862967663	0.965	0.871	0.000000000484910439220179	Epithelial_cells	RPL29
JPT11	0.0000000000000399937294143301	1.14633818398064	0.706	0.481	0.000000000545714437858534	Epithelial_cells	JPT1
PTGES31	0.0000000000000470255235881606	1.10616685363877	0.72	0.543	0.000000000641663269360451	Epithelial_cells	PTGES3
NSD3	0.0000000000000498441812579368	1.50833483072883	0.35	0.123	0.000000000680123853264548	Epithelial_cells	NSD3
EIF3H	0.0000000000000528892584615864	1.36059800009789	0.573	0.348	0.000000000721673931708346	Epithelial_cells	EIF3H
H1F0	0.0000000000000916480429288354	0.817270830468176	0.273	0.069	0.00000000125053754576396	Epithelial_cells	H1F0
FKBP4	0.000000000000100315560378536	1.0747913100514	0.413	0.169	0.00000000136880582136513	Epithelial_cells	FKBP4
RPL31	0.000000000000114839259329007	1.1374101522583	0.741	0.651	0.0000000015669816935443	Epithelial_cells	RPL31
ZFAND1	0.00000000000016873841402115	0.94384194255906	0.259	0.066	0.00000000230243565931859	Epithelial_cells	ZFAND1
PRDX21	0.000000000000179268774654468	1.12879432598447	0.538	0.258	0.00000000244612243016022	Epithelial_cells	PRDX2
CDK4	0.000000000000237987711380719	1.21455639519156	0.448	0.192	0.0000000032473423217899	Epithelial_cells	CDK4
SDCCAG8	0.000000000000249296705034738	1.06372345429847	0.343	0.12	0.000000003401653540199	Epithelial_cells	SDCCAG8
TWF1	0.000000000000286949129574126	0.788385135918304	0.259	0.065	0.00000000391542087303895	Epithelial_cells	TWF1
CPNE3	0.000000000000291791826296721	1.27406522598243	0.315	0.104	0.00000000398149946981876	Epithelial_cells	CPNE3
PPIA	0.000000000000538649613970682	0.568862787761365	0.965	0.905	0.00000000734987398262995	Epithelial_cells	PPIA
RPS12	0.000000000000596879728352933	0.639874211560363	0.979	0.959	0.00000000814442389337577	Epithelial_cells	RPS12
PEBP1	0.00000000000105603054245832	1.20668382089231	0.594	0.359	0.0000000144095367518438	Epithelial_cells	PEBP1
HMGA1	0.0000000000011762425136535	1.3125132339002	0.58	0.359	0.000000016049829098802	Epithelial_cells	HMGA1
SPINT2	0.00000000000123579235291386	1.4417611606226	0.399	0.173	0.0000000168623866555097	Epithelial_cells	SPINT2
PRPF19	0.00000000000131197775080666	0.741617857878242	0.266	0.074	0.0000000179019364097568	Epithelial_cells	PRPF19
ID3	0.00000000000148234892055849	1.21581159926977	0.329	0.114	0.0000000202266510210206	Epithelial_cells	ID3
IFITM3	0.00000000000154915447796417	1.16125795617605	0.699	0.518	0.0000000211382128518212	Epithelial_cells	IFITM3
MLF2	0.00000000000285449610201022	1.26426283204923	0.545	0.314	0.0000000389495993119295	Epithelial_cells	MLF2
SF3B6	0.00000000000424647209345164	1.18939207562683	0.622	0.438	0.0000000579431117151476	Epithelial_cells	SF3B6
GLO1	0.00000000000427144642988698	0.933194957873899	0.357	0.134	0.0000000582838865358078	Epithelial_cells	GLO1
ASPH	0.00000000000487424774941183	1.62921822776599	0.294	0.099	0.0000000665091105407244	Epithelial_cells	ASPH
NCBP2-AS2	0.00000000000654914273796028	0.924916852922756	0.357	0.137	0.000000089363052659468	Epithelial_cells	NCBP2-AS2
RPS24	0.00000000000735555002055929	0.538166363212181	0.979	0.951	0.000000100366480030531	Epithelial_cells	RPS24
FXR1	0.00000000000770843194825075	1.07552129720919	0.301	0.102	0.000000105181553933882	Epithelial_cells	FXR1
CHCHD7	0.00000000000842275311848408	1.18335895508221	0.427	0.198	0.000000114928466301715	Epithelial_cells	CHCHD7
HNRNPA11	0.00000000000877547677410365	0.814454563380734	0.79	0.674	0.000000119741380582644	Epithelial_cells	HNRNPA1
PABPC1	0.0000000000101076237403461	1.01882890062741	0.769	0.689	0.000000137918525937023	Epithelial_cells	PABPC1
EIF5A	0.0000000000102811176655367	1.12087666266085	0.671	0.499	0.000000140285850546248	Epithelial_cells	EIF5A
BANF1	0.0000000000171401052579358	1.047947691007	0.636	0.46	0.000000233876736244534	Epithelial_cells	BANF1
HSBP1	0.0000000000176521535280302	0.997013201818408	0.706	0.524	0.000000240863634889972	Epithelial_cells	HSBP1
TRAPPC6A	0.000000000023742831659162	0.853645890968021	0.259	0.078	0.000000323970937989265	Epithelial_cells	TRAPPC6A
RBM4	0.0000000000296981661577242	0.849586314880226	0.308	0.107	0.000000405231477222147	Epithelial_cells	RBM4
MRPL51	0.0000000000311886440176	1.11700090621421	0.601	0.435	0.000000425569047620152	Epithelial_cells	MRPL51
IMPDH2	0.00000000003296982763007	1.20502411590487	0.364	0.156	0.000000449873298012306	Epithelial_cells	IMPDH2
RPS13	0.0000000000412950944615061	0.476780644233054	0.972	0.944	0.00000056347156392725	Epithelial_cells	RPS13
RPA1	0.0000000000499913268277602	0.932932602610755	0.252	0.077	0.000000682131654564788	Epithelial_cells	RPA1
MRPL15	0.0000000000672563602867946	1.05060324313487	0.357	0.153	0.000000917713036113313	Epithelial_cells	MRPL15
RPL37A	0.0000000000784872888678800	0.653955192380751	0.881	0.817	0.00000107095905660222	Epithelial_cells	RPL37A
GCSH	0.0000000000792920288711881	0.844942883962361	0.259	0.084	0.00000108193973394736	Epithelial_cells	GCSH
SNRPE	0.0000000000900213478282748	1.03398880674473	0.566	0.368	0.00000122834129111681	Epithelial_cells	SNRPE
ODC1	0.0000000000914098224676394	2.14736895300788	0.385	0.183	0.00000124728702757094	Epithelial_cells	ODC1
SPTSSA	0.0000000000953084457752315	1.04870835353655	0.392	0.177	0.00000130048374260303	Epithelial_cells	SPTSSA
RPL18A	0.000000000101242906494324	0.521826158361808	0.958	0.92	0.00000138145945911505	Epithelial_cells	RPL18A
MRPL13	0.000000000112772010413223	1.32113084120338	0.392	0.188	0.00000153877408208843	Epithelial_cells	MRPL13
RPL15	0.000000000126453369178074	0.579811844843815	0.93	0.898	0.00000172545622243482	Epithelial_cells	RPL15
CYB5A	0.000000000243829735670083	1.03792386318883	0.427	0.208	0.00000332705674321828	Epithelial_cells	CYB5A
EI24	0.000000000271557602407722	0.832961476102474	0.294	0.109	0.00000370540348485336	Epithelial_cells	EI24
UQCC3	0.000000000336593546548845	1.01404962002816	0.308	0.122	0.00000459281894265899	Epithelial_cells	UQCC3
RPS23	0.000000000362768509555387	0.510972873408272	0.937	0.918	0.00000494997631288325	Epithelial_cells	RPS23
CYC1	0.00000000041348510767723	1.137172082842	0.531	0.341	0.0000056420042942558	Epithelial_cells	CYC1
EEF1A1	0.000000000424901157537128	0.534187975063586	0.972	0.966	0.00000579777629459411	Epithelial_cells	EEF1A1
PRDX6	0.000000000472759141793886	1.04747538056849	0.622	0.458	0.00000645079848977757	Epithelial_cells	PRDX6
NIT2	0.00000000053696130740124	0.904461736716575	0.322	0.128	0.00000732683703948992	Epithelial_cells	NIT2
RPS10	0.000000000562958822951395	0.930651736351843	0.622	0.438	0.00000768157313917179	Epithelial_cells	RPS10
SLC25A39	0.000000000589994148138077	1.10259102001745	0.476	0.267	0.00000805047015134406	Epithelial_cells	SLC25A39
RPS3A	0.000000000659660979001702	0.896142054776824	0.86	0.871	0.00000900107405847822	Epithelial_cells	RPS3A
PHB	0.000000000667050297270802	1.03600214900642	0.483	0.285	0.00000910190130626009	Epithelial_cells	PHB
SSBP1	0.000000000675847622628762	1.00139039786801	0.573	0.366	0.00000922194081076946	Epithelial_cells	SSBP1
MRPS12	0.000000000695532532671177	1.11414419497737	0.455	0.253	0.00000949054140829821	Epithelial_cells	MRPS12
RPL36A	0.00000000083782301968864	1.0906054005351	0.678	0.545	0.0000114320951036515	Epithelial_cells	RPL36A
POLD2	0.00000000086222034230745	0.945909375451408	0.294	0.114	0.0000117649965707852	Epithelial_cells	POLD2
LDHB1	0.00000000101294522038973	1.38280326232613	0.58	0.425	0.0000138216375322179	Epithelial_cells	LDHB
BTF3	0.00000000109663901035887	0.722322356176886	0.811	0.715	0.0000149636392963468	Epithelial_cells	BTF3
PPDPF1	0.00000000131673379291865	0.861411847793618	0.748	0.657	0.000017966832604375	Epithelial_cells	PPDPF
RAB2A	0.00000000144645699499849	0.994190159320397	0.497	0.299	0.0000197369056967544	Epithelial_cells	RAB2A
MRPL58	0.00000000155009941298735	0.790963332725682	0.301	0.117	0.0000211511064902124	Epithelial_cells	MRPL58
MRPL38	0.00000000167566916527714	0.88945921653789	0.287	0.11	0.0000228645057602065	Epithelial_cells	MRPL38
RPLP2	0.00000000186776127676667	0.560784192359193	0.909	0.915	0.0000254856026214812	Epithelial_cells	RPLP2
KRT101	0.00000000190266335173107	1.00162106384783	0.573	0.383	0.0000259618414343704	Epithelial_cells	KRT10
S100A91	0.00000000203434307441367	0.277207035620637	0.217	0.532	0.0000277586112503745	Epithelial_cells	S100A9
GOT2	0.00000000219607618678615	1.01939623615457	0.294	0.117	0.000029965459568697	Epithelial_cells	GOT2
RAN1	0.00000000314453648929405	0.774747076501651	0.748	0.629	0.0000429072003964173	Epithelial_cells	RAN
S100A13	0.00000000336036785119991	0.878075512325181	0.294	0.115	0.0000458522193296227	Epithelial_cells	S100A13
RPL5	0.00000000403406719733004	0.77547703189485	0.818	0.754	0.0000550448469075684	Epithelial_cells	RPL5
CCT3	0.00000000452329875954058	0.89060834730172	0.399	0.206	0.0000617204115739313	Epithelial_cells	CCT3
COA3	0.00000000593253319239272	0.945068302198926	0.469	0.277	0.0000809494154101987	Epithelial_cells	COA3
ALDOA	0.00000000595971253710891	0.69831195159193	0.853	0.724	0.000081320277568851	Epithelial_cells	ALDOA
UQCRB	0.00000000611749894381354	0.75148680592523	0.783	0.715	0.0000834732730883358	Epithelial_cells	UQCRB
RPL4	0.00000000633888036736426	0.801753204843278	0.755	0.626	0.0000864940226126853	Epithelial_cells	RPL4
POLR2K1	0.00000000654373863705612	1.15610416352215	0.517	0.335	0.0000892893137026308	Epithelial_cells	POLR2K
NAXE	0.00000000795519191944896	0.937940222560774	0.406	0.213	0.000108548593740881	Epithelial_cells	NAXE
AHCY	0.00000000904529805494282	0.986754818109863	0.329	0.152	0.000123423091959695	Epithelial_cells	AHCY
SNRPF	0.00000000986679892108392	0.928658382730106	0.594	0.42	0.00013463247127819	Epithelial_cells	SNRPF
RPS14	0.0000000103224843046447	0.461859198520611	0.951	0.913	0.000140850298336877	Epithelial_cells	RPS14
MRPS24	0.0000000109106390905974	1.11913809023356	0.49	0.331	0.000148875670391202	Epithelial_cells	MRPS24
CNBP	0.0000000115504994019652	1.02518411403655	0.629	0.492	0.000157606564339815	Epithelial_cells	CNBP
RPS20	0.0000000116149510860065	0.960634223862709	0.573	0.407	0.000158486007568559	Epithelial_cells	RPS20
PRMT1	0.0000000123241193055567	0.855465374219947	0.371	0.177	0.000168162607924321	Epithelial_cells	PRMT1
NDUFB9	0.0000000126241837962747	1.10578546551902	0.629	0.458	0.000172256987900169	Epithelial_cells	NDUFB9
PLPP5	0.0000000130130156432246	1.22192471214827	0.301	0.133	0.0001775625984518	Epithelial_cells	PLPP5
EIF4B	0.0000000168489005457063	0.846362459442501	0.385	0.196	0.000229903247946163	Epithelial_cells	EIF4B
SLC25A1	0.0000000173665365644333	0.856789375279501	0.322	0.143	0.000236966391421692	Epithelial_cells	SLC25A1
DTD1	0.0000000205251742521098	0.67270934194458	0.252	0.093	0.000280066002670038	Epithelial_cells	DTD1
PSMD2	0.0000000256556630020958	0.94927401506458	0.371	0.187	0.000350071521663597	Epithelial_cells	PSMD2
SNRPG1	0.0000000272463963220089	0.744853671448605	0.72	0.614	0.000371777077813811	Epithelial_cells	SNRPG
DNAJC19	0.0000000294998209531602	0.992666814825961	0.322	0.153	0.00040252505690587	Epithelial_cells	DNAJC19
PTMS	0.000000032690184839658	0.924060890050017	0.503	0.311	0.000446057572137133	Epithelial_cells	PTMS
MRPL11	0.0000000335208303850921	0.84889948612216	0.427	0.238	0.000457391730604581	Epithelial_cells	MRPL11
S100A111	0.0000000406237578351885	0.555918879633907	0.972	0.91	0.000554311175661147	Epithelial_cells	S100A11
TPGS2	0.0000000477612588614919	0.694655515516822	0.294	0.124	0.000651702377165056	Epithelial_cells	TPGS2
TCEA1	0.0000000500208575142764	0.982582863012653	0.49	0.326	0.000682534600782301	Epithelial_cells	TCEA1
NCBP2	0.0000000510558985489181	0.809526517963146	0.322	0.151	0.000696657735699988	Epithelial_cells	NCBP2
TOMM7	0.0000000523538509409288	0.816341255812553	0.72	0.632	0.000714368296088973	Epithelial_cells	TOMM7
TPI1	0.0000000532187336898415	0.584636523545092	0.839	0.837	0.000726169621197887	Epithelial_cells	TPI1
CCT6A	0.0000000635238651599016	1.05838895115404	0.448	0.275	0.000866783140106857	Epithelial_cells	CCT6A
OCIAD21	0.000000076046421451359	0.659537485202211	0.287	0.115	0.00103765342070379	Epithelial_cells	OCIAD2
DCXR	0.0000000787409642676255	0.954972813752504	0.49	0.32	0.00107442045743175	Epithelial_cells	DCXR
COMTD1	0.0000000928569753313703	0.827275830576015	0.287	0.125	0.00126703342839655	Epithelial_cells	COMTD1
HSPD1	0.00000011225143458267	1.03351635069645	0.531	0.38	0.00153167082488054	Epithelial_cells	HSPD1
MZT2A1	0.00000011254073378198	0.926416119544622	0.42	0.235	0.00153561831245512	Epithelial_cells	MZT2A
ACP1	0.000000116521843044436	0.986285682832415	0.441	0.266	0.00158994054834133	Epithelial_cells	ACP1
METTL5	0.000000124545977295081	1.02478081592946	0.364	0.193	0.00169942986019138	Epithelial_cells	METTL5
HIST1H1C	0.000000140033583722515	0.703753883201301	0.252	0.102	0.00191075824989372	Epithelial_cells	HIST1H1C
COX7A2L	0.000000140277223303196	1.08078628409584	0.517	0.366	0.00191408271197212	Epithelial_cells	COX7A2L
STRAP	0.000000143176433744908	0.831905488020286	0.455	0.28	0.00195364243844926	Epithelial_cells	STRAP
ATP5F1B	0.000000147793195668875	0.78016979852024	0.636	0.502	0.00201663815490181	Epithelial_cells	ATP5F1B
CCT4	0.000000148501232673027	0.911448514833448	0.483	0.324	0.00202629931982346	Epithelial_cells	CCT4
GLTP	0.00000015764275927973	0.789195214605131	0.266	0.11	0.00215103545037192	Epithelial_cells	GLTP
ILF21	0.000000165347728464946	0.865774965206058	0.455	0.27	0.00225616975490419	Epithelial_cells	ILF2
MRPS33	0.000000200600894486971	1.00821419181956	0.371	0.205	0.00273719920527473	Epithelial_cells	MRPS33
ACOT13	0.000000211642413077207	0.802493263598684	0.322	0.154	0.00288786072643849	Epithelial_cells	ACOT13
ATP5MC2	0.000000216475347572665	0.451226795228984	0.853	0.844	0.00295380611762901	Epithelial_cells	ATP5MC2
HMGB3	0.000000228121676343933	0.87806953760572	0.273	0.119	0.00311272027371297	Epithelial_cells	HMGB3
EXOSC4	0.000000232326869804268	0.813392832927694	0.301	0.143	0.00317010013847924	Epithelial_cells	EXOSC4
SLC25A5	0.000000242125134781579	0.665793396075539	0.734	0.685	0.00330379746409464	Epithelial_cells	SLC25A5
DCAF13	0.000000265219326098444	0.737186981281298	0.266	0.113	0.00361891770461327	Epithelial_cells	DCAF13
MRPS26	0.000000281253523968069	0.878466598090385	0.336	0.168	0.00383770433454431	Epithelial_cells	MRPS26
ERH1	0.000000300611749938942	0.807552818587543	0.615	0.503	0.00410184732791686	Epithelial_cells	ERH
CAPN1	0.000000313298905995781	0.734767952391684	0.259	0.109	0.00427496357231243	Epithelial_cells	CAPN1
DCUN1D5	0.00000033173034307238	0.842635557699526	0.287	0.136	0.00452646053122262	Epithelial_cells	DCUN1D5
PSMC4	0.000000429410291975016	0.953619990373225	0.357	0.187	0.00585930343399909	Epithelial_cells	PSMC4
TFG	0.000000441448044816214	0.908053007079781	0.301	0.143	0.00602355857151724	Epithelial_cells	TFG
MRPL47	0.000000448184183759141	0.855405604017775	0.385	0.212	0.00611547318739347	Epithelial_cells	MRPL47
RACK1	0.000000497334641142157	0.527457252739538	0.811	0.772	0.00678613117838473	Epithelial_cells	RACK1
APRT	0.000000504370050310377	0.838036341146192	0.657	0.523	0.0068821293364851	Epithelial_cells	APRT
RPS8	0.000000603532368719854	0.375175996209302	0.951	0.922	0.00823519917118241	Epithelial_cells	RPS8
PPP1CC1	0.000000629110157008126	0.893745425517915	0.448	0.276	0.00858420809237588	Epithelial_cells	PPP1CC
NDUFC1	0.000000638908098752752	1.04153942268166	0.587	0.445	0.0087179010074813	Epithelial_cells	NDUFC1
SELENOH	0.000000640119592514229	0.675705819465031	0.671	0.555	0.00873443183985665	Epithelial_cells	SELENOH
VDAC3	0.000000664160847670056	0.826457205860008	0.434	0.262	0.00906247476645792	Epithelial_cells	VDAC3
MRPS35	0.000000690955486825425	0.832115974363496	0.28	0.129	0.00942808761773292	Epithelial_cells	MRPS35
CPNE1	0.000000924264766901782	0.649744052121726	0.266	0.118	0.0126115927443748	Epithelial_cells	CPNE1
VPS25	0.000000971127508192815	0.650736685522124	0.259	0.113	0.013251034849291	Epithelial_cells	VPS25
GGCT	0.00000100025163803147	0.942735849889124	0.427	0.262	0.0136484336009394	Epithelial_cells	GGCT
HDDC2	0.00000107989462081232	0.754299942444656	0.273	0.125	0.0147351621009841	Epithelial_cells	HDDC2
PFDN4	0.00000116127860889771	0.772527675897123	0.322	0.164	0.0158456466184093	Epithelial_cells	PFDN4
MRPS21	0.0000012067027314426	0.841965656678222	0.552	0.417	0.0164654587705343	Epithelial_cells	MRPS21
RPL32	0.00000125206532096878	0.338340649419029	0.972	0.962	0.017084431304619	Epithelial_cells	RPL32
SF3B4	0.00000138970048334445	0.701239625813655	0.322	0.163	0.0189624630952351	Epithelial_cells	SF3B4
LYPLA1	0.00000144060050712128	0.759781796189819	0.427	0.263	0.0196569939196698	Epithelial_cells	LYPLA1
ENSA	0.00000154239089454055	0.975470010990463	0.462	0.309	0.0210459237560059	Epithelial_cells	ENSA
DYNLL1	0.00000154616594668462	0.740749774445518	0.713	0.654	0.0210974343425117	Epithelial_cells	DYNLL1
HINT11	0.00000156864972297655	0.562231522425162	0.755	0.724	0.0214042254700151	Epithelial_cells	HINT1
RPL34	0.00000162562638177033	0.386409077346149	0.937	0.932	0.0221816719792561	Epithelial_cells	RPL34
C1QBP	0.00000164348978927395	0.842322062349182	0.531	0.398	0.0224254181746431	Epithelial_cells	C1QBP
ATXN10	0.00000192323892755614	0.861784902185062	0.28	0.136	0.0262425951665035	Epithelial_cells	ATXN10
C8orf59	0.00000199267617438628	0.958332547946409	0.524	0.409	0.0271900663995007	Epithelial_cells	C8orf59
TOMM22	0.00000201984380417997	0.740170445761509	0.483	0.32	0.0275607687080357	Epithelial_cells	TOMM22
G6PD	0.00000205601398333277	0.812632696910408	0.273	0.128	0.0280543108025756	Epithelial_cells	G6PD
AP2M1	0.00000214345815603089	0.966539547384534	0.51	0.373	0.0292474865390415	Epithelial_cells	AP2M1
SNRPD3	0.00000230543389769157	0.787840001201824	0.573	0.44	0.0314576455340015	Epithelial_cells	SNRPD3
YWHAQ	0.00000238928994542325	0.943616042230061	0.545	0.414	0.0326018613053003	Epithelial_cells	YWHAQ
THYN1	0.00000241784637212535	0.774999559195122	0.252	0.113	0.0329915137476504	Epithelial_cells	THYN1
RNF7	0.00000248972492305355	0.821622093649857	0.51	0.369	0.0339722965750657	Epithelial_cells	RNF7
NUTF2	0.0000029548650631345	0.898585060457872	0.476	0.327	0.0403191337864702	Epithelial_cells	NUTF2
COPS6	0.00000299841613365198	0.873014971050691	0.378	0.221	0.0409133881436813	Epithelial_cells	COPS6
CCT7	0.00000304604871322624	0.74878101073081	0.385	0.221	0.041563334691972	Epithelial_cells	CCT7
C12orf751	0.00000310237031946729	0.454161107529721	0.28	0.122	0.0423318430091312	Epithelial_cells	C12orf75
RPS15	0.00000324479685976614	0.366904110481795	0.965	0.95	0.044275253151509	Epithelial_cells	RPS15
PSMB4	0.00000331132194944335	0.881902090808616	0.329	0.186	0.0451829880001545	Epithelial_cells	PSMB4
SUMO21	0.00000345275618364784	0.521036922660092	0.769	0.762	0.0471128581258748	Epithelial_cells	SUMO2
RPAIN	0.00000365295077231612	0.820591270999971	0.273	0.132	0.0498445132882535	Epithelial_cells	RPAIN
REXO2	0.00000383890904241571	0.722968648809982	0.308	0.158	0.0523819138837624	Epithelial_cells	REXO2
ELOB	0.00000399088529915934	0.478889421522017	0.783	0.769	0.0544556299070292	Epithelial_cells	ELOB
CKS1B1	0.00000428796302315132	1.02188422528096	0.357	0.212	0.0585092554508997	Epithelial_cells	CKS1B
MPST	0.00000457176681778678	0.608427733851854	0.252	0.114	0.0623817582287006	Epithelial_cells	MPST
RPS11	0.00000479072301037369	0.628218963460832	0.762	0.703	0.065369415476549	Epithelial_cells	RPS11
BLVRB	0.00000509077956856675	0.948771258394772	0.448	0.29	0.0694636872130933	Epithelial_cells	BLVRB
PDCD10	0.00000522511004956393	0.778098911884022	0.364	0.21	0.0712966266262998	Epithelial_cells	PDCD10
PAFAH1B3	0.00000533148215619131	0.756063481811851	0.252	0.115	0.0727480740212304	Epithelial_cells	PAFAH1B3
PPA1	0.00000534111514500906	0.788598472105791	0.469	0.311	0.0728795161536486	Epithelial_cells	PPA1
TAF15	0.00000569100211625669	0.626834015476732	0.294	0.149	0.0776537238763225	Epithelial_cells	TAF15
PSMD11	0.00000633572549208463	0.952151684927296	0.357	0.217	0.0864509743394947	Epithelial_cells	PSMD11
SELENOW	0.00000679395073759489	0.626634785870896	0.636	0.496	0.0927034578144823	Epithelial_cells	SELENOW
TRMT1121	0.00000715402285358466	0.695466117109248	0.629	0.551	0.0976166418371627	Epithelial_cells	TRMT112
SNU131	0.00000724226609786466	0.765095215984751	0.587	0.472	0.0988207209053632	Epithelial_cells	SNU13
U2SURP	0.0000074126416217688	0.812094403772074	0.287	0.148	0.101145494929035	Epithelial_cells	U2SURP
ANAPC11	0.00000747942541171025	0.741797885880491	0.678	0.598	0.102056759742786	Epithelial_cells	ANAPC11
RBM8A1	0.00000805041337165709	0.877704160419585	0.573	0.459	0.109847890456261	Epithelial_cells	RBM8A
ETFB	0.00000812526432904711	0.96590195821561	0.413	0.277	0.110869231769848	Epithelial_cells	ETFB
MRPL14	0.00000870388951566366	0.885190581605256	0.441	0.295	0.118764572441231	Epithelial_cells	MRPL14
EEF1E1	0.00000933256757245432	0.657632987524993	0.28	0.139	0.127342884526139	Epithelial_cells	EEF1E1
AP1S1	0.00000944300864717826	0.586699926185267	0.273	0.136	0.128849852990747	Epithelial_cells	AP1S1
PSMA3	0.00000971030701303254	1.0008852478847	0.413	0.275	0.132497139192829	Epithelial_cells	PSMA3
PDCD5	0.0000104105540675405	0.82004125177268	0.503	0.369	0.142052010251591	Epithelial_cells	PDCD5
PRDX51	0.000010585172446151	0.920593877177326	0.608	0.498	0.14443467802773	Epithelial_cells	PRDX5
EIF6	0.0000109637644924386	0.820035511545834	0.434	0.282	0.149600566499325	Epithelial_cells	EIF6
RPLP11	0.0000113697003119857	0.286222949907643	1	0.989	0.155139560757045	Epithelial_cells	RPLP1
NDUFAF8	0.0000114232295486189	0.680523048792659	0.441	0.297	0.155869967190904	Epithelial_cells	NDUFAF8
PSMD4	0.0000116314925290096	0.968620683272697	0.364	0.221	0.158711715558336	Epithelial_cells	PSMD4
CRIPT	0.0000121121633774752	0.812477605457057	0.28	0.146	0.165270469285649	Epithelial_cells	CRIPT
PSMA4	0.0000130227769182811	0.676696924661464	0.497	0.34	0.177695791049946	Epithelial_cells	PSMA4
TCEAL4	0.0000146124006342948	0.563995709109897	0.273	0.137	0.199386206654953	Epithelial_cells	TCEAL4
PTTG11	0.0000152005784146222	0.544987889809627	0.364	0.197	0.20741189246752	Epithelial_cells	PTTG1
TALDO1	0.0000159514970954157	0.683324949058569	0.608	0.498	0.217658177866947	Epithelial_cells	TALDO1
RAB6A	0.0000172149227288877	0.670175046904102	0.28	0.143	0.234897620635672	Epithelial_cells	RAB6A
RSL24D1	0.0000173572019731424	0.710917107136472	0.42	0.274	0.236839020923528	Epithelial_cells	RSL24D1
NIPSNAP2	0.0000191971348766479	0.829861682440828	0.28	0.149	0.261944905391861	Epithelial_cells	NIPSNAP2
MGST1	0.0000200577870722585	1.32211974208517	0.294	0.171	0.273688504600967	Epithelial_cells	MGST1
METTL9	0.0000207566887918144	0.890747989605061	0.343	0.201	0.283225018564307	Epithelial_cells	METTL9
EIF4A2	0.0000209501213663408	0.75006637300595	0.427	0.281	0.28586440604372	Epithelial_cells	EIF4A2
LSM5	0.0000248264254285345	0.750937603204909	0.51	0.398	0.338756574972354	Epithelial_cells	LSM5
YBX3	0.0000253997419914167	0.781937027029254	0.385	0.24	0.346579479472881	Epithelial_cells	YBX3
POLR2I1	0.0000255354393622591	0.838723419815472	0.462	0.334	0.348431070098025	Epithelial_cells	POLR2I
SSSCA1	0.0000259288177763847	0.900008302463405	0.28	0.156	0.353798718558769	Epithelial_cells	SSSCA1
RPL35	0.0000279154684656838	0.538290407464141	0.902	0.895	0.380906567214255	Epithelial_cells	RPL35
COX6A1	0.0000297072311113356	0.626574614478721	0.825	0.772	0.405355168514174	Epithelial_cells	COX6A1
ZNF706	0.0000307972560071986	0.635719924739083	0.608	0.501	0.420228558218224	Epithelial_cells	ZNF706
PSMD3	0.0000309666591857265	0.609696932397595	0.28	0.148	0.422540064589238	Epithelial_cells	PSMD3
COPS5	0.0000367245355385017	0.776716840620162	0.259	0.136	0.501106287422856	Epithelial_cells	COPS5
POLR2F	0.0000402218578094261	0.712602757448406	0.413	0.285	0.548827249809619	Epithelial_cells	POLR2F
ARL2	0.0000407838445798649	0.70245438572552	0.343	0.199	0.556495559292257	Epithelial_cells	ARL2
PFDN2	0.0000426669770491806	0.828349518654676	0.531	0.413	0.582190901836069	Epithelial_cells	PFDN2
MRPL42	0.0000450313989260834	0.849568944111332	0.28	0.153	0.614453438346408	Epithelial_cells	MRPL42
METTL23	0.0000468018026929851	0.709193607208454	0.266	0.139	0.638610597745781	Epithelial_cells	METTL23
PSMA2	0.0000506387805139204	0.607432036940866	0.308	0.176	0.690966160112443	Epithelial_cells	PSMA2
TUBB1	0.0000507240306210678	0.26837618796649	0.776	0.641	0.692129397824471	Epithelial_cells	TUBB
HDAC2	0.0000514251108045122	0.633378853290158	0.315	0.179	0.70169563692757	Epithelial_cells	HDAC2
PTRHD1	0.000070972025952604	0.765134024497779	0.308	0.182	0.968413294123282	Epithelial_cells	PTRHD1
CHCHD2	0.0000757727524173473	0.442715493238904	0.79	0.775	1	Epithelial_cells	CHCHD2
UBE2C1	0.0000803155623430794	0.815587060561454	0.266	0.138	1	Epithelial_cells	UBE2C
TAGLN2	0.000087034162925834	0.743212709040876	0.657	0.597	1	Epithelial_cells	TAGLN2
VBP1	0.0000880214801484018	0.69133032817493	0.315	0.188	1	Epithelial_cells	VBP1
C7orf50	0.0000881894503039877	0.752270844296872	0.343	0.217	1	Epithelial_cells	C7orf50
PSMB5	0.000091417190235974	0.878662622491254	0.35	0.225	1	Epithelial_cells	PSMB5
NDUFAB1	0.0000920577891195623	0.608918188536396	0.608	0.516	1	Epithelial_cells	NDUFAB1
TXNDC17	0.0000965781647194109	0.837226392772116	0.573	0.507	1	Epithelial_cells	TXNDC17
PUF60	0.000098003249112877	0.694745724373796	0.315	0.187	1	Epithelial_cells	PUF60
PAM16	0.000102390204293024	0.677145342620682	0.315	0.188	1	Epithelial_cells	PAM16
RPL11	0.000106026504389156	0.298548313560308	0.944	0.945	1	Epithelial_cells	RPL11
SEC61G	0.000110335585374188	0.65570485328119	0.748	0.719	1	Epithelial_cells	SEC61G
RPL28	0.000118865281896698	0.273488533326756	0.979	0.984	1	Epithelial_cells	RPL28
PSMB1	0.000122596701832787	0.799730455669787	0.559	0.483	1	Epithelial_cells	PSMB1
SLC25A3	0.00012824297643128	0.694658084534829	0.629	0.573	1	Epithelial_cells	SLC25A3
PPP1CB	0.000128391422666995	0.734081961578981	0.378	0.246	1	Epithelial_cells	PPP1CB
PGD	0.000138025824244671	0.978110028972523	0.427	0.327	1	Epithelial_cells	PGD
SLIRP	0.000150871652600218	0.642564689463144	0.531	0.408	1	Epithelial_cells	SLIRP
ANP32E1	0.000151885982482237	0.513813300550061	0.259	0.134	1	Epithelial_cells	ANP32E
H2AFJ	0.000156807047894143	1.26444783094107	0.413	0.335	1	Epithelial_cells	H2AFJ
TPRKB	0.000162495555700862	0.586014120594619	0.287	0.164	1	Epithelial_cells	TPRKB
MDH2	0.000163657140593238	0.724604110857539	0.497	0.415	1	Epithelial_cells	MDH2
SMIM26	0.000166113586751452	0.669382911263149	0.462	0.34	1	Epithelial_cells	SMIM26
MRPL24	0.000168934444266644	0.691674450694934	0.308	0.186	1	Epithelial_cells	MRPL24
MRPL27	0.000191241230094415	0.677172352108777	0.35	0.228	1	Epithelial_cells	MRPL27
PDAP11	0.00020366996215915	0.66804757140193	0.357	0.24	1	Epithelial_cells	PDAP1
NDUFB4	0.000206807833938572	0.750145391011369	0.601	0.555	1	Epithelial_cells	NDUFB4
IDH1	0.000210988768485307	0.778550531442342	0.252	0.141	1	Epithelial_cells	IDH1
S100A81	0.000211494720442755	0.948415953443158	0.217	0.419	1	Epithelial_cells	S100A8
VPS35	0.000216707553502206	0.751482317317587	0.301	0.184	1	Epithelial_cells	VPS35
RAD211	0.000229464503446719	0.677465818804892	0.336	0.206	1	Epithelial_cells	RAD21
ECH11	0.000229755202385984	0.820894419748745	0.371	0.255	1	Epithelial_cells	ECH1
NAA20	0.000230937926185933	0.655984866090704	0.322	0.207	1	Epithelial_cells	NAA20
TIMM8B	0.000235846934850845	0.771653734019579	0.517	0.412	1	Epithelial_cells	TIMM8B
SNRPD11	0.000243254884108792	0.585750364139732	0.51	0.404	1	Epithelial_cells	SNRPD1
RANBP11	0.000254370392343959	0.651444464828976	0.573	0.484	1	Epithelial_cells	RANBP1
HNRNPA2B11	0.000270802761161041	0.442938273573482	0.706	0.625	1	Epithelial_cells	HNRNPA2B1
SNRPC	0.000295721707686742	0.728758687836752	0.441	0.326	1	Epithelial_cells	SNRPC
RPP211	0.000329703854560801	0.561041273109278	0.343	0.217	1	Epithelial_cells	RPP21
TMEM256	0.000330214280310297	0.691849875797757	0.503	0.402	1	Epithelial_cells	TMEM256
ZFAS1	0.00033907394504909	0.65271783584212	0.531	0.429	1	Epithelial_cells	ZFAS1
BUD31	0.000346123226157138	0.637701110086396	0.385	0.266	1	Epithelial_cells	BUD31
MIEN1	0.000355002311347485	0.647961653062442	0.434	0.314	1	Epithelial_cells	MIEN1
FAM162A	0.000372680188411406	0.938015844117674	0.399	0.275	1	Epithelial_cells	FAM162A
DBI	0.000383911220880653	0.578609909950273	0.741	0.726	1	Epithelial_cells	DBI
SOD11	0.000408541564506653	0.482386686717776	0.601	0.507	1	Epithelial_cells	SOD1
MPLKIP	0.000416481386254481	0.687596850674334	0.301	0.191	1	Epithelial_cells	MPLKIP
MRPL28	0.000442962372746113	0.657649906646396	0.287	0.169	1	Epithelial_cells	MRPL28
ATRAID	0.000455243628350154	0.940479855503048	0.413	0.301	1	Epithelial_cells	ATRAID
PSMB7	0.000498271951678223	0.555505559972816	0.315	0.198	1	Epithelial_cells	PSMB7
SUCLG1	0.000501896192550712	0.589001880410539	0.28	0.167	1	Epithelial_cells	SUCLG1
GPS1	0.000524770688988316	0.809177314982724	0.259	0.153	1	Epithelial_cells	GPS1
MRPS7	0.000542001065595588	0.655689818162748	0.364	0.248	1	Epithelial_cells	MRPS7
FDPS1	0.000567925443134781	0.417825812551019	0.266	0.151	1	Epithelial_cells	FDPS
MRPL17	0.00057789863552938	0.676231485198786	0.343	0.231	1	Epithelial_cells	MRPL17
MRPL21	0.000599592429848992	0.69712595076458	0.315	0.201	1	Epithelial_cells	MRPL21
MTCH2	0.000630135431699986	0.746814090914086	0.413	0.302	1	Epithelial_cells	MTCH2
TBCA	0.000674065404149	0.605860079602672	0.601	0.54	1	Epithelial_cells	TBCA
RPL14	0.000676501309603136	0.337036166835846	0.867	0.842	1	Epithelial_cells	RPL14
HAX1	0.000682727889538911	0.573356584277316	0.322	0.211	1	Epithelial_cells	HAX1
PRELID3B	0.000685100977184478	0.506842806800397	0.28	0.169	1	Epithelial_cells	PRELID3B
VDAC2	0.000688046820407882	0.691202907936678	0.538	0.449	1	Epithelial_cells	VDAC2
HNRNPA31	0.000710758949355459	0.597668551460582	0.552	0.468	1	Epithelial_cells	HNRNPA3
MRPL55	0.000715241940905883	0.72286267934693	0.322	0.211	1	Epithelial_cells	MRPL55
EEF2	0.000722823136125918	0.550910815655093	0.608	0.578	1	Epithelial_cells	EEF2
EIF3K	0.000733290641754718	0.491041154169323	0.692	0.602	1	Epithelial_cells	EIF3K
MTCH1	0.000771857311987978	0.445487794149088	0.385	0.261	1	Epithelial_cells	MTCH1
ESD	0.000794691241718305	0.572369755924978	0.322	0.207	1	Epithelial_cells	ESD
ADRM1	0.000831837664636014	0.639414618738627	0.406	0.291	1	Epithelial_cells	ADRM1
ATP5MF	0.0008395489077935	0.57300801565667	0.706	0.7	1	Epithelial_cells	ATP5MF
POP7	0.000955266592653106	0.560080233307263	0.259	0.158	1	Epithelial_cells	POP7
NDUFV1	0.000967164462726918	0.617237148205717	0.413	0.304	1	Epithelial_cells	NDUFV1
HNRNPA01	0.000991295609877542	0.654819996501949	0.455	0.348	1	Epithelial_cells	HNRNPA0
STOML2	0.00100481032932229	0.688194484766759	0.322	0.218	1	Epithelial_cells	STOML2
MMADHC	0.00100975362838883	0.672315678146072	0.357	0.252	1	Epithelial_cells	MMADHC
C20orf27	0.00101808422803582	0.503723422512827	0.343	0.232	1	Epithelial_cells	C20orf27
EIF3F	0.00103457401460764	0.673367840771825	0.441	0.35	1	Epithelial_cells	EIF3F
EIF2S2	0.00106634626823245	0.690510002622755	0.357	0.255	1	Epithelial_cells	EIF2S2
ATP5MC1	0.00107827444661112	0.681741667019775	0.531	0.454	1	Epithelial_cells	ATP5MC1
MRFAP1	0.00116878856046355	0.543673490325426	0.315	0.206	1	Epithelial_cells	MRFAP1
GABARAPL2	0.00119673614892038	0.547645405152036	0.51	0.425	1	Epithelial_cells	GABARAPL2
UBA2	0.00129599417904494	0.641323289945133	0.259	0.161	1	Epithelial_cells	UBA2
HSF1	0.0012966961091429	0.5183409272948	0.266	0.162	1	Epithelial_cells	HSF1
NDUFB5	0.00131823249010731	0.514981200923034	0.434	0.33	1	Epithelial_cells	NDUFB5
LSM71	0.0013707023377994	0.493581425621075	0.531	0.448	1	Epithelial_cells	LSM7
NDUFB10	0.00139741667230266	0.559887593959666	0.566	0.504	1	Epithelial_cells	NDUFB10
NCL1	0.00140352938080016	0.785599357919751	0.51	0.43	1	Epithelial_cells	NCL
DCTN2	0.00140691365482033	0.429221392631767	0.259	0.153	1	Epithelial_cells	DCTN2
NAP1L11	0.00145816742520383	0.608029566382213	0.503	0.418	1	Epithelial_cells	NAP1L1
PHB2	0.00152753261895589	0.884403663802684	0.42	0.343	1	Epithelial_cells	PHB2
NOP53	0.00174854555564743	0.503378623560129	0.308	0.202	1	Epithelial_cells	NOP53
CENPX1	0.0018891882180339	0.73968907417393	0.406	0.31	1	Epithelial_cells	CENPX
ENY2	0.00191294005385627	0.69801479870437	0.503	0.432	1	Epithelial_cells	ENY2
RBCK11	0.00191840683922152	0.487986302441813	0.28	0.169	1	Epithelial_cells	RBCK1
RPL22	0.00192484728766158	0.3356492163481	0.846	0.824	1	Epithelial_cells	RPL22
ANXA7	0.00199989146681353	0.489391745709785	0.287	0.182	1	Epithelial_cells	ANXA7
RNF187	0.00201796827986131	0.569616915638089	0.273	0.178	1	Epithelial_cells	RNF187
NDUFA8	0.00205887196110092	0.602013624365358	0.35	0.246	1	Epithelial_cells	NDUFA8
SNRPA1	0.002064529280395	0.453992201142598	0.259	0.158	1	Epithelial_cells	SNRPA1
ECHS1	0.0021014002392041	0.551826322648534	0.371	0.263	1	Epithelial_cells	ECHS1
ISOC2	0.00214476893948837	0.691698589159658	0.315	0.22	1	Epithelial_cells	ISOC2
MEA1	0.00224996187686025	0.626168976882464	0.413	0.316	1	Epithelial_cells	MEA1
EPN1	0.00227374869103183	0.561799162332249	0.252	0.156	1	Epithelial_cells	EPN1
RPS9	0.00246398387657253	0.28653134540021	0.888	0.891	1	Epithelial_cells	RPS9
PRKDC	0.00253307157742285	0.62952811170356	0.266	0.171	1	Epithelial_cells	PRKDC
TBCB1	0.002541620185356	0.683166789418639	0.392	0.292	1	Epithelial_cells	TBCB
POLR2G1	0.00265438003907253	0.544773187130886	0.385	0.272	1	Epithelial_cells	POLR2G
CDC42SE1	0.00277799185271946	0.481780773197921	0.294	0.192	1	Epithelial_cells	CDC42SE1
COX7B	0.002790394141257	0.401651473465713	0.776	0.728	1	Epithelial_cells	COX7B
TMEM141	0.00289812482928438	0.655856288973727	0.322	0.223	1	Epithelial_cells	TMEM141
LSM21	0.00313193142099695	0.538383616243852	0.406	0.297	1	Epithelial_cells	LSM2
PHF5A1	0.00319897593040114	0.545116310228202	0.287	0.189	1	Epithelial_cells	PHF5A
KPNA2	0.00328116908383373	0.577964590885796	0.252	0.161	1	Epithelial_cells	KPNA2
SNRPB1	0.00341115751701019	0.531082074934988	0.517	0.448	1	Epithelial_cells	SNRPB
CYCS	0.00341809639871141	0.548237155497742	0.608	0.545	1	Epithelial_cells	CYCS
PSMB6	0.0037671872890589	0.627936570849037	0.517	0.453	1	Epithelial_cells	PSMB6
MRPS34	0.00391731926673332	0.676793587625628	0.455	0.376	1	Epithelial_cells	MRPS34
ELOC	0.00407209609222064	0.545059046440092	0.594	0.54	1	Epithelial_cells	ELOC
TMEM14C	0.00435167384330423	0.511613946013658	0.427	0.338	1	Epithelial_cells	TMEM14C
EIF3M	0.00489484001154603	0.804952686864046	0.364	0.285	1	Epithelial_cells	EIF3M
CCT5	0.00533961581052654	0.716383549011161	0.343	0.269	1	Epithelial_cells	CCT5
XRCC6	0.00544904502323792	0.65829621416669	0.378	0.294	1	Epithelial_cells	XRCC6
PSMB3	0.00554567640904113	0.609847411956562	0.608	0.58	1	Epithelial_cells	PSMB3
RALY1	0.00571518700707913	0.481978177767284	0.441	0.341	1	Epithelial_cells	RALY
ATP5MD	0.00573373798380231	0.336892706875865	0.776	0.733	1	Epithelial_cells	ATP5MD
TSTD11	0.00589815754815956	0.509753043506304	0.259	0.169	1	Epithelial_cells	TSTD1
BOLA3	0.00595530001821248	0.658974646173233	0.455	0.384	1	Epithelial_cells	BOLA3
POLR2J	0.00600757001450034	0.679112793967229	0.448	0.374	1	Epithelial_cells	POLR2J
VPS28	0.00601017431466121	0.448902915189067	0.483	0.385	1	Epithelial_cells	VPS28
HSD17B10	0.00620370838816037	0.555318252375085	0.308	0.217	1	Epithelial_cells	HSD17B10
RPS291	0.00638183207272585	0.370338664562928	0.741	0.768	1	Epithelial_cells	RPS29
DGUOK	0.00648369030761991	0.712087243368868	0.406	0.331	1	Epithelial_cells	DGUOK
DCTPP1	0.00674965749589855	0.36495399402734	0.252	0.163	1	Epithelial_cells	DCTPP1
OST4	0.00701930554754737	0.264942804563926	0.755	0.748	1	Epithelial_cells	OST4
ATP5MPL	0.00707675203686857	0.38674127758852	0.706	0.683	1	Epithelial_cells	ATP5MPL
DYNLRB1	0.00717189867019295	0.570805222751411	0.503	0.429	1	Epithelial_cells	DYNLRB1
LSM81	0.00736724999858773	0.455709005708415	0.399	0.305	1	Epithelial_cells	LSM8
RTRAF1	0.00741305429849091	0.446114094519636	0.462	0.37	1	Epithelial_cells	RTRAF
C12orf571	0.00741445916521729	0.542382635430452	0.441	0.369	1	Epithelial_cells	C12orf57
MAF1	0.00745219455593921	0.512583273775933	0.308	0.22	1	Epithelial_cells	MAF1
APH1A	0.00773862271679874	0.541818371219284	0.329	0.238	1	Epithelial_cells	APH1A
RNPS11	0.00788132232246068	0.552074217282101	0.343	0.263	1	Epithelial_cells	RNPS1
H2AFV1	0.00794311199508343	0.411681416803203	0.552	0.472	1	Epithelial_cells	H2AFV
NDUFS4	0.0079602933843827	0.469285866038965	0.266	0.179	1	Epithelial_cells	NDUFS4
NAA50	0.00812026711163206	0.488418196837476	0.287	0.199	1	Epithelial_cells	NAA50
TXNL1	0.00816127894786284	0.521933188627135	0.322	0.237	1	Epithelial_cells	TXNL1
COX7C	0.00852445092002399	0.287754308657848	0.846	0.785	1	Epithelial_cells	COX7C
SIVA11	0.00907602071858475	0.412968950545712	0.427	0.338	1	Epithelial_cells	SIVA1
SKP1	0.00961986824119704	0.470211395082408	0.608	0.595	1	Epithelial_cells	SKP1
DERL3	0.000000000000000000000000000000000000000000000000000000000000000000000000000000000000000000000000000000000458548455365234	2.95584595545152	0.87	0.015	0.00000000000000000000000000000000000000000000000000000000000000000000000000000000000000000000000000000625689367345862	B_cell	DERL3
IGHG3	0.0000000000000000000000000000000000000000000000000000000000000000000000000000000000196835364130583	5.62895682813758	0.652	0.01	0.000000000000000000000000000000000000000000000000000000000000000000000000000000268581854356181	B_cell	IGHG3
JCHAIN	0.0000000000000000000000000000000000000000000000000000000000000000000000000000000000200244007738914	5.07060442703146	0.783	0.019	0.000000000000000000000000000000000000000000000000000000000000000000000000000000273232948559748	B_cell	JCHAIN
MZB1	0.000000000000000000000000000000000000000000000000000000000000000000000000000209825292903521	3.94579690967809	0.913	0.035	0.00000000000000000000000000000000000000000000000000000000000000000000000286306612166855	B_cell	MZB1
JSRP1	0.00000000000000000000000000000000000000000000000000000000000000000000000771154993826722	0.986607278156425	0.348	0	0.000000000000000000000000000000000000000000000000000000000000000000105224098907656	B_cell	JSRP1
IGLL5	0.000000000000000000000000000000000000000000000000000000000000000000208930132114959	3.12468866256269	0.522	0.008	0.00000000000000000000000000000000000000000000000000000000000000285085165270862	B_cell	IGLL5
IGHG4	0.0000000000000000000000000000000000000000000000000000000635281392802041	2.68868000377656	0.478	0.009	0.000000000000000000000000000000000000000000000000000866841460478385	B_cell	IGHG4
IGLV3-1	0.000000000000000000000000000000000000000000000000000000191253175533845	2.16970739330502	0.435	0.007	0.00000000000000000000000000000000000000000000000000260964958015931	B_cell	IGLV3-1
FKBP11	0.000000000000000000000000000000000000000000000000000000721093043900996	2.57761366057368	0.87	0.048	0.00000000000000000000000000000000000000000000000000983931458402909	B_cell	FKBP11
FCRL5	0.00000000000000000000000000000000000000000000000000000320535926151514	0.866591254406895	0.261	0	0.0000000000000000000000000000000000000000000000000437371271233741	B_cell	FCRL5
POU2AF1	0.000000000000000000000000000000000000000000000000000245480377111138	1.45914245923651	0.522	0.013	0.00000000000000000000000000000000000000000000000334957974568148	B_cell	POU2AF1
IGKC	0.0000000000000000000000000000000000000000000943750293580453	6.98905511370453	0.696	0.04	0.00000000000000000000000000000000000000128774727559053	B_cell	IGKC
CD79A	0.00000000000000000000000000000000000000000095407805958243	1.50763902157348	0.565	0.023	0.0000000000000000000000000000000000000130183951230023	B_cell	CD79A
IGHG1	0.00000000000000000000000000000000000000000176706344494974	6.50107964675418	0.739	0.049	0.0000000000000000000000000000000000000241115807063392	B_cell	IGHG1
TNFRSF17	0.00000000000000000000000000000000000910724648177244	0.386665322532309	0.261	0.003	0.000000000000000000000000000000124268378243785	B_cell	TNFRSF17
IGLC3	0.00000000000000000000000000000000125719078894702	4.12382267019091	0.304	0.007	0.0000000000000000000000000000171543683151821	B_cell	IGLC3
IGHM	0.0000000000000000000000000000306981127602048	5.61314528229807	0.261	0.005	0.000000000000000000000000418875748612994	B_cell	IGHM
AL133467.1	0.00000000000000000000000000627044632386017	1.05657026199377	0.304	0.01	0.0000000000000000000000855602400890721	B_cell	AL133467.1
IGHA1	0.0000000000000000000000236904052784077	4.58827665955138	0.348	0.017	0.000000000000000000323255580023873	B_cell	IGHA1
IGLC2	0.0000000000000000000000682575633573462	2.99806678505656	0.304	0.013	0.000000000000000000931374452010989	B_cell	IGLC2
PIM2	0.00000000000000000000896002127569335	1.9417800830463	0.609	0.069	0.000000000000000122259490306836	B_cell	PIM2
IGHG2	0.0000000000000000000101699119515024	6.19142877407926	0.391	0.027	0.00000000000000013876844857825	B_cell	IGHG2
XBP1	0.0000000000000000000289591064628952	2.40729717773832	0.957	0.227	0.000000000000000395147007686205	B_cell	XBP1
TENT5C	0.000000000000000622067667973792	0.795181111084626	0.435	0.044	0.00000000000848811332950239	B_cell	TENT5C
SDC1	0.000000000000000624997792217863	0.508412183510716	0.348	0.027	0.00000000000852809487481275	B_cell	SDC1
SSR4	0.0000000000000388583131017736	2.53543878464348	0.957	0.571	0.000000000530221682273701	B_cell	SSR4
ICAM2	0.000000000000237420717336829	0.717360272310422	0.391	0.044	0.00000000323960568806103	B_cell	ICAM2
ARSA	0.0000000000142947747374195	0.61074112346125	0.478	0.074	0.000000195052201292089	B_cell	ARSA
ITM2C1	0.000000000224031160746724	0.612789873273998	0.435	0.065	0.00000305690518838905	B_cell	ITM2C
IGKV3-20	0.000000000561367824004397	6.76031487177659	0.304	0.037	0.00000765986395853999	B_cell	IGKV3-20
EAF2	0.00000000237385831341529	0.559867888603306	0.348	0.049	0.0000323912966865516	B_cell	EAF2
HSH2D	0.00000000551060386477932	0.360098048724772	0.261	0.029	0.0000751921897349138	B_cell	HSH2D
SEC11C	0.0000000461204103544473	1.27218780593333	0.696	0.234	0.000629312999286433	B_cell	SEC11C
ERLEC1	0.000000140708419818168	1.07158279553769	0.522	0.137	0.0019199663884189	B_cell	ERLEC1
FKBP2	0.000000146791503355745	1.23122067886733	0.739	0.277	0.00200297006328914	B_cell	FKBP2
TXNDC15	0.000000149137977181497	0.498752189004632	0.391	0.076	0.00203498769864153	B_cell	TXNDC15
BTG2	0.000000477810263088621	1.35587965266923	0.609	0.182	0.00651972103984423	B_cell	BTG2
SRPRA	0.00000224340943792402	0.821494377691373	0.435	0.108	0.0306113217804732	B_cell	SRPRA
HERPUD11	0.00000277144236215416	1.34540438114732	0.696	0.281	0.0378163310315936	B_cell	HERPUD1
CD38	0.00000547317939483631	0.323413481294772	0.304	0.058	0.0746815328425414	B_cell	CD38
SCO2	0.00000769473837073544	0.282556155513257	0.261	0.046	0.104994705068685	B_cell	SCO2
SSR3	0.0000143650939857031	0.848754408539167	0.783	0.345	0.196011707434919	B_cell	SSR3
SPATS2	0.0000160900657177825	0.407605346274509	0.261	0.05	0.219548946719142	B_cell	SPATS2
CRELD2	0.0000225795398284141	0.703560345991601	0.435	0.129	0.308097820958711	B_cell	CRELD2
ISG201	0.0000320214819062455	0.954536620234179	0.565	0.195	0.43693312061072	B_cell	ISG20
SELENOM	0.0000321817218608646	0.489216516918887	0.348	0.086	0.439119594791497	B_cell	SELENOM
LMAN1	0.0000382708749306006	0.733068597126869	0.522	0.174	0.522206088428045	B_cell	LMAN1
GADD45A	0.0000502383510671005	0.287174059628094	0.261	0.053	0.685502300310586	B_cell	GADD45A
NUCB2	0.0000751054081055176	0.365370871812789	0.348	0.089	1	B_cell	NUCB2
SLC38A10	0.0000784167164631989	0.351889633973604	0.348	0.092	1	B_cell	SLC38A10
SPCS3	0.0000812680779292041	0.886411166577045	0.696	0.337	1	B_cell	SPCS3
CD59	0.000126100699041632	0.312014253730813	0.565	0.198	1	B_cell	CD59
PRDX4	0.000165500851852587	1.1520615710434	0.565	0.238	1	B_cell	PRDX4
CD271	0.000231758142526822	0.353980485748273	0.304	0.077	1	B_cell	CD27
IFITM11	0.000260745583190175	0.460592430176066	0.87	0.353	1	B_cell	IFITM1
TXNDC11	0.000284475854914636	0.25779203908512	0.261	0.062	1	B_cell	TXNDC11
TLE4	0.00030137923615285	0.306467917622371	0.261	0.063	1	B_cell	TLE4
MYDGF	0.000378838807786288	0.793887572788564	0.739	0.345	1	B_cell	MYDGF
DNAJC1	0.000395176379559353	0.352121879221278	0.391	0.123	1	B_cell	DNAJC1
HSP90B1	0.000432825019840619	1.50145137683204	0.826	0.437	1	B_cell	HSP90B1
ALG5	0.000634021227734089	0.402369260006488	0.348	0.108	1	B_cell	ALG5
TOR3A	0.000800533299576159	0.276731679892409	0.304	0.089	1	B_cell	TOR3A
IFNAR1	0.00167677085004404	0.291554313220203	0.348	0.117	1	B_cell	IFNAR1
CCND21	0.00184834707148514	0.898951002089283	0.391	0.149	1	B_cell	CCND2
SIL1	0.00188250767010047	0.433326246544632	0.304	0.099	1	B_cell	SIL1
LMBRD1	0.00211582029094985	0.293424548363937	0.261	0.076	1	B_cell	LMBRD1
HUWE1	0.00267745050996024	0.36985658393225	0.261	0.08	1	B_cell	HUWE1
SCYL1	0.00335350090556297	0.290973972789056	0.261	0.082	1	B_cell	SCYL1
SEL1L	0.00349734270902118	0.250870532957343	0.261	0.081	1	B_cell	SEL1L
TRIB1	0.00412182265293745	0.429380952568217	0.304	0.108	1	B_cell	TRIB1
HM131	0.00445181921889242	0.525586274943735	0.652	0.311	1	B_cell	HM13
CPEB4	0.00494863258924782	0.637276382077597	0.261	0.086	1	B_cell	CPEB4
SSR1	0.00702598784699687	0.409118081703806	0.522	0.245	1	B_cell	SSR1
HIST1H1C1	0.00873098489579948	0.41907674735564	0.304	0.12	1	B_cell	HIST1H1C
UBE2J11	0.00882355152187408	0.461991391400708	0.565	0.278	1	B_cell	UBE2J1
SDF2L11	0.00924533058679103	0.509367896663101	0.609	0.329	1	B_cell	SDF2L1
SELENOS	0.00991371238852046	0.603149784543687	0.435	0.213	1	B_cell	SELENOS
