# Supplementary material for: Mitochondrial energy metabolism correlates with an immunosuppressive tumor microenvironment and poor prognosis in esophageal squamous cell carcinoma
Source: Comput Struct Biotechnol J. 2023 Aug 24;21:4118–33. doi: 10.1016/j.csbj.2023.08.022 (PMC10474161; doi:10.1016/j.csbj.2023.08.022)
Supplement: Supplementary file 3 — Table S11. Gene Ontology (GO) enrichment analysis of differential genes among high-scoring cell populations. [file mmc11.csv]

	ONTOLOGY	ID	Description	GeneRatio	BgRatio	pvalue	p.adjust	qvalue	geneID	Count
GO:0002181	BP	GO:0002181	cytoplasmic translation	87/1384	161/18903	7.45627491306168e-56	6.50634548913762e-52	4.79242259148996e-52	YBX3/ETF1/EIF5/ZC3H15/EIF3A/YBX1/UBA52/RPLP1/SLBP/RPS27/RPS26/RPS15A/RPS29/RPSA/FAU/SH3BGRL/PKM/RPL7/RPL13/RPL8/RPS3/RPL35A/RPS2/RPL22L1/RPS3A/RPL30/RPL37/RPS5/RPS19/RPS21/EIF3E/RPL19/RPS7/RPL18/RPL39/RPL23/RPL24/RPLP2/RPL27/RPL13A/RPS25/RPL10/RPL27A/RPS13/RPS27A/RPL6/RPL23A/PABPC1/RPS18/RPS24/RPLP0/RPL41/RPS4X/RPL28/RPL17/RPL38/RPL36/RPL3/RPS16/RPS11/RPL12/RPS20/EIF3H/EIF4B/EIF2S2/EIF3M/EIF4G1/R…	87
GO:0007159	BP	GO:0007159	leukocyte cell-cell adhesion	111/1384	414/18903	1.27968993315827e-34	5.58328717836953e-31	4.11251933256021e-31	IL1B/CD83/NFKBIZ/CD44/ABL2/KLF4/OLR1/ICAM1/CEBPB/TNF/S100A8/ITGA5/NLRP3/NR4A3/RIPK2/LILRB4/CD55/ITGB2/CD81/MAP3K8/SIRPA/VSIG4/IL7R/XBP1/S100A9/ZMIZ1/RUNX1/LAPTM5/SDC4/FCGR2B/SLC39A8/TFRC/ITGB1/VSIR/TNFSF13B/HLA-DRA/IRAK1/FGL2/LYN/ALOX5/PNP/CD86/HLA-DRB1/TNFRSF14/TNIP1/ANXA1/ROCK1/HLA-E/HSPH1/IRF1/SELENOK/AIF1/LGALS1/HLA-DPB1/LGALS3/RHOA/ACTB/CD74/HLA-DQA1/HLA-DPA1/HLA-DQB1/IFNG/CD3E/CCL5/LCK/LAG3…	111
GO:0050867	BP	GO:0050867	positive regulation of cell activation	114/1384	467/18903	1.83430540882541e-31	5.33538299913685e-28	3.92991888641683e-28	IL1B/CCL3/CD83/NFKBIZ/ABL2/JUND/PLEK/TNF/GPR183/ITGAM/NLRP3/NR4A3/TYROBP/FLNA/RIPK2/CLEC7A/FGR/LILRB4/CDKN1A/CD55/ITGB2/CD81/MAP3K8/SIRPA/TGFB1/IL7R/XBP1/ZMIZ1/RUNX1/TFRC/VSIR/MMP14/NECTIN2/TREM2/TNFSF13B/HLA-DRA/STX4/LYN/PNP/CD86/HLA-DRB1/FCGR3A/TNFRSF14/RPS6KA1/ANXA1/HLA-E/HSPH1/SELENOK/AIF1/LGALS1/VAMP8/HLA-DPB1/RHOA/ACTB/CD74/HLA-DQA1/HLA-DPA1/HLA-DQB1/IFNG/CD3E/CD2/CCL5/TRBC1/LCK/TRBC2/TOX/C…	114
GO:0050863	BP	GO:0050863	regulation of T cell activation	100/1384	376/18903	6.0996242674986e-31	1.33063303395482e-27	9.80113309930169e-28	IL1B/CD83/NFKBIZ/ABL2/CEBPB/NLRP3/JUNB/RIPK2/LILRB4/CD55/CD81/MAP3K8/SIRPA/VSIG4/IL7R/XBP1/ZMIZ1/RUNX1/LAPTM5/SDC4/FCGR2B/TFRC/VSIR/TNFSF13B/HLA-DRA/FGL2/LYN/PNP/CD86/HLA-DRB1/PRDM1/TNFRSF14/CTNNB1/ANXA1/HLA-E/HSPH1/IRF1/SELENOK/AIF1/LGALS1/HLA-DPB1/LGALS3/RHOA/ACTB/CD74/HLA-DQA1/HLA-DPA1/HLA-DQB1/IFNG/CD3E/CD2/CCL5/LCK/LAG3/TIGIT/CTLA4/TOX/CORO1A/SIRPG/B2M/HLA-A/CD6/BATF/CD27/FYN/RUNX3/ICOS/ZAP7…	100
GO:0002696	BP	GO:0002696	positive regulation of leukocyte activation	110/1384	450/18903	1.94931018937067e-30	3.40193614248969e-27	2.50578695079943e-27	IL1B/CCL3/CD83/NFKBIZ/ABL2/JUND/TNF/GPR183/ITGAM/NLRP3/NR4A3/TYROBP/RIPK2/CLEC7A/FGR/LILRB4/CDKN1A/CD55/ITGB2/CD81/MAP3K8/SIRPA/TGFB1/IL7R/XBP1/ZMIZ1/RUNX1/TFRC/VSIR/MMP14/NECTIN2/TREM2/TNFSF13B/HLA-DRA/STX4/LYN/PNP/CD86/HLA-DRB1/FCGR3A/TNFRSF14/ANXA1/HLA-E/HSPH1/SELENOK/AIF1/LGALS1/VAMP8/HLA-DPB1/RHOA/ACTB/CD74/HLA-DQA1/HLA-DPA1/HLA-DQB1/IFNG/CD3E/CD2/CCL5/TRBC1/LCK/TRBC2/TOX/CORO1A/SIRPG/B2M/HL…	110
GO:0022407	BP	GO:0022407	regulation of cell-cell adhesion	115/1384	490/18903	4.53721479897213e-30	6.59862272263846e-27	4.86039185307435e-27	IL1B/CD83/PLAUR/NFKBIZ/IL1RN/CD44/ABL2/KLF4/RGCC/CEBPB/TNF/NLRP3/NR4A3/RIPK2/LILRB4/VEGFA/CD55/ITGB2/CD81/MAP3K8/SIRPA/TGFB1/CITED2/VSIG4/IL7R/XBP1/ZMIZ1/RUNX1/LAPTM5/SDC4/FCGR2B/SPI1/TFRC/MYADM/VSIR/TNFSF13B/HLA-DRA/IRAK1/FGL2/LYN/ALOX5/PNP/CD86/HLA-DRB1/TNFRSF14/ANXA1/HLA-E/HSPH1/FLOT1/IRF1/SELENOK/AIF1/LGALS1/HLA-DPB1/LGALS3/RHOA/ACTB/CD74/HLA-DQA1/HLA-DPA1/HLA-DQB1/CXCL13/IFNG/CD3E/CCL5/LCK/L…	115
GO:1903131	BP	GO:1903131	mononuclear cell differentiation	112/1384	473/18903	1.15471599015131e-29	1.43943596143719e-26	1.06025501291186e-26	IL1B/CD83/NFKBIZ/KLF6/FOS/INHBA/CEBPB/EGR1/GPR183/NLRP3/JUNB/RIPK2/NFIL3/LILRB4/TCIRG1/CSF1R/VEGFA/FCER1G/ADAM17/IRF2BP2/MAFB/SLAMF8/IL7R/XBP1/ZMIZ1/RUNX1/FCGR2B/SPI1/CTSL/ITGB1/VSIR/JUN/MMP14/TREM2/TNFSF13B/HLA-DRA/FGL2/ZFP36L2/LYN/ZFP36L1/ID2/PNP/CD86/HLA-DRB1/PRDM1/IRF8/CTNNB1/ANXA1/CMTM7/IRF1/LGALS1/RHOA/ACTB/CD74/CD8A/CD3D/IFNG/CD3E/CD2/CD3G/ITM2A/LCK/LAG3/CTLA4/TOX/B2M/BATF/CD27/RUNX3/ZAP70…	112
GO:1903037	BP	GO:1903037	regulation of leukocyte cell-cell adhesion	98/1384	377/18903	1.78900508549654e-29	1.95135729700536e-26	1.43732434895288e-26	IL1B/CD83/NFKBIZ/CD44/ABL2/KLF4/CEBPB/TNF/NLRP3/NR4A3/RIPK2/LILRB4/CD55/ITGB2/CD81/MAP3K8/SIRPA/VSIG4/IL7R/XBP1/ZMIZ1/RUNX1/LAPTM5/SDC4/FCGR2B/TFRC/VSIR/TNFSF13B/HLA-DRA/IRAK1/FGL2/LYN/ALOX5/PNP/CD86/HLA-DRB1/TNFRSF14/ANXA1/HLA-E/HSPH1/IRF1/SELENOK/AIF1/LGALS1/HLA-DPB1/LGALS3/RHOA/ACTB/CD74/HLA-DQA1/HLA-DPA1/HLA-DQB1/IFNG/CD3E/CCL5/LCK/LAG3/TIGIT/CTLA4/CORO1A/SIRPG/B2M/HLA-A/CD6/CD27/FYN/RUNX3/IC…	98
GO:0045785	BP	GO:0045785	positive regulation of cell adhesion	113/1384	484/18903	2.41761970180797e-29	2.34401661310849e-26	1.72654805839058e-26	IL1B/CD83/PLAUR/NFKBIZ/CD44/ABL2/TNF/ITGA5/NLRP3/NR4A3/FLNA/RIPK2/FN1/LILRB4/LIMS1/VEGFA/CD55/ITGB2/CD81/MAP3K8/SIRPA/CITED2/NRP1/IL7R/XBP1/ZMIZ1/RUNX1/TGM2/SDC4/TFRC/CD36/MYADM/ADAM9/VSIR/S100A10/TNFSF13B/HLA-DRA/IRAK1/STX4/LYN/ALOX5/PNP/CD86/HLA-DRB1/TNFRSF14/ANXA1/ROCK1/HLA-E/HSPH1/FLOT1/SELENOK/AIF1/LGALS1/HLA-DPB1/RHOA/ACTB/CD74/HLA-DQA1/HLA-DPA1/HLA-DQB1/DAB2/CXCL13/IFNG/CD3E/CCL5/LCK/CORO1…	113
GO:1903039	BP	GO:1903039	positive regulation of leukocyte cell-cell adhesion	82/1384	275/18903	2.78455648743691e-29	2.42980399093745e-26	1.78973704339893e-26	IL1B/CD83/NFKBIZ/CD44/ABL2/TNF/NLRP3/NR4A3/RIPK2/LILRB4/CD55/ITGB2/CD81/MAP3K8/SIRPA/IL7R/XBP1/ZMIZ1/RUNX1/TFRC/VSIR/TNFSF13B/HLA-DRA/IRAK1/LYN/ALOX5/PNP/CD86/HLA-DRB1/TNFRSF14/ANXA1/HLA-E/HSPH1/SELENOK/AIF1/LGALS1/HLA-DPB1/RHOA/ACTB/CD74/HLA-DQA1/HLA-DPA1/HLA-DQB1/IFNG/CD3E/CCL5/LCK/CORO1A/SIRPG/B2M/HLA-A/CD6/CD27/FYN/RUNX3/ICOS/ZAP70/PTPRC/SKAP1/HMGB1/RASAL3/ETS1/PTPN22/SASH3/DOCK8/CSK/SOX4/MDK…	82
GO:0022409	BP	GO:0022409	positive regulation of cell-cell adhesion	88/1384	322/18903	2.86620901407388e-28	2.27368544152806e-25	1.67474375501772e-25	IL1B/CD83/PLAUR/NFKBIZ/CD44/ABL2/TNF/NLRP3/NR4A3/RIPK2/LILRB4/CD55/ITGB2/CD81/MAP3K8/SIRPA/CITED2/IL7R/XBP1/ZMIZ1/RUNX1/TFRC/VSIR/TNFSF13B/HLA-DRA/IRAK1/LYN/ALOX5/PNP/CD86/HLA-DRB1/TNFRSF14/ANXA1/HLA-E/HSPH1/FLOT1/SELENOK/AIF1/LGALS1/HLA-DPB1/RHOA/ACTB/CD74/HLA-DQA1/HLA-DPA1/HLA-DQB1/CXCL13/IFNG/CD3E/CCL5/LCK/CORO1A/SIRPG/B2M/HLA-A/CD6/CD27/FYN/RUNX3/ICOS/ZAP70/PTPRC/SKAP1/HMGB1/RASAL3/ETS1/PTPN2…	88
GO:0051251	BP	GO:0051251	positive regulation of lymphocyte activation	98/1384	400/18903	2.77786071289778e-27	2.01996771506217e-24	1.48786118534683e-24	IL1B/CD83/NFKBIZ/ABL2/GPR183/NLRP3/TYROBP/RIPK2/CLEC7A/LILRB4/CDKN1A/CD55/CD81/MAP3K8/SIRPA/TGFB1/IL7R/XBP1/ZMIZ1/RUNX1/TFRC/VSIR/MMP14/TNFSF13B/HLA-DRA/LYN/PNP/CD86/HLA-DRB1/FCGR3A/TNFRSF14/ANXA1/HLA-E/HSPH1/SELENOK/AIF1/LGALS1/HLA-DPB1/RHOA/ACTB/CD74/HLA-DQA1/HLA-DPA1/HLA-DQB1/IFNG/CD3E/CCL5/TRBC1/LCK/TRBC2/TOX/CORO1A/SIRPG/B2M/HLA-A/CD6/CD27/FYN/RUNX3/ICOS/ZAP70/PTPRC/HMGB1/RASAL3/PTPN22/MAD2L…	98
GO:0001819	BP	GO:0001819	positive regulation of cytokine production	109/1384	486/18903	9.25358288398118e-27	6.21128955735537e-24	4.57509126231491e-24	IL1B/CCL3/CD83/SLC11A1/EREG/PTGS2/RGCC/CEBPB/EGR1/TNF/CYBB/CLEC5A/NLRP3/NR4A3/CD14/TYROBP/C5AR1/RIPK2/CLEC7A/FGR/CSF1R/CD55/LPL/IRAK3/FCER1G/SPHK1/ADAM17/CD81/DDX21/IFNGR1/TGFB1/HIF1A/DDX3X/IL17RA/XBP1/RUNX1/LAPTM5/CYBA/PDE4B/CD36/APP/TREM2/IRAK1/ATP6AP2/HSPA1A/PNP/CD86/FCGR3A/IRF8/TNFRSF14/ANXA1/ATF4/HLA-E/FLOT1/HSPA1B/IRF1/SELENOK/AIF1/HLA-DPB1/CD74/HLA-DPA1/HMOX1/MNDA/IFNG/CD3E/CD2/TIGIT/HMGB2…	109
GO:0050870	BP	GO:0050870	positive regulation of T cell activation	73/1384	251/18903	1.91414811877302e-25	1.1930611774581e-22	8.7878108370136e-23	IL1B/CD83/NFKBIZ/ABL2/NLRP3/RIPK2/LILRB4/CD55/CD81/MAP3K8/SIRPA/IL7R/XBP1/ZMIZ1/RUNX1/TFRC/VSIR/TNFSF13B/HLA-DRA/LYN/PNP/CD86/HLA-DRB1/TNFRSF14/ANXA1/HLA-E/HSPH1/SELENOK/AIF1/LGALS1/HLA-DPB1/RHOA/ACTB/CD74/HLA-DQA1/HLA-DPA1/HLA-DQB1/IFNG/CD3E/CCL5/LCK/CORO1A/SIRPG/B2M/HLA-A/CD6/CD27/FYN/RUNX3/ICOS/ZAP70/PTPRC/HMGB1/RASAL3/PTPN22/SASH3/DOCK8/CSK/SOX4/MDK/RPS3/IGFBP2/ACTL6A/HSPD1/CD24/FOXP3/IL2RA/C…	73
GO:0030098	BP	GO:0030098	lymphocyte differentiation	95/1384	419/18903	8.45241381328879e-24	4.9170508623172e-21	3.62178517501343e-21	IL1B/CD83/NFKBIZ/KLF6/INHBA/EGR1/GPR183/NLRP3/JUNB/RIPK2/NFIL3/LILRB4/TCIRG1/FCER1G/ADAM17/IRF2BP2/MAFB/SLAMF8/IL7R/XBP1/ZMIZ1/RUNX1/FCGR2B/SPI1/CTSL/ITGB1/VSIR/MMP14/TNFSF13B/HLA-DRA/FGL2/ZFP36L2/ZFP36L1/ID2/PNP/CD86/HLA-DRB1/PRDM1/IRF8/CTNNB1/ANXA1/CMTM7/IRF1/LGALS1/RHOA/ACTB/CD74/CD8A/CD3D/IFNG/CD3E/CD2/CD3G/ITM2A/LCK/LAG3/CTLA4/TOX/B2M/BATF/CD27/RUNX3/ZAP70/PTPRC/HMGB1/IKZF3/TNFRSF9/PTPN22/RB…	95
GO:0002443	BP	GO:0002443	leukocyte mediated immunity	99/1384	463/18903	9.8256316588116e-23	5.35865386592438e-20	3.94705966504629e-20	IL1B/CCL3/ICAM1/TNF/ITGAM/NLRP3/NR4A3/TREM1/TYROBP/CLEC7A/FGR/LILRB4/TCIRG1/CD55/FCER1G/ITGB2/CTSH/ADAM17/CD81/DDX21/STXBP2/TGFB1/IL7R/FCGR2B/SPI1/ARL8B/TFRC/NECTIN2/TREM2/HLA-DRA/STX4/LYN/HLA-DRB1/FCGR3A/HLA-E/C1QC/C1QB/C1QA/VAMP8/PRDX1/HLA-DPB1/CD74/HLA-DQA1/HLA-DPA1/HLA-DQB1/HMOX1/TUBB/GZMB/CD8A/NKG7/CD2/TRBC1/PRF1/LAG3/TRBC2/CD96/CORO1A/B2M/HLA-A/RAB27A/BATF/CD27/SLA2/PTPRC/HLA-B/HMGB1/LYST/R…	99
GO:0046631	BP	GO:0046631	alpha-beta T cell activation	56/1384	174/18903	3.68580694469551e-22	1.89190302349488e-19	1.3935317154372e-19	CD83/NFKBIZ/GPR183/NLRP3/JUNB/RIPK2/LILRB4/TCIRG1/CD55/CD81/RUNX1/CTSL/VSIR/HLA-DRA/PNP/CD86/HLA-DRB1/PRDM1/TNFRSF14/CLEC4A/ANXA1/HLA-E/HSPH1/IRF1/RHOA/NKG7/CD3D/IFNG/CD3E/CD3G/TRBC1/CD247/TRBC2/TOX/HLA-A/BATF/TRAC/RUNX3/ZAP70/PTPRC/HMGB1/RASAL3/CBLB/PTPN22/SASH3/PTGER4/STAT3/RPL22/FOXP3/IL2RA/CD28/RORA/ITK/IL2RG/NDFIP1/SOCS1	56
GO:1902105	BP	GO:1902105	regulation of leukocyte differentiation	77/1384	317/18903	2.06114974385967e-21	9.99199592495525e-19	7.35987154152463e-19	CCL3/CD83/NFKBIZ/FOS/INHBA/CEBPB/TNF/NLRP3/JUNB/TNFAIP6/TYROBP/RIPK2/LILRB4/MITF/MAFB/TGFB1/SLAMF8/IL7R/XBP1/ZMIZ1/RUNX1/FCGR2B/VSIR/TRIB1/KLF10/MMP14/EVI2B/TREM2/HLA-DRA/FGL2/ZFP36L2/LYN/ZFP36L1/ID2/PNP/CD86/HLA-DRB1/PRDM1/CTNNB1/ANXA1/IRF1/C1QC/RHOA/RB1/ACTB/CD74/IFNG/CD2/LAG3/CTLA4/TOX/BATF/CD27/RUNX3/ZAP70/PTPRC/HLA-B/HMGB1/IKZF3/IRF7/SASH3/SOD1/SOX4/TMEM176A/TMEM176B/MDK/MYC/ACTL6A/PRDX2/FOX…	77
GO:0070661	BP	GO:0070661	leukocyte proliferation	81/1384	348/18903	3.3081721694946e-21	1.51932159742157e-18	1.11909691229551e-18	IL1B/SLC11A1/TNFAIP3/CEBPB/GPR183/JUNB/TYROBP/RIPK2/LILRB4/CDKN1A/TCIRG1/CSF1R/CD55/LST1/CD81/VSIG4/IL7R/SDC4/FCGR2B/TFRC/VSIR/TREM2/TNFSF13B/LYN/PNP/CD86/HLA-DRB1/FCGR3A/TNFRSF14/CTNNB1/ANXA1/HLA-E/IRF1/SELENOK/AIF1/HLA-DPB1/LGALS3/CD74/HLA-DPA1/MNDA/CD3E/CCL5/CTLA4/CORO1A/SH2D2A/HLA-A/CD6/FYN/ZAP70/PTPRC/HMGB1/RASAL3/CBLB/IKZF3/RAC2/TNFRSF9/PTPN22/SASH3/BST2/DOCK8/RASSF5/CNN2/GPNMB/GSTP1/RPS3/M…	81
GO:2001233	BP	GO:2001233	regulation of apoptotic signaling pathway	84/1384	374/18903	6.97815599130624e-21	3.04456945900691e-18	2.24255897278505e-18	IL1B/G0S2/PLAUR/SOD2/PTGS2/CD44/MCL1/TNFAIP3/ICAM1/INHBA/NR4A2/ATF3/TNF/S100A8/PPIF/CFLAR/CTSH/HIF1A/DDX3X/NFE2L2/NRP1/MMP9/XBP1/YBX3/S100A9/GNAI2/TREM2/LMNA/STX4/GRINA/PTPN1/HSPA1A/BCAP31/PMAIP1/SKIL/CTNNB1/SFPQ/PTTG1IP/IVNS1ABP/PDIA3/HSPA1B/TPT1/NUPR1/LGALS3/RB1/CD74/HMOX1/PPIA/LCK/HMGB2/ITM2C/PTPRC/SLC9A3R1/TNFSF10/SP100/UBB/HERPUD1/STK4/SOD1/PPP1CA/RBCK1/P4HB/TMBIM6/HSPB1/GSTP1/RPS3/MIF/RPS7/…	84
GO:1903706	BP	GO:1903706	regulation of hemopoiesis	88/1384	413/18903	3.24799894078991e-20	1.34962089320632e-17	9.94099324935498e-18	NFKBIA/CCL3/CD83/NFKBIZ/FOS/INHBA/CEBPB/TNF/ZFP36/NLRP3/JUNB/TNFAIP6/TYROBP/RIPK2/LILRB4/MITF/MAFB/TGFB1/HIF1A/SLAMF8/IL7R/XBP1/ZMIZ1/RUNX1/FCGR2B/SPI1/VSIR/TRIB1/KLF10/MMP14/EVI2B/TREM2/HLA-DRA/FGL2/ZFP36L2/LYN/ZFP36L1/ID2/HSPA1A/PNP/CD86/HLA-DRB1/PRDM1/CTNNB1/ANXA1/HSPA1B/IRF1/C1QC/RHOA/RB1/ACTB/CD74/IFNG/CD2/LAG3/CTLA4/TOX/HMGB2/B2M/BATF/CD27/RUNX3/ZAP70/PTPRC/HLA-B/HMGB1/IKZF3/ETS1/IRF7/SASH3…	88
GO:0050900	BP	GO:0050900	leukocyte migration	86/1384	398/18903	3.409143943807e-20	1.35219045698454e-17	9.95992005783996e-18	CXCL2/IL1B/CXCL8/CCL3L1/CXCL3/CCL3/DUSP1/CCL4/ABL2/CCL20/ICAM1/TNF/S100A8/GPR183/TNFAIP6/TREM1/C5AR1/CSF1R/CXCL16/VEGFA/NINJ1/FCER1G/ITGB2/ADAM17/CD81/SIRPA/SLAMF8/IL17RA/MMP9/S100A9/HCK/SPI1/B4GALT1/PDE4B/ITGB1/APP/MMP14/TREM2/PLEC/LYN/HSD3B7/ALOX5/TNFRSF14/ANXA1/ROCK1/CKLF/SELENOK/AIF1/LGALS3/RHOA/CD74/HMOX1/PPIA/CXCL13/CCL5/LCK/CORO1A/FYN/ZAP70/HMGB1/LYST/RAC2/CD99/CXCR4/WDR1/PTGER4/DOCK8/MYH9…	86
GO:0030217	BP	GO:0030217	T cell differentiation	72/1384	296/18903	3.89498200941873e-20	1.47772230496469e-17	1.08845584208287e-17	IL1B/CD83/NFKBIZ/EGR1/GPR183/NLRP3/JUNB/RIPK2/LILRB4/TCIRG1/FCER1G/ADAM17/MAFB/IL7R/XBP1/ZMIZ1/RUNX1/SPI1/CTSL/VSIR/HLA-DRA/FGL2/ZFP36L2/ZFP36L1/PNP/CD86/HLA-DRB1/PRDM1/CTNNB1/ANXA1/IRF1/RHOA/ACTB/CD74/CD8A/CD3D/IFNG/CD3E/CD2/CD3G/LCK/LAG3/CTLA4/TOX/B2M/BATF/CD27/RUNX3/ZAP70/PTPRC/HMGB1/IKZF3/TNFRSF9/PTPN22/SASH3/PTGER4/SOD1/STAT3/SOX4/MDK/ACTL6A/RPS6/PRDX2/RPL22/FOXP3/IL2RA/CD28/RORA/ITK/RHOH/IL…	72
GO:0070663	BP	GO:0070663	regulation of leukocyte proliferation	68/1384	269/18903	4.64202618302126e-20	1.68776335304348e-17	1.24316718743543e-17	IL1B/TNFAIP3/CEBPB/GPR183/TYROBP/RIPK2/LILRB4/CDKN1A/CSF1R/CD55/LST1/CD81/VSIG4/SDC4/FCGR2B/TFRC/VSIR/TNFSF13B/LYN/PNP/CD86/HLA-DRB1/FCGR3A/TNFRSF14/CTNNB1/ANXA1/HLA-E/IRF1/SELENOK/AIF1/HLA-DPB1/LGALS3/CD74/HLA-DPA1/MNDA/CD3E/CCL5/CTLA4/CORO1A/HLA-A/CD6/ZAP70/PTPRC/HMGB1/RASAL3/CBLB/IKZF3/RAC2/TNFRSF9/PTPN22/SASH3/BST2/RASSF5/CNN2/GPNMB/GSTP1/RPS3/MIF/IGFBP2/CD24/FOXP3/TNFRSF4/IL2RA/CD28/TNFRSF1B…	68
GO:0046651	BP	GO:0046651	lymphocyte proliferation	73/1384	305/18903	5.75934643000941e-20	2.01024227793048e-17	1.48069765480579e-17	IL1B/SLC11A1/CEBPB/GPR183/TYROBP/RIPK2/LILRB4/CDKN1A/CD55/LST1/CD81/VSIG4/IL7R/SDC4/FCGR2B/TFRC/VSIR/TNFSF13B/LYN/PNP/CD86/HLA-DRB1/FCGR3A/TNFRSF14/CTNNB1/ANXA1/HLA-E/IRF1/SELENOK/AIF1/HLA-DPB1/LGALS3/CD74/HLA-DPA1/MNDA/CD3E/CCL5/CTLA4/CORO1A/SH2D2A/HLA-A/CD6/FYN/ZAP70/PTPRC/HMGB1/RASAL3/CBLB/IKZF3/RAC2/TNFRSF9/PTPN22/SASH3/DOCK8/RASSF5/GPNMB/RPS3/MIF/IGFBP2/IMPDH2/HSPD1/CD24/RPS6/PRDX2/FOXP3/TNF…	73
GO:0050670	BP	GO:0050670	regulation of lymphocyte proliferation	63/1384	239/18903	1.11204681995295e-19	3.73220021188826e-17	2.74905177434524e-17	IL1B/CEBPB/GPR183/TYROBP/RIPK2/LILRB4/CDKN1A/CD55/LST1/CD81/VSIG4/SDC4/FCGR2B/TFRC/VSIR/TNFSF13B/LYN/PNP/CD86/HLA-DRB1/FCGR3A/TNFRSF14/CTNNB1/ANXA1/HLA-E/IRF1/SELENOK/AIF1/HLA-DPB1/LGALS3/CD74/HLA-DPA1/MNDA/CD3E/CCL5/CTLA4/CORO1A/HLA-A/CD6/ZAP70/PTPRC/HMGB1/RASAL3/CBLB/IKZF3/RAC2/TNFRSF9/PTPN22/SASH3/RASSF5/GPNMB/RPS3/MIF/IGFBP2/CD24/FOXP3/TNFRSF4/IL2RA/CD28/TNFRSF1B/NDFIP1/IL27RA/MZB1	63
GO:0002460	BP	GO:0002460	adaptive immune response based on somatic recombination of immune receptors built from immunoglobulin superfamily domains	82/1384	375/18903	1.20887195565686e-19	3.90689506854139e-17	2.87772793810557e-17	IL1B/SLC11A1/NFKBIZ/TNFAIP3/ICAM1/TNF/NLRP3/JUNB/RIPK2/CLEC7A/LILRB4/TCIRG1/CD55/FCER1G/CTSH/ADAM17/CD81/TGFB1/IL17RA/IL7R/FCGR2B/TFRC/NECTIN2/TREM2/TNFSF13B/HLA-DRA/NFKB2/HLA-DRB1/FCGR3A/ANXA1/HLA-E/C1QC/C1QB/C1QA/HLA-DPB1/CD74/HLA-DQA1/HLA-DPA1/HLA-DQB1/CD8A/CXCL13/TRBC1/PRF1/TRBC2/B2M/HLA-A/RAB27A/BATF/CD27/SLA2/PTPRC/HLA-B/HMGB1/MAD2L2/IRF7/SASH3/HLA-F/WAS/STAT3/HRAS/HSPD1/C1QBP/FOXP3/CD28/LT…	82
GO:0032943	BP	GO:0032943	mononuclear cell proliferation	73/1384	312/18903	2.29925753929935e-19	7.16547188854505e-17	5.27791974998566e-17	IL1B/SLC11A1/CEBPB/GPR183/TYROBP/RIPK2/LILRB4/CDKN1A/CD55/LST1/CD81/VSIG4/IL7R/SDC4/FCGR2B/TFRC/VSIR/TNFSF13B/LYN/PNP/CD86/HLA-DRB1/FCGR3A/TNFRSF14/CTNNB1/ANXA1/HLA-E/IRF1/SELENOK/AIF1/HLA-DPB1/LGALS3/CD74/HLA-DPA1/MNDA/CD3E/CCL5/CTLA4/CORO1A/SH2D2A/HLA-A/CD6/FYN/ZAP70/PTPRC/HMGB1/RASAL3/CBLB/IKZF3/RAC2/TNFRSF9/PTPN22/SASH3/DOCK8/RASSF5/GPNMB/RPS3/MIF/IGFBP2/IMPDH2/HSPD1/CD24/RPS6/PRDX2/FOXP3/TNF…	73
GO:0032944	BP	GO:0032944	regulation of mononuclear cell proliferation	63/1384	243/18903	2.7947165219646e-19	8.40920564505624e-17	6.19402507554114e-17	IL1B/CEBPB/GPR183/TYROBP/RIPK2/LILRB4/CDKN1A/CD55/LST1/CD81/VSIG4/SDC4/FCGR2B/TFRC/VSIR/TNFSF13B/LYN/PNP/CD86/HLA-DRB1/FCGR3A/TNFRSF14/CTNNB1/ANXA1/HLA-E/IRF1/SELENOK/AIF1/HLA-DPB1/LGALS3/CD74/HLA-DPA1/MNDA/CD3E/CCL5/CTLA4/CORO1A/HLA-A/CD6/ZAP70/PTPRC/HMGB1/RASAL3/CBLB/IKZF3/RAC2/TNFRSF9/PTPN22/SASH3/RASSF5/GPNMB/RPS3/MIF/IGFBP2/CD24/FOXP3/TNFRSF4/IL2RA/CD28/TNFRSF1B/NDFIP1/IL27RA/MZB1	63
GO:0002237	BP	GO:0002237	response to molecule of bacterial origin	78/1384	360/18903	1.70614993149954e-18	4.96262143408832e-16	3.65535139710041e-16	CXCL2/NFKBIA/IL1B/CXCL8/CXCL3/CCL3/SLC11A1/SOD2/PTGS2/FOS/JUND/MRC1/TNFAIP3/CEBPB/TNF/ZFP36/S100A8/NLRP3/VIM/CD14/C5AR1/RIPK2/NR4A1/NFKB1/CD55/ABCA1/ADM/IRAK3/ADAM17/SIRPA/TGFB1/XBP1/S100A9/HCK/MAP2K3/FCGR2B/SPI1/PDE4B/CD36/MTDH/ADAM9/TRIB1/TREM2/IRAK1/LYN/IL10RA/TSPO/CD68/CD86/PABPN1/IRF8/TNIP1/LITAF/RHOA/CXCL13/CCL5/CD96/HMGB2/B2M/CD6/HMGB1/PTPN22/PTGER4/SLC7A5/CLDN1/GSTP1/MIF/ADH5/S100A14/PDCD…	78
GO:0097193	BP	GO:0097193	intrinsic apoptotic signaling pathway	69/1384	298/18903	4.11461121224079e-18	1.15819669154881e-15	8.53100715176308e-16	PLAUR/BCL2A1/SOD2/PTGS2/PPP1R15A/CD44/MCL1/CEBPB/TNF/S100A8/PPIF/FNIP2/CDKN1A/HIF1A/DDX3X/NFE2L2/MMP9/XBP1/YBX3/S100A9/TREM2/GRINA/PTPN1/HSPA1A/DDX5/BCAP31/PMAIP1/ERO1A/SKIL/SFPQ/PTTG1IP/IVNS1ABP/ATF4/TPT1/SELENOK/NUPR1/CD74/HMOX1/PPIA/LCK/CRIP1/SLC9A3R1/IFI16/DDIT4/UBB/SHISA5/HERPUD1/SOD1/P4HB/TMBIM6/HSPB1/RPS3/MIF/RPS7/PERP/MYC/SFN/HRAS/EIF5A/BNIP3/PDCD10/CD24/RPL26/ARMC10/HINT1/RTKN2/TNFRSF1B/…	69
GO:0032496	BP	GO:0032496	response to lipopolysaccharide	74/1384	339/18903	8.47331154728494e-18	2.31056614255026e-15	1.70190922064875e-15	CXCL2/NFKBIA/IL1B/CXCL8/CXCL3/CCL3/SLC11A1/SOD2/PTGS2/FOS/JUND/MRC1/TNFAIP3/CEBPB/TNF/ZFP36/S100A8/NLRP3/VIM/CD14/RIPK2/NR4A1/NFKB1/CD55/ABCA1/ADM/IRAK3/ADAM17/SIRPA/TGFB1/XBP1/S100A9/HCK/MAP2K3/SPI1/PDE4B/CD36/MTDH/ADAM9/TRIB1/TREM2/IRAK1/LYN/IL10RA/TSPO/CD68/CD86/PABPN1/IRF8/TNIP1/LITAF/RHOA/CXCL13/CCL5/CD96/HMGB2/CD6/HMGB1/PTPN22/PTGER4/SLC7A5/CLDN1/GSTP1/MIF/ADH5/S100A14/PDCD4/PRDX2/CDK4/FOXP…	74
GO:0002683	BP	GO:0002683	negative regulation of immune system process	88/1384	449/18903	9.15547032196052e-18	2.42092830392204e-15	1.78319941900769e-15	CCL3/DUSP1/TNFAIP3/INHBA/CEBPB/TNF/TNFAIP6/TYROBP/FGR/LILRB4/CD55/LST1/IRAK3/GRN/MAFB/TGFB1/SLAMF8/VSIG4/IL7R/HCK/RUNX1/LAPTM5/SDC4/FCGR2B/SPI1/VSIR/TRIB1/TREM2/SAMHD1/FGL2/LYN/ID2/CD68/CD86/HLA-DRB1/TNFRSF14/CTNNB1/ANXA1/HLA-E/IRF1/SAMSN1/C1QC/LGALS3/CD74/HMOX1/MNDA/CST7/LAG3/TIGIT/PDCD1/CTLA4/CD96/HLA-A/FYN/TBC1D10C/RUNX3/SLA2/PTPRC/HLA-B/TSC22D3/HMGB1/CBLB/PTPN22/IFI16/HLA-F/ELF1/BST2/PTGER4/R…	88
GO:0042098	BP	GO:0042098	T cell proliferation	56/1384	212/18903	1.10439816890002e-17	2.8344054181828e-15	2.08775703384009e-15	IL1B/SLC11A1/CEBPB/RIPK2/LILRB4/CD55/CD81/VSIG4/SDC4/TFRC/VSIR/TNFSF13B/PNP/CD86/HLA-DRB1/TNFRSF14/CTNNB1/ANXA1/HLA-E/IRF1/SELENOK/AIF1/HLA-DPB1/LGALS3/HLA-DPA1/CD3E/CCL5/CTLA4/CORO1A/SH2D2A/HLA-A/CD6/FYN/ZAP70/PTPRC/HMGB1/RASAL3/CBLB/RAC2/TNFRSF9/PTPN22/SASH3/DOCK8/GPNMB/RPS3/IGFBP2/CD24/RPS6/PRDX2/FOXP3/TNFRSF4/IL2RA/CD28/TNFRSF1B/NDFIP1/IL27RA	56
GO:0002253	BP	GO:0002253	activation of immune response	81/1384	397/18903	1.63919809571183e-17	4.08675502376611e-15	3.01020859320794e-15	IL1B/NFKBIZ/RGCC/NR4A3/TYROBP/C5AR1/RIPK2/CLEC7A/FGR/LILRB4/CD55/FCER1G/CD81/THEMIS2/VSIG4/FPR3/HCK/LAPTM5/FCGR2B/PDE4B/LCP2/NECTIN2/TREM2/LYN/HLA-DRB1/SFPQ/C1QC/C1QB/C1QA/HLA-DPB1/LGALS3/HLA-DQB1/MNDA/CD8A/CD3D/CD8B/CD3E/CD3G/TRBC1/LCK/CD247/CTLA4/TRBC2/HLA-A/FYN/TRAC/SLA2/ZAP70/PTPRC/PDE4D/SKAP1/HMGB1/CBLB/PRKCH/PTPN22/IFI16/ELF1/CSK/FYB1/EZR/RBCK1/RPS3/HRAS/C1QBP/FOXP3/CD28/CD79B/ITK/BTN3A2/MY…	81
GO:0002449	BP	GO:0002449	lymphocyte mediated immunity	77/1384	367/18903	1.99371674685093e-17	4.83254787028368e-15	3.55954223867597e-15	IL1B/ICAM1/TNF/NLRP3/LILRB4/TCIRG1/CD55/FCER1G/CTSH/CD81/TGFB1/IL7R/FCGR2B/ARL8B/TFRC/NECTIN2/TREM2/HLA-DRA/HLA-DRB1/FCGR3A/HLA-E/C1QC/C1QB/C1QA/PRDX1/HLA-DPB1/CD74/HLA-DQA1/HLA-DPA1/HLA-DQB1/TUBB/GZMB/CD8A/NKG7/CD2/TRBC1/PRF1/LAG3/TRBC2/CD96/CORO1A/B2M/HLA-A/RAB27A/BATF/CD27/SLA2/PTPRC/HLA-B/HMGB1/LYST/MAD2L2/IRF7/SASH3/HLA-F/WAS/HSPD1/C1QBP/FOXP3/CD28/LTA/IL1R1/TNFRSF1B/BTN3A2/NDFIP1/IL27RA/MYO…	77
GO:0050852	BP	GO:0050852	T cell receptor signaling pathway	44/1384	139/18903	2.16915582006704e-17	5.11569018537973e-15	3.76809827520039e-15	NFKBIZ/RIPK2/LILRB4/CD81/THEMIS2/LAPTM5/PDE4B/LCP2/NECTIN2/HLA-DRB1/HLA-DPB1/LGALS3/HLA-DQB1/CD8A/CD3D/CD8B/CD3E/CD3G/TRBC1/LCK/CD247/CTLA4/TRBC2/HLA-A/FYN/TRAC/SLA2/ZAP70/PTPRC/PDE4D/SKAP1/CBLB/PTPN22/ELF1/CSK/FYB1/EZR/RBCK1/RPS3/HRAS/FOXP3/CD28/ITK/BTN3A2	44
GO:0002697	BP	GO:0002697	regulation of immune effector process	78/1384	379/18903	3.92800724214182e-17	9.01994505129723e-15	6.64388150152851e-15	IL1B/NFKBIZ/ICAM1/TNF/ITGAM/NLRP3/NR4A3/JUNB/TYROBP/RIPK2/CLEC7A/FGR/LILRB4/CD55/IRAK3/ITGB2/CD81/DDX21/GRN/STXBP2/TGFB1/SLAMF8/VSIG4/IL7R/XBP1/LAPTM5/FCGR2B/SPI1/TFRC/CD36/NECTIN2/TREM2/UBE2J1/HLA-DRA/STX4/FGL2/LYN/CD86/HLA-DRB1/TNFRSF14/LITAF/ANXA1/HLA-E/VAMP8/LGALS3/CD74/HMOX1/IFNG/LAG3/CD96/B2M/HLA-A/BATF/PTPRC/HLA-B/HMGB1/RAC2/PTPN22/MAD2L2/SASH3/HLA-F/BST2/WAS/SLC7A5/TMBIM6/MIF/RPS19/HSPD1/…	78
GO:0002429	BP	GO:0002429	immune response-activating cell surface receptor signaling pathway	69/1384	312/18903	5.42283238395046e-17	1.18299088455879e-14	8.71363540431619e-15	NFKBIZ/NR4A3/TYROBP/C5AR1/RIPK2/CLEC7A/FGR/LILRB4/FCER1G/CD81/THEMIS2/FPR3/HCK/LAPTM5/FCGR2B/PDE4B/LCP2/NECTIN2/LYN/HLA-DRB1/HLA-DPB1/LGALS3/HLA-DQB1/MNDA/CD8A/CD3D/CD8B/CD3E/CD3G/TRBC1/LCK/CD247/CTLA4/TRBC2/HLA-A/FYN/TRAC/SLA2/ZAP70/PTPRC/PDE4D/SKAP1/CBLB/PRKCH/PTPN22/ELF1/CSK/FYB1/EZR/RBCK1/RPS3/HRAS/FOXP3/CD28/CD79B/ITK/BTN3A2/MYO1G/IGHG3/IGLL5/IGHG4/IGKC/CD79A/IGHG1/IGLC3/IGHM/IGHA1/IGLC2/IGH…	69
GO:0002757	BP	GO:0002757	immune response-activating signal transduction	69/1384	312/18903	5.42283238395046e-17	1.18299088455879e-14	8.71363540431619e-15	NFKBIZ/NR4A3/TYROBP/C5AR1/RIPK2/CLEC7A/FGR/LILRB4/FCER1G/CD81/THEMIS2/FPR3/HCK/LAPTM5/FCGR2B/PDE4B/LCP2/NECTIN2/LYN/HLA-DRB1/HLA-DPB1/LGALS3/HLA-DQB1/MNDA/CD8A/CD3D/CD8B/CD3E/CD3G/TRBC1/LCK/CD247/CTLA4/TRBC2/HLA-A/FYN/TRAC/SLA2/ZAP70/PTPRC/PDE4D/SKAP1/CBLB/PRKCH/PTPN22/ELF1/CSK/FYB1/EZR/RBCK1/RPS3/HRAS/FOXP3/CD28/CD79B/ITK/BTN3A2/MYO1G/IGHG3/IGLL5/IGHG4/IGKC/CD79A/IGHG1/IGLC3/IGHM/IGHA1/IGLC2/IGH…	69
GO:0046634	BP	GO:0046634	regulation of alpha-beta T cell activation	39/1384	115/18903	1.01128339714891e-16	2.15230705451741e-14	1.58533926135847e-14	CD83/NFKBIZ/NLRP3/JUNB/RIPK2/LILRB4/CD55/CD81/RUNX1/VSIR/HLA-DRA/PNP/CD86/HLA-DRB1/PRDM1/TNFRSF14/ANXA1/HLA-E/HSPH1/IRF1/RHOA/IFNG/CD3E/HLA-A/BATF/RUNX3/ZAP70/PTPRC/HMGB1/RASAL3/CBLB/PTPN22/SASH3/FOXP3/IL2RA/CD28/IL2RG/NDFIP1/SOCS1	39
GO:0050851	BP	GO:0050851	antigen receptor-mediated signaling pathway	60/1384	252/18903	1.60356783212565e-16	3.33160307217344e-14	2.45398124886197e-14	NFKBIZ/RIPK2/LILRB4/CD81/THEMIS2/LAPTM5/FCGR2B/PDE4B/LCP2/NECTIN2/LYN/HLA-DRB1/HLA-DPB1/LGALS3/HLA-DQB1/MNDA/CD8A/CD3D/CD8B/CD3E/CD3G/TRBC1/LCK/CD247/CTLA4/TRBC2/HLA-A/FYN/TRAC/SLA2/ZAP70/PTPRC/PDE4D/SKAP1/CBLB/PRKCH/PTPN22/ELF1/CSK/FYB1/EZR/RBCK1/RPS3/HRAS/FOXP3/CD28/CD79B/ITK/BTN3A2/IGHG3/IGLL5/IGHG4/IGKC/CD79A/IGHG1/IGLC3/IGHM/IGHA1/IGLC2/IGHG2	60
GO:0016032	BP	GO:0016032	viral process	82/1384	421/18903	1.81794279598781e-16	3.64761863567203e-14	2.68675095472857e-14	CXCL8/CCL3/CCL4/MRC1/ICAM1/TNF/ZFP36/CLEC5A/ANPEP/ITGA5/CTSB/CSF1R/CD55/CHMP1B/CD81/DDX3X/NRP1/MGAT1/ARL8B/TFRC/CTSL/ITGB1/SCARB2/JUN/NECTIN2/GSN/CANX/CHMP4B/HSPA1A/CD86/HLA-DRB1/CSNK1A1/TNFRSF14/TNIP1/SPCS3/TRIM28/RNASEK/EIF3A/HSPA1B/LGALS1/VAMP8/IFITM3/CFL1/IFI27/CD74/PPIA/CCL5/IFITM1/APOBEC3G/APOBEC3C/IFITM2/LY6E/HMGB1/TOP2A/CXCR4/MX1/IFI16/CDK1/IRF7/DEK/SIVA1/ISG20/EIF2AK2/BST2/PCBP2/RPSA/HSP…	82
GO:0019058	BP	GO:0019058	viral life cycle	69/1384	319/18903	1.83927595656165e-16	3.64761863567203e-14	2.68675095472857e-14	CXCL8/MRC1/ICAM1/TNF/CLEC5A/ANPEP/ITGA5/CTSB/CD55/CHMP1B/CD81/DDX3X/NRP1/ARL8B/TFRC/CTSL/ITGB1/SCARB2/NECTIN2/GSN/CHMP4B/HSPA1A/CD86/HLA-DRB1/TNFRSF14/TNIP1/TRIM28/RNASEK/HSPA1B/LGALS1/VAMP8/IFITM3/IFI27/CD74/PPIA/CCL5/IFITM1/APOBEC3G/APOBEC3C/IFITM2/LY6E/HMGB1/TOP2A/CXCR4/MX1/IFI16/CDK1/DEK/SIVA1/ISG20/EIF2AK2/BST2/PCBP2/RPSA/HSPA8/NUCKS1/SLC3A2/APOE/P4HB/CLDN1/SERPINB3/HSP90AB1/PABPC1/BANF1/EEF…	69
GO:0042113	BP	GO:0042113	B cell activation	73/1384	350/18903	1.93744403155672e-16	3.75691924874753e-14	2.7672592413299e-14	KLF6/TNFAIP3/INHBA/GPR183/TYROBP/CDKN1A/TCIRG1/ADAM17/IRF2BP2/CD81/THEMIS2/TGFB1/SLAMF8/IL7R/XBP1/LAPTM5/FCGR2B/SPI1/TFRC/ITGB1/MMP14/TNFSF13B/ZFP36L2/LYN/ZFP36L1/ID2/CD86/IRF8/CMTM7/SAMSN1/LGALS1/CD74/MNDA/TRBC1/ITM2A/CTLA4/TRBC2/BATF/CD27/TBC1D10C/ZAP70/PTPRC/IKZF3/MAD2L2/RBPJ/SASH3/BST2/SH3KBP1/MIF/TPD52/SLC25A5/HSPD1/FOXP3/TNFRSF4/CD28/CD79B/IL2RG/NDFIP1/ITGA4/IL27RA/IGHG3/MZB1/IGLL5/IGHG4/PO…	73
GO:0042129	BP	GO:0042129	regulation of T cell proliferation	49/1384	182/18903	5.30336827442455e-16	1.0060259035354e-13	7.41015255918451e-14	IL1B/CEBPB/RIPK2/LILRB4/CD55/CD81/VSIG4/SDC4/TFRC/VSIR/TNFSF13B/PNP/CD86/HLA-DRB1/TNFRSF14/CTNNB1/ANXA1/HLA-E/IRF1/SELENOK/AIF1/HLA-DPB1/LGALS3/HLA-DPA1/CD3E/CCL5/CTLA4/CORO1A/HLA-A/CD6/ZAP70/PTPRC/HMGB1/RASAL3/CBLB/RAC2/TNFRSF9/PTPN22/SASH3/GPNMB/RPS3/IGFBP2/CD24/FOXP3/IL2RA/CD28/TNFRSF1B/NDFIP1/IL27RA	49
GO:0002768	BP	GO:0002768	immune response-regulating cell surface receptor signaling pathway	71/1384	341/18903	5.55534972720839e-16	1.0314038663749e-13	7.59708072437501e-14	NFKBIZ/NR4A3/TYROBP/C5AR1/RIPK2/CLEC7A/FGR/LILRB4/FCER1G/CD81/THEMIS2/FPR3/HCK/LAPTM5/FCGR2B/PDE4B/LCP2/NECTIN2/LYN/HLA-DRB1/FCGR3A/HLA-DPB1/LGALS3/HLA-DQB1/MNDA/CD8A/CD3D/CD8B/CD3E/CD3G/TRBC1/LCK/CD247/CTLA4/TRBC2/HLA-A/FYN/TRAC/SLA2/ZAP70/PTPRC/PDE4D/SKAP1/CBLB/PRKCH/PTPN22/ELF1/CSK/FYB1/EZR/RBCK1/RPS3/HRAS/CD24/FOXP3/CD28/CD79B/ITK/BTN3A2/MYO1G/IGHG3/IGLL5/IGHG4/IGKC/CD79A/IGHG1/IGLC3/IGHM/IGH…	71
GO:0045619	BP	GO:0045619	regulation of lymphocyte differentiation	53/1384	210/18903	6.85987547408883e-16	1.2470681955604e-13	9.18561395719e-14	CD83/NFKBIZ/INHBA/NLRP3/JUNB/RIPK2/LILRB4/SLAMF8/IL7R/XBP1/ZMIZ1/RUNX1/VSIR/MMP14/HLA-DRA/FGL2/ZFP36L2/ZFP36L1/ID2/PNP/CD86/HLA-DRB1/PRDM1/ANXA1/IRF1/RHOA/ACTB/CD74/IFNG/CD2/LAG3/CTLA4/TOX/BATF/CD27/RUNX3/ZAP70/PTPRC/HMGB1/IKZF3/SASH3/SOD1/SOX4/MDK/ACTL6A/PRDX2/FOXP3/IL2RA/CD28/RHOH/IL2RG/NDFIP1/SOCS1	53
GO:0071216	BP	GO:0071216	cellular response to biotic stimulus	60/1384	261/18903	9.18367453607713e-16	1.63544375513896e-13	1.20462978984505e-13	CXCL2/NFKBIA/IL1B/CXCL8/CXCL3/CCL3/MRC1/TNFAIP3/CEBPB/TNF/ZFP36/PPP1R15B/NLRP3/VIM/CD14/RIPK2/CLEC7A/NFKB1/CD55/ABCA1/SIRPA/TGFB1/XBP1/HCK/MAP2K3/FCGR2B/SPI1/PDE4B/CD36/MTDH/ADAM9/TRIB1/TREM2/IRAK1/CDA/LYN/TSPO/CD68/CD86/PABPN1/IRF8/TNIP1/LITAF/HSPA5/TXNIP/RHOA/CXCL13/CCL5/HMGB2/CD6/HMGB1/PTPN22/SLC7A5/GSTP1/MIF/PDCD4/PRDX2/CDK4/TNFRSF1B/CARD16	60
GO:0002274	BP	GO:0002274	myeloid leukocyte activation	56/1384	237/18903	2.35961355184948e-15	4.11799757068771e-13	3.03322112580904e-13	CXCL8/CCL3/SLC11A1/JUND/TNF/ITGAM/NR4A3/TYROBP/C5AR1/FGR/FN1/LILRB4/FCER1G/SPHK1/ITGB2/GRN/IFNGR1/STXBP2/VSIG4/FCGR2B/SPI1/IFNGR2/ADAM9/LCP2/JUN/APP/NECTIN2/TREM2/STX4/LYN/FCGR3A/ANXA1/AIF1/C1QA/VAMP8/CD74/HMOX1/IFNG/CD2/CCL5/CST7/BATF/PTPRC/HMGB1/RAC2/LAT/RBPJ/KMT2E/MT1G/UBD/MIF/HSPD1/NDRG1/S100A13/RORA/RHOH	56
GO:0030099	BP	GO:0030099	myeloid cell differentiation	78/1384	407/18903	2.5650201314474e-15	4.38869915039413e-13	3.23261360631947e-13	NFKBIA/CCL3/FOS/INHBA/CEBPB/TNF/ZFP36/GPR183/CLEC5A/JUNB/TNFAIP6/TYROBP/FLNA/LILRB4/TCIRG1/CSF1R/MITF/VEGFA/ACTN1/FAM20C/CD81/MAFB/SNX10/TGFB1/HIF1A/CITED2/MMP9/RUNX1/ATP6AP1/SPI1/TFRC/JUN/TRIB1/APP/KLF10/EVI2B/TREM2/LYN/ZFP36L1/ID2/HSPA1A/HLA-DRB1/PABPC4/IRF8/CTNNB1/WASF2/HSPA1B/C1QC/RB1/CD74/IFNG/HMGB2/B2M/BATF/ETS1/IFI16/RBPJ/IRF7/SFXN1/WDR1/ATP5IF1/MYH9/STAT3/KMT2E/ANXA2/MT1G/UBD/RPS19/MYC/SL…	78
GO:0002263	BP	GO:0002263	cell activation involved in immune response	64/1384	297/18903	2.80066435807256e-15	4.67435470842868e-13	3.44302083907325e-13	CCL3/SLC11A1/NFKBIZ/ICAM1/GPR183/ITGAM/NLRP3/NR4A3/JUNB/TYROBP/RIPK2/FGR/LRP1/FCER1G/ITGB2/CD81/GRN/STXBP2/TGFB1/XBP1/FCGR2B/SPI1/TFRC/APP/TREM2/HLA-DRA/STX4/FGL2/LYN/LCP1/CD86/HLA-DRB1/FCGR3A/IRF8/ANXA1/LGALS1/VAMP8/LGALS3/CD74/HMOX1/NKG7/IFNG/ITM2A/CORO1A/RAB27A/BATF/PTPRC/HMGB1/RAC2/MAD2L2/LAT/HLA-F/PTGER4/STAT3/MDK/HSPD1/RPS6/S100A13/FOXP3/CD28/RORA/NDFIP1/IL27RA/POU2AF1	64
GO:0019882	BP	GO:0019882	antigen processing and presentation	36/1384	108/18903	2.83911069844969e-15	4.67435470842868e-13	3.44302083907325e-13	SLC11A1/ICAM1/IFI30/CTSD/CTSS/FCER1G/CTSH/FCGR2B/ARL8B/CTSL/TREM2/HLA-DRA/FGL2/CD68/HLA-DRB1/HLA-C/CLEC4A/PDIA3/TAPBP/HLA-E/HLA-DPB1/CD74/HLA-DQA1/HLA-DPA1/HLA-DQB1/CD8A/B2M/HLA-A/RAB27A/HLA-B/TAP1/PSME1/HLA-F/PSMB8/WAS/CALR	36
GO:0002573	BP	GO:0002573	myeloid leukocyte differentiation	53/1384	218/18903	3.73395390576321e-15	6.03379292253514e-13	4.44435137399418e-13	CCL3/FOS/INHBA/CEBPB/TNF/GPR183/JUNB/TNFAIP6/TYROBP/LILRB4/TCIRG1/CSF1R/MITF/VEGFA/FAM20C/CD81/MAFB/SNX10/TGFB1/CITED2/MMP9/RUNX1/ATP6AP1/SPI1/TFRC/JUN/TRIB1/APP/KLF10/EVI2B/TREM2/LYN/ZFP36L1/ID2/HLA-DRB1/CTNNB1/C1QC/RB1/CD74/IFNG/BATF/IFI16/RBPJ/IRF7/MYH9/ANXA2/MT1G/UBD/MYC/GLO1/TESC/NDFIP1/SOCS1	53
GO:0019221	BP	GO:0019221	cytokine-mediated signaling pathway	88/1384	496/18903	5.07452084842446e-15	8.05095798606397e-13	5.93014819147938e-13	CXCL2/NFKBIA/IL1B/CXCL8/CCL3L1/CXCL3/CCL3/EREG/IL1RN/CD44/CCL4/CCL20/TNFAIP3/EGR1/TNF/ACSL1/CCRL2/RIPK2/LILRB4/CSF1R/LIMS1/IRAK3/FCER1G/SPHK1/ADAM17/IFNGR1/HIF1A/IL17RA/IL7R/HCK/LAPTM5/SPI1/IFNGR2/TREM2/TNFSF13B/SAMHD1/IRAK1/LYN/IL10RA/PTPN1/HSPA1A/TNFRSF14/ZC3H15/HSPA1B/TANK/IRF1/TMSB4X/IFITM3/IFI27/CD74/CXCL13/IFNG/CCL5/IFITM1/IL2RB/PTPRC/IFITM2/CXCR4/MX1/IRF7/SP100/JAK1/STAT3/MMP12/CCL18/P4HB/…	88
GO:0071219	BP	GO:0071219	cellular response to molecule of bacterial origin	55/1384	234/18903	5.34472679764959e-15	8.32822964933755e-13	6.13438004256548e-13	CXCL2/NFKBIA/IL1B/CXCL8/CXCL3/CCL3/MRC1/TNFAIP3/CEBPB/TNF/ZFP36/NLRP3/VIM/CD14/RIPK2/NFKB1/CD55/ABCA1/SIRPA/TGFB1/XBP1/HCK/MAP2K3/FCGR2B/SPI1/PDE4B/CD36/MTDH/ADAM9/TRIB1/TREM2/IRAK1/LYN/TSPO/CD68/CD86/PABPN1/IRF8/TNIP1/LITAF/RHOA/CXCL13/CCL5/HMGB2/CD6/HMGB1/PTPN22/SLC7A5/GSTP1/MIF/PDCD4/PRDX2/CDK4/TNFRSF1B/CARD16	55
GO:0046635	BP	GO:0046635	positive regulation of alpha-beta T cell activation	29/1384	73/18903	7.25331894116989e-15	1.11039405404646e-12	8.17890405443829e-13	CD83/NFKBIZ/NLRP3/RIPK2/LILRB4/CD55/CD81/RUNX1/HLA-DRA/PNP/CD86/HLA-DRB1/ANXA1/HLA-E/HSPH1/RHOA/IFNG/CD3E/HLA-A/RUNX3/ZAP70/PTPRC/RASAL3/PTPN22/SASH3/FOXP3/CD28/IL2RG/SOCS1	29
GO:0071222	BP	GO:0071222	cellular response to lipopolysaccharide	53/1384	222/18903	8.40590082898116e-15	1.26465328678775e-12	9.31514164460236e-13	CXCL2/NFKBIA/IL1B/CXCL8/CXCL3/CCL3/MRC1/TNFAIP3/CEBPB/TNF/ZFP36/NLRP3/VIM/CD14/RIPK2/NFKB1/CD55/ABCA1/SIRPA/TGFB1/XBP1/HCK/MAP2K3/SPI1/PDE4B/CD36/MTDH/ADAM9/TRIB1/IRAK1/LYN/TSPO/CD68/CD86/PABPN1/IRF8/TNIP1/LITAF/RHOA/CXCL13/CCL5/HMGB2/CD6/HMGB1/PTPN22/SLC7A5/GSTP1/MIF/PDCD4/PRDX2/CDK4/TNFRSF1B/CARD16	53
GO:0050864	BP	GO:0050864	regulation of B cell activation	50/1384	204/18903	1.59805740697264e-14	2.36349981919378e-12	1.74089893433987e-12	TNFAIP3/INHBA/GPR183/TYROBP/CDKN1A/CD81/THEMIS2/TGFB1/SLAMF8/XBP1/LAPTM5/FCGR2B/TFRC/MMP14/TNFSF13B/ZFP36L2/LYN/ZFP36L1/ID2/SAMSN1/CD74/MNDA/TRBC1/CTLA4/TRBC2/CD27/TBC1D10C/PTPRC/IKZF3/MAD2L2/SASH3/SH3KBP1/MIF/FOXP3/TNFRSF4/CD28/IL2RG/NDFIP1/IL27RA/IGHG3/MZB1/IGLL5/IGHG4/IGKC/IGHG1/IGLC3/IGHM/IGHA1/IGLC2/IGHG2	50
GO:1902107	BP	GO:1902107	positive regulation of leukocyte differentiation	47/1384	184/18903	1.85305921646829e-14	2.61195069669379e-12	1.92390206569747e-12	CD83/NFKBIZ/FOS/TNF/NLRP3/TYROBP/RIPK2/LILRB4/TGFB1/IL7R/XBP1/ZMIZ1/RUNX1/VSIR/TRIB1/KLF10/MMP14/EVI2B/TREM2/HLA-DRA/ZFP36L1/ID2/PNP/CD86/HLA-DRB1/ANXA1/RHOA/RB1/ACTB/CD74/IFNG/TOX/CD27/RUNX3/ZAP70/PTPRC/HMGB1/SASH3/SOX4/MDK/ACTL6A/FOXP3/IL2RA/RHOH/TESC/IL2RG/SOCS1	47
GO:1903708	BP	GO:1903708	positive regulation of hemopoiesis	47/1384	184/18903	1.85305921646829e-14	2.61195069669379e-12	1.92390206569747e-12	CD83/NFKBIZ/FOS/TNF/NLRP3/TYROBP/RIPK2/LILRB4/TGFB1/IL7R/XBP1/ZMIZ1/RUNX1/VSIR/TRIB1/KLF10/MMP14/EVI2B/TREM2/HLA-DRA/ZFP36L1/ID2/PNP/CD86/HLA-DRB1/ANXA1/RHOA/RB1/ACTB/CD74/IFNG/TOX/CD27/RUNX3/ZAP70/PTPRC/HMGB1/SASH3/SOX4/MDK/ACTL6A/FOXP3/IL2RA/RHOH/TESC/IL2RG/SOCS1	47
GO:0002366	BP	GO:0002366	leukocyte activation involved in immune response	62/1384	293/18903	1.85584395135245e-14	2.61195069669379e-12	1.92390206569747e-12	CCL3/SLC11A1/NFKBIZ/ICAM1/GPR183/ITGAM/NLRP3/NR4A3/JUNB/TYROBP/RIPK2/FGR/FCER1G/ITGB2/CD81/GRN/STXBP2/TGFB1/XBP1/FCGR2B/SPI1/TFRC/TREM2/HLA-DRA/STX4/FGL2/LYN/LCP1/CD86/HLA-DRB1/FCGR3A/IRF8/ANXA1/LGALS1/VAMP8/LGALS3/CD74/HMOX1/NKG7/IFNG/ITM2A/CORO1A/RAB27A/BATF/PTPRC/HMGB1/RAC2/MAD2L2/LAT/HLA-F/PTGER4/STAT3/MDK/HSPD1/RPS6/S100A13/FOXP3/CD28/RORA/NDFIP1/IL27RA/POU2AF1	62
GO:2001242	BP	GO:2001242	regulation of intrinsic apoptotic signaling pathway	45/1384	172/18903	2.59989660839054e-14	3.60106314362156e-12	2.65245926329701e-12	PLAUR/SOD2/PTGS2/CD44/MCL1/S100A8/PPIF/HIF1A/DDX3X/NFE2L2/MMP9/XBP1/YBX3/S100A9/TREM2/GRINA/PTPN1/HSPA1A/BCAP31/PMAIP1/SKIL/SFPQ/PTTG1IP/IVNS1ABP/TPT1/NUPR1/CD74/PPIA/LCK/SLC9A3R1/UBB/HERPUD1/SOD1/P4HB/TMBIM6/HSPB1/RPS3/MIF/RPS7/MYC/EIF5A/RPL26/ARMC10/RTKN2/PARK7	45
GO:0006909	BP	GO:0006909	phagocytosis	64/1384	314/18903	4.45390421697615e-14	6.07262003083342e-12	4.47295051790401e-12	IL1B/SLC11A1/TNF/ITGAM/CD14/TYROBP/CLEC7A/FGR/MARCO/LRP1/NCF2/ABCA1/RAB31/FCER1G/SPHK1/RAB20/ITGB2/SIRPA/HCK/TGM2/FCGR2B/ARL8B/CYBA/CD36/ITGB1/GSN/TREM2/LYN/CORO1C/IRF8/ANXA1/AIF1/IFNG/TRBC1/TRBC2/CORO1A/IL2RB/SIRPG/RAB27A/FYN/PTPRC/HMGB1/LYST/RAC2/CDC42SE2/ICAM3/CSK/MYH9/SOD1/CNN2/CALR/RHOH/IL2RG/MYO1G/IGHG3/IGLL5/IGHG4/IGKC/IGHG1/IGLC3/IGHM/IGHA1/IGLC2/IGHG2	64
GO:0044403	BP	GO:0044403	biological process involved in symbiotic interaction	63/1384	307/18903	5.08120690471665e-14	6.82132483854731e-12	5.02442904618622e-12	CXCL8/CCL3/CCL4/MRC1/ICAM1/CLEC5A/ANPEP/ITGA5/TREM1/CTSB/FN1/CSF1R/CD55/CHMP1B/CD81/NRP1/ARL8B/TFRC/CTSL/ITGB1/SCARB2/JUN/NECTIN2/GSN/CHMP4B/HSPA1A/CD86/HLA-DRB1/TNFRSF14/RNASEK/HSPA1B/LGALS1/VAMP8/IFITM3/CFL1/IFI27/CD74/PPIA/CCL5/IFITM1/IFITM2/LY6E/HMGB1/CXCR4/CDK1/SIVA1/RPSA/HSPA8/NUCKS1/SLC3A2/APOE/P4HB/CLDN1/SERPINB3/ROMO1/GAPDH/HSP90AB1/KRT6A/THOC3/HSPD1/EEF1A1/TNFRSF4/SELPLG	63
GO:0052547	BP	GO:0052547	regulation of peptidase activity	81/1384	459/18903	8.63174897093581e-14	1.14122184121797e-11	8.405974356704e-12	PLAUR/PTGS2/TIMP1/CD44/SERPINA1/KLF4/TNF/S100A8/APLP2/NLRP3/CTSB/CTSD/RIPK2/CLEC7A/FN1/NR4A1/CFLAR/LRP1/VEGFA/TIMP2/CST3/CTSH/GRN/DDX3X/MMP9/S100A9/LAPTM5/PICALM/VSIR/APP/GSN/LYN/DNAJB6/BCAP31/PMAIP1/RPS6KA1/ROCK1/TNFAIP8/TANK/RHOA/PSME2/CST7/LCK/CD27/FYN/HMGB1/PSMB9/PTTG1/SPOCK2/IFI16/TNFSF10/PSME1/BIN1/BIRC5/PSMB8/BST2/STAT3/ANP32B/CSTB/ANXA2/SOX2/SERPINB3/RPS3/BEX3/PERP/MYC/GAPDH/SFN/PEBP1/SPI…	81
GO:0006979	BP	GO:0006979	response to oxidative stress	78/1384	434/18903	9.33927858742104e-14	1.2163364918483e-11	8.95925138331388e-12	SOD2/PTGS2/FOS/MCL1/TNFAIP3/KDM6B/NR4A2/TNF/PPP1R15B/NR4A3/PLK3/PPIF/AREG/SPHK1/SIRPA/HIF1A/NFE2L2/MMP9/RHOB/PNPLA8/CD36/ADAM9/JUN/APP/MMP14/TREM2/STX4/ALOX5/HSPA1A/ERO1A/CTNNB1/SFPQ/ANXA1/ATF4/TXNIP/HSPA1B/SELENOK/AIF1/UCP2/PRDX1/ATOX1/GPX4/HMOX1/PPIA/FYN/CDK1/PSIP1/NUDT1/PCNA/DHFR/SOD1/APOE/P4HB/GPX2/HSPB1/GSTP1/RPS3/NQO1/PDLIM1/SESN3/ROMO1/SELENOP/PYCR1/NAPRT/BNIP3/PSMB5/PDCD10/BANF1/AKR1C3/TX…	78
GO:0048002	BP	GO:0048002	antigen processing and presentation of peptide antigen	26/1384	64/18903	9.55879731710072e-14	1.22661860866207e-11	9.0349870616435e-12	SLC11A1/IFI30/CTSD/CTSS/FCER1G/FCGR2B/CTSL/TREM2/HLA-DRA/HLA-DRB1/HLA-C/CLEC4A/PDIA3/TAPBP/HLA-E/HLA-DPB1/CD74/HLA-DQA1/HLA-DPA1/HLA-DQB1/B2M/HLA-A/HLA-B/TAP1/HLA-F/CALR	26
GO:0048872	BP	GO:0048872	homeostasis of number of cells	61/1384	296/18903	1.05473712501773e-13	1.33386031201517e-11	9.8249044780446e-12	TNFAIP3/INHBA/ZFP36/GPR183/TCIRG1/VEGFA/ADAM17/MAFB/HIF1A/CITED2/IL7R/SPI1/PDE4B/LGALS2/TNFSF13B/LYN/ZFP36L1/ID2/HSPA1A/PMAIP1/LIPA/SKIL/ANXA1/HSPA1B/SLC40A1/PRDX1/RB1/CD74/HMOX1/CORO1A/GPR174/HMGB2/B2M/TSC22D3/HMGB1/SIT1/ETS1/OCIAD2/LAT/SASH3/SFXN1/ATP5IF1/SOD1/STAT3/SOX4/KMT2E/MIF/RPS19/RAC3/RPS24/SLC25A5/RPS17/RPS6/G6PD/PRDX2/RPS14/FOXP3/IL2RA/FAS/IKZF1/TNFRSF17	61
GO:0045580	BP	GO:0045580	regulation of T cell differentiation	45/1384	179/18903	1.24087327673619e-13	1.54683717325714e-11	1.13936424477461e-11	CD83/NFKBIZ/NLRP3/JUNB/RIPK2/LILRB4/IL7R/XBP1/ZMIZ1/RUNX1/VSIR/HLA-DRA/FGL2/PNP/CD86/HLA-DRB1/PRDM1/ANXA1/IRF1/RHOA/ACTB/CD74/IFNG/CD2/LAG3/CTLA4/TOX/BATF/CD27/RUNX3/ZAP70/PTPRC/HMGB1/SASH3/SOD1/SOX4/MDK/ACTL6A/PRDX2/FOXP3/IL2RA/CD28/RHOH/IL2RG/SOCS1	45
GO:0044000	BP	GO:0044000	movement in host	45/1384	183/18903	2.90767196985747e-13	3.57356980408117e-11	2.63220830955518e-11	CXCL8/MRC1/ICAM1/CLEC5A/ANPEP/ITGA5/CTSB/CD55/CHMP1B/CD81/NRP1/ARL8B/TFRC/CTSL/ITGB1/SCARB2/NECTIN2/GSN/CHMP4B/HSPA1A/CD86/HLA-DRB1/TNFRSF14/RNASEK/HSPA1B/LGALS1/VAMP8/IFITM3/CD74/PPIA/IFITM1/IFITM2/LY6E/HMGB1/CXCR4/CDK1/SIVA1/RPSA/SLC3A2/P4HB/CLDN1/SERPINB3/KRT6A/TNFRSF4/SELPLG	45
GO:0002695	BP	GO:0002695	negative regulation of leukocyte activation	47/1384	198/18903	3.49089092560224e-13	4.17281016668564e-11	3.07359480774727e-11	TNFAIP3/INHBA/CEBPB/TYROBP/FGR/LILRB4/LST1/GRN/VSIG4/RUNX1/LAPTM5/SDC4/FCGR2B/SPI1/VSIR/FGL2/LYN/ID2/CD86/HLA-DRB1/TNFRSF14/ANXA1/IRF1/SAMSN1/LGALS3/CD74/HMOX1/MNDA/CST7/LAG3/TIGIT/CTLA4/TBC1D10C/RUNX3/PTPRC/HMGB1/CBLB/PTPN22/HLA-F/RASSF5/GPNMB/MDK/PRDX2/FOXP3/IL2RA/NDFIP1/SOCS1	47
GO:0002819	BP	GO:0002819	regulation of adaptive immune response	47/1384	198/18903	3.49089092560224e-13	4.17281016668564e-11	3.07359480774727e-11	IL1B/SLC11A1/NFKBIZ/TNFAIP3/TNF/NLRP3/JUNB/RIPK2/CLEC7A/LILRB4/CD55/CD81/TGFB1/IL7R/FCGR2B/TFRC/NECTIN2/TREM2/TNFSF13B/HLA-DRA/HLA-DRB1/TNFRSF14/CD48/ANXA1/HLA-E/IRF1/SAMSN1/B2M/HLA-A/BATF/PTPRC/HLA-B/SKAP1/HMGB1/MAD2L2/IRF7/SASH3/HLA-F/WAS/HSPD1/FOXP3/CD28/LTA/IL1R1/TNFRSF1B/NDFIP1/IL27RA	47
GO:0052548	BP	GO:0052548	regulation of endopeptidase activity	76/1384	428/18903	3.7033515831168e-13	4.366952150578e-11	3.21659527261894e-11	PLAUR/PTGS2/TIMP1/CD44/SERPINA1/KLF4/TNF/S100A8/APLP2/NLRP3/CTSD/RIPK2/CLEC7A/NR4A1/CFLAR/VEGFA/TIMP2/CST3/CTSH/DDX3X/MMP9/S100A9/LAPTM5/PICALM/VSIR/APP/GSN/LYN/DNAJB6/BCAP31/PMAIP1/RPS6KA1/ROCK1/TNFAIP8/RHOA/PSME2/CST7/LCK/CD27/FYN/HMGB1/PSMB9/PTTG1/SPOCK2/IFI16/TNFSF10/PSME1/BIN1/BIRC5/PSMB8/BST2/STAT3/ANP32B/CSTB/ANXA2/SOX2/SERPINB3/RPS3/BEX3/PERP/MYC/GAPDH/SFN/PEBP1/SPINT2/PSMA3/CSTA/HSPD1/AS…	76
GO:0050866	BP	GO:0050866	negative regulation of cell activation	50/1384	221/18903	4.44775548249548e-13	5.17481524536741e-11	3.81164841770069e-11	TNFAIP3/INHBA/CEBPB/TYROBP/FGR/LILRB4/LST1/GRN/VSIG4/RUNX1/LAPTM5/SDC4/FCGR2B/SPI1/VSIR/TREM2/FGL2/LYN/ID2/CD86/HLA-DRB1/TNFRSF14/ANXA1/IRF1/SAMSN1/LGALS3/CD74/HMOX1/MNDA/CST7/LAG3/TIGIT/CTLA4/TBC1D10C/RUNX3/PTPRC/HMGB1/CBLB/PTPN22/HLA-F/RASSF5/APOE/GPNMB/MDK/CD9/PRDX2/FOXP3/IL2RA/NDFIP1/SOCS1	50
GO:0044409	BP	GO:0044409	entry into host	41/1384	158/18903	4.91395228674746e-13	5.64199311238926e-11	4.15576075663158e-11	CXCL8/MRC1/ICAM1/CLEC5A/ANPEP/ITGA5/CTSB/CD55/CD81/NRP1/TFRC/CTSL/ITGB1/SCARB2/NECTIN2/GSN/HSPA1A/CD86/HLA-DRB1/TNFRSF14/RNASEK/HSPA1B/LGALS1/VAMP8/IFITM3/CD74/IFITM1/IFITM2/LY6E/HMGB1/CXCR4/CDK1/SIVA1/RPSA/SLC3A2/P4HB/CLDN1/SERPINB3/KRT6A/TNFRSF4/SELPLG	41
GO:0045862	BP	GO:0045862	positive regulation of proteolysis	69/1384	372/18903	5.50790206876273e-13	6.24181213662644e-11	4.59757348350858e-11	IL1B/TNF/S100A8/NLRP3/PLK3/CTSD/RIPK2/CLEC7A/FN1/CFLAR/RNF144B/CTSH/GRN/DDX3X/NFE2L2/S100A9/LAPTM5/PICALM/ADAM9/VSIR/S100A10/TRIB1/APP/MMP14/GSN/TREM2/LYN/HSPA1A/CSNK1A1/BCAP31/PMAIP1/TNIP1/HSPA1B/TANK/GABARAP/NUPR1/RHOA/DAB2/PSME2/IFNG/LCK/FYN/HMGB1/IFI16/TNFSF10/PSME1/SUMO2/HERPUD1/ATP5IF1/MYH9/STAT3/ANP32B/APOE/ANXA2/SERPINB3/RPS3/BEX3/PERP/MYC/PSMC6/HSPD1/BAG2/ASPH/MAGEF1/HSPE1/CRADD/FAS/TNFR…	69
GO:0051250	BP	GO:0051250	negative regulation of lymphocyte activation	42/1384	166/18903	6.44162900291596e-13	7.20636598454419e-11	5.30804138890754e-11	TNFAIP3/INHBA/CEBPB/TYROBP/FGR/LILRB4/LST1/VSIG4/RUNX1/LAPTM5/SDC4/FCGR2B/VSIR/FGL2/LYN/ID2/CD86/HLA-DRB1/TNFRSF14/ANXA1/IRF1/SAMSN1/LGALS3/CD74/MNDA/LAG3/TIGIT/CTLA4/TBC1D10C/RUNX3/HMGB1/CBLB/PTPN22/HLA-F/RASSF5/GPNMB/MDK/PRDX2/FOXP3/IL2RA/NDFIP1/SOCS1	42
GO:0002700	BP	GO:0002700	regulation of production of molecular mediator of immune response	45/1384	187/18903	6.62306301837854e-13	7.31555036688242e-11	5.38846406265414e-11	IL1B/TNF/NLRP3/NR4A3/RIPK2/CLEC7A/LILRB4/CD55/IRAK3/CD81/DDX21/TGFB1/XBP1/LAPTM5/FCGR2B/TFRC/CD36/UBE2J1/STX4/CD86/TNFRSF14/LITAF/HLA-E/CD74/HMOX1/CD96/B2M/HLA-A/PTPRC/PTPN22/MAD2L2/SASH3/HLA-F/BST2/SLC7A5/TMBIM6/MIF/FOXP3/TNFRSF4/CD28/IL1R1/TNFRSF1B/NDFIP1/IL27RA/MZB1	45
GO:0002699	BP	GO:0002699	positive regulation of immune effector process	55/1384	261/18903	6.71270398304775e-13	7.32188186950934e-11	5.39312770006442e-11	IL1B/NFKBIZ/TNF/ITGAM/NLRP3/NR4A3/TYROBP/RIPK2/CLEC7A/FGR/CD55/ITGB2/CD81/DDX21/STXBP2/TGFB1/XBP1/LAPTM5/SPI1/TFRC/CD36/NECTIN2/TREM2/HLA-DRA/STX4/LYN/CD86/HLA-DRB1/TNFRSF14/ANXA1/HLA-E/VAMP8/CD74/HMOX1/IFNG/LAG3/B2M/HLA-A/PTPRC/HLA-B/RAC2/PTPN22/MAD2L2/SASH3/HLA-F/SLC7A5/MIF/RPS19/HSPD1/FOXP3/TNFRSF4/CD28/LTA/IL1R1/MZB1	55
GO:0034341	BP	GO:0034341	response to interferon-gamma	38/1384	140/18903	7.6758335727547e-13	8.26905231553797e-11	6.09079139639249e-11	CCL3L1/CCL3/SLC11A1/CCL4/MRC1/CCL20/TNF/VIM/CXCL16/RAB20/SIRPA/IFNGR1/HCK/IFNGR2/GSN/STX4/IRF8/IRF1/AIF1/IFITM3/CD74/HLA-DPA1/IFNG/CCL5/IFITM1/IFITM2/SP100/JAK1/BST2/ACTG1/WAS/CCL18/CLDN1/UBD/GAPDH/RPL13A/GBP5/SOCS1	38
GO:0070665	BP	GO:0070665	positive regulation of leukocyte proliferation	42/1384	167/18903	8.00786829857194e-13	8.52154375284619e-11	6.27677071002314e-11	IL1B/GPR183/RIPK2/CDKN1A/CSF1R/CD55/CD81/TFRC/TNFSF13B/LYN/PNP/CD86/FCGR3A/ANXA1/HLA-E/SELENOK/AIF1/HLA-DPB1/CD74/HLA-DPA1/CD3E/CCL5/CORO1A/HLA-A/CD6/ZAP70/PTPRC/HMGB1/RASAL3/RAC2/PTPN22/SASH3/BST2/RPS3/MIF/IGFBP2/CD24/FOXP3/TNFRSF4/IL2RA/CD28/IL27RA	42
GO:0035710	BP	GO:0035710	CD4-positive, alpha-beta T cell activation	34/1384	115/18903	8.5609394851129e-13	9.00033228278256e-11	6.62943519291051e-11	CD83/NFKBIZ/GPR183/NLRP3/JUNB/RIPK2/TCIRG1/CD55/CD81/RUNX1/CTSL/VSIR/HLA-DRA/CD86/HLA-DRB1/ANXA1/NKG7/IFNG/CD3E/TOX/BATF/RUNX3/HMGB1/CBLB/SASH3/PTGER4/STAT3/FOXP3/IL2RA/CD28/RORA/IL2RG/NDFIP1/SOCS1	34
GO:0051701	BP	GO:0051701	biological process involved in interaction with host	47/1384	203/18903	9.22270931609707e-13	9.58063827288845e-11	7.05687507319407e-11	CXCL8/MRC1/ICAM1/CLEC5A/ANPEP/ITGA5/CTSB/CD55/CHMP1B/CD81/NRP1/ARL8B/TFRC/CTSL/ITGB1/SCARB2/NECTIN2/GSN/CHMP4B/HSPA1A/CD86/HLA-DRB1/TNFRSF14/RNASEK/HSPA1B/LGALS1/VAMP8/IFITM3/CD74/PPIA/IFITM1/IFITM2/LY6E/HMGB1/CXCR4/CDK1/SIVA1/RPSA/SLC3A2/P4HB/CLDN1/SERPINB3/HSP90AB1/KRT6A/THOC3/TNFRSF4/SELPLG	47
GO:0032103	BP	GO:0032103	positive regulation of response to external stimulus	79/1384	464/18903	1.21582276940716e-12	1.2481493512761e-10	9.19357749845216e-11	NFKBIA/IL1B/CXCL8/CCL3/NEAT1/NFKBIZ/EREG/PTGS2/CCL4/CEBPB/TNF/S100A8/NLRP3/CD14/TYROBP/FLNA/C5AR1/RIPK2/CLEC7A/CSF1R/VEGFA/NINJ1/LPL/ADAM17/CD81/GRN/TGFB1/IL17RA/NRP1/S100A9/HCK/SPI1/CYBA/LGALS2/APP/NECTIN2/TREM2/ALOX5AP/STX4/LYN/SFPQ/TNIP1/HLA-E/TMSB4X/AIF1/LGALS1/VAMP8/NUPR1/CD74/MNDA/NKG7/CXCL13/IFNG/CCL5/LAG3/HMGB2/FYN/HMGB1/ETS1/RAC2/CXCR4/IFI16/IRF7/OPTN/HLA-F/PTGER4/MMP12/CALR/MDK/HSPB1/MI…	79
GO:0097529	BP	GO:0097529	myeloid leukocyte migration	52/1384	242/18903	1.29226069336603e-12	1.31119381515256e-10	9.65794833989349e-11	CXCL2/IL1B/CXCL8/CCL3L1/CXCL3/CCL3/DUSP1/CCL4/CCL20/S100A8/TNFAIP6/TREM1/C5AR1/CSF1R/VEGFA/FCER1G/ITGB2/CD81/SIRPA/SLAMF8/IL17RA/S100A9/SPI1/B4GALT1/PDE4B/MMP14/TREM2/LYN/ANXA1/CKLF/SELENOK/AIF1/LGALS3/CD74/PPIA/CXCL13/CCL5/HMGB1/RAC2/CD99/WDR1/PTGER4/CNN2/CCL18/MDK/MIF/RPS19/S100A14/CD9/C1QBP/IL1R1/RHOH	52
GO:2000116	BP	GO:2000116	regulation of cysteine-type endopeptidase activity	51/1384	235/18903	1.42470210328467e-12	1.42895983370828e-10	1.05253854115622e-10	PLAUR/PTGS2/CD44/KLF4/TNF/S100A8/NLRP3/CTSD/RIPK2/CLEC7A/NR4A1/CFLAR/VEGFA/CST3/CTSH/DDX3X/MMP9/S100A9/LAPTM5/GSN/DNAJB6/BCAP31/PMAIP1/RPS6KA1/TNFAIP8/RHOA/CST7/LCK/CD27/FYN/HMGB1/PSMB9/IFI16/TNFSF10/BIRC5/ANP32B/SOX2/RPS3/BEX3/PERP/MYC/SFN/HSPD1/ASPH/HSPE1/BIRC3/CRADD/FAS/PARK7/ARL6IP5/CARD16	51
GO:0050727	BP	GO:0050727	regulation of inflammatory response	73/1384	414/18903	1.55558730002387e-12	1.54250622500094e-10	1.13617416913227e-10	NFKBIA/IL1B/CCL3/NEAT1/NFKBIZ/PTGS2/KLF4/TNFAIP3/CEBPB/TNF/ZFP36/S100A8/SOCS3/NLRP3/TNFAIP6/FGR/NFKB1/NINJ1/LPL/SPHK1/CD81/GRN/SIRPA/SLAMF8/IL17RA/MMP9/S100A9/HCK/FCGR2B/PIK3AP1/METRNL/LGALS2/APP/TREM2/ALOX5AP/LYN/ALOX5/HLA-DRB1/TNIP1/ANXA1/HLA-E/TMSB4X/LGALS1/VAMP8/NUPR1/RB1/GPX4/NKG7/IFNG/CCL5/CST7/FYN/PTPRC/ETS1/PTGER4/SOD1/APOE/MDK/GSTP1/RPS19/VPS35/PSMB4/PDCD4/FOXP3/IL2RA/CD28/LTA/IL1R1/RORA…	73
GO:0046718	BP	GO:0046718	viral entry into host cell	39/1384	151/18903	2.13097268887194e-12	2.07124707809361e-10	1.52563237015086e-10	MRC1/ICAM1/CLEC5A/ANPEP/ITGA5/CTSB/CD55/CD81/NRP1/TFRC/CTSL/ITGB1/SCARB2/NECTIN2/GSN/HSPA1A/CD86/HLA-DRB1/TNFRSF14/RNASEK/HSPA1B/LGALS1/VAMP8/IFITM3/CD74/IFITM1/IFITM2/LY6E/HMGB1/CXCR4/CDK1/SIVA1/RPSA/SLC3A2/P4HB/CLDN1/SERPINB3/TNFRSF4/SELPLG	39
GO:0042102	BP	GO:0042102	positive regulation of T cell proliferation	32/1384	106/18903	2.13628509085979e-12	2.07124707809361e-10	1.52563237015086e-10	IL1B/RIPK2/CD55/CD81/TFRC/TNFSF13B/PNP/CD86/ANXA1/HLA-E/SELENOK/AIF1/HLA-DPB1/HLA-DPA1/CD3E/CCL5/CORO1A/HLA-A/CD6/ZAP70/PTPRC/HMGB1/RASAL3/PTPN22/SASH3/RPS3/IGFBP2/CD24/FOXP3/IL2RA/CD28/IL27RA	32
GO:0032609	BP	GO:0032609	interferon-gamma production	34/1384	119/18903	2.5182528613637e-12	2.38850809437605e-10	1.75931944753853e-10	IL1B/SLC11A1/INHBA/TNF/CD14/RIPK2/CLEC7A/LILRB4/SIRPA/LAPTM5/PDE4B/VSIR/HLA-DRB1/IRF8/HLA-DPB1/HLA-DPA1/CD3E/CD2/CD96/HLA-A/PDE4D/HMGB1/PTPN22/SASH3/SLC7A5/HRAS/HSPD1/C1QBP/FOXP3/IL12RB2/LTA/IL1R1/BTN3A2/IL27RA	34
GO:0032649	BP	GO:0032649	regulation of interferon-gamma production	34/1384	119/18903	2.5182528613637e-12	2.38850809437605e-10	1.75931944753853e-10	IL1B/SLC11A1/INHBA/TNF/CD14/RIPK2/CLEC7A/LILRB4/SIRPA/LAPTM5/PDE4B/VSIR/HLA-DRB1/IRF8/HLA-DPB1/HLA-DPA1/CD3E/CD2/CD96/HLA-A/PDE4D/HMGB1/PTPN22/SASH3/SLC7A5/HRAS/HSPD1/C1QBP/FOXP3/IL12RB2/LTA/IL1R1/BTN3A2/IL27RA	34
GO:0034612	BP	GO:0034612	response to tumor necrosis factor	53/1384	254/18903	2.64532707441042e-12	2.48205634960272e-10	1.8282249141313e-10	NFKBIA/CXCL8/CCL3L1/CCL3/PTGS2/CCL4/FOS/CCL20/TNFAIP3/TNF/ZFP36/CD14/CXCL16/LIMS1/NFKB1/SPHK1/ADAM17/ASAH1/NFE2L2/YBX3/LAPTM5/CYBA/ADAM9/TNFSF13B/ZFP36L2/ZFP36L1/HSPA1A/TNFRSF14/HSPA1B/TANK/TMSB4X/CCL5/CHI3L1/CTSK/CCL18/CLDN1/KRT18/UBD/GSTP1/RPS3/BAG4/EIF5A/TXNDC17/CPNE1/TNFRSF4/TNFRSF18/TNFRSF25/RORA/BIRC3/FAS/TNFRSF1B/CARD16/TNFRSF17	53
GO:0050671	BP	GO:0050671	positive regulation of lymphocyte proliferation	38/1384	146/18903	3.15725551837224e-12	2.93087358014002e-10	2.15881323574254e-10	IL1B/GPR183/RIPK2/CDKN1A/CD55/CD81/TFRC/TNFSF13B/PNP/CD86/FCGR3A/ANXA1/HLA-E/SELENOK/AIF1/HLA-DPB1/CD74/HLA-DPA1/CD3E/CCL5/CORO1A/HLA-A/CD6/ZAP70/PTPRC/HMGB1/RASAL3/PTPN22/SASH3/RPS3/MIF/IGFBP2/CD24/FOXP3/TNFRSF4/IL2RA/CD28/IL27RA	38
GO:0019724	BP	GO:0019724	B cell mediated immunity	48/1384	218/18903	3.73438687550139e-12	3.43013261848686e-10	2.52655581848327e-10	TNF/TCIRG1/CD55/FCER1G/CD81/TGFB1/FCGR2B/TFRC/NECTIN2/TREM2/HLA-DRA/HLA-DRB1/FCGR3A/HLA-E/C1QC/C1QB/C1QA/HLA-DPB1/CD74/HLA-DQA1/HLA-DPA1/HLA-DQB1/TRBC1/TRBC2/B2M/BATF/CD27/SLA2/PTPRC/MAD2L2/IRF7/HSPD1/C1QBP/FOXP3/CD28/LTA/NDFIP1/IL27RA/IGHG3/IGLL5/IGHG4/IGKC/IGHG1/IGLC3/IGHM/IGHA1/IGLC2/IGHG2	48
GO:0045730	BP	GO:0045730	respiratory burst	19/1384	39/18903	3.97046486966222e-12	3.60898713048673e-10	2.65829588751728e-10	SLC11A1/CYBB/CLEC7A/NCF2/CD55/GRN/SLAMF8/HCK/CYBA/TREM2/SELENOK/RAC2/CD52/RPS19/RAC3/CD24/PRDX2/JCHAIN/IGHA1	19
GO:0032946	BP	GO:0032946	positive regulation of mononuclear cell proliferation	38/1384	149/18903	6.19667566748786e-12	5.57445277056691e-10	4.10601211347595e-10	IL1B/GPR183/RIPK2/CDKN1A/CD55/CD81/TFRC/TNFSF13B/PNP/CD86/FCGR3A/ANXA1/HLA-E/SELENOK/AIF1/HLA-DPB1/CD74/HLA-DPA1/CD3E/CCL5/CORO1A/HLA-A/CD6/ZAP70/PTPRC/HMGB1/RASAL3/PTPN22/SASH3/RPS3/MIF/IGFBP2/CD24/FOXP3/TNFRSF4/IL2RA/CD28/IL27RA	38
GO:0002478	BP	GO:0002478	antigen processing and presentation of exogenous peptide antigen	19/1384	40/18903	7.04498354541599e-12	6.27291085890816e-10	4.62048007822879e-10	IFI30/CTSD/CTSS/FCER1G/FCGR2B/CTSL/HLA-DRA/HLA-DRB1/CLEC4A/HLA-E/HLA-DPB1/CD74/HLA-DQA1/HLA-DPA1/HLA-DQB1/B2M/HLA-A/TAP1/HLA-F	19
GO:0002285	BP	GO:0002285	lymphocyte activation involved in immune response	46/1384	207/18903	7.47007003815637e-12	6.5842253689851e-10	4.84978709760583e-10	SLC11A1/NFKBIZ/ICAM1/GPR183/NLRP3/JUNB/RIPK2/FCER1G/CD81/TGFB1/XBP1/FCGR2B/SPI1/TFRC/HLA-DRA/FGL2/LCP1/CD86/HLA-DRB1/FCGR3A/IRF8/ANXA1/LGALS1/LGALS3/CD74/NKG7/IFNG/ITM2A/CORO1A/RAB27A/BATF/PTPRC/HMGB1/MAD2L2/HLA-F/PTGER4/STAT3/MDK/HSPD1/RPS6/FOXP3/CD28/RORA/NDFIP1/IL27RA/POU2AF1	46
GO:0016064	BP	GO:0016064	immunoglobulin mediated immune response	47/1384	215/18903	8.1983578013158e-12	7.15388701742817e-10	5.26938660366677e-10	TNF/TCIRG1/CD55/FCER1G/CD81/TGFB1/FCGR2B/TFRC/NECTIN2/TREM2/HLA-DRA/HLA-DRB1/FCGR3A/HLA-E/C1QC/C1QB/C1QA/HLA-DPB1/CD74/HLA-DQA1/HLA-DPA1/HLA-DQB1/TRBC1/TRBC2/B2M/BATF/CD27/PTPRC/MAD2L2/IRF7/HSPD1/C1QBP/FOXP3/CD28/LTA/NDFIP1/IL27RA/IGHG3/IGLL5/IGHG4/IGKC/IGHG1/IGLC3/IGHM/IGHA1/IGLC2/IGHG2	47
GO:0002685	BP	GO:0002685	regulation of leukocyte migration	49/1384	231/18903	9.44532471491776e-12	8.160386481423e-10	6.0107506731931e-10	CXCL8/CCL3/DUSP1/CCL4/ABL2/CCL20/ICAM1/TNF/TNFAIP6/C5AR1/CSF1R/VEGFA/ADAM17/CD81/SLAMF8/SPI1/APP/MMP14/TREM2/LYN/TNFRSF14/ANXA1/SELENOK/AIF1/LGALS3/RHOA/CD74/HMOX1/CXCL13/CCL5/CORO1A/HMGB1/RAC2/CD99/PTGER4/DOCK8/CNN2/CALR/MDK/MIF/S100A14/CD9/C1QBP/TNFRSF18/IL1R1/CXCR3/RHOH/ITGA4/IL27RA	49
GO:0060326	BP	GO:0060326	cell chemotaxis	60/1384	319/18903	1.001980725074e-11	8.57184686960366e-10	6.313822814553e-10	CXCL2/IL1B/CXCL8/CCL3L1/CXCL3/CCL3/DUSP1/HBEGF/CCL4/CCL20/S100A8/GPR183/TNFAIP6/TREM1/C5AR1/CCRL2/NR4A1/CSF1R/CXCL16/VEGFA/NINJ1/FCER1G/ITGB2/ADAM17/SLAMF8/IL17RA/NRP1/S100A9/SPI1/PDE4B/RAB13/PLEC/LYN/HSD3B7/ALOX5/ANXA1/CKLF/TMSB4X/AIF1/LGALS3/CD74/PPIA/CXCL13/CCL5/CORO1A/HMGB2/HMGB1/LYST/RAC2/CXCR4/CCL18/CALR/MDK/HSPB1/MIF/RPS19/S100A14/C1QBP/CXCR3/CORO1B	60
GO:0097191	BP	GO:0097191	extrinsic apoptotic signaling pathway	48/1384	224/18903	1.04935603296195e-11	8.88998130449122e-10	6.54815323174824e-10	IL1B/G0S2/BCL2A1/MCL1/TNFAIP3/ICAM1/INHBA/ATF3/TNF/CFLAR/TGFB1/DDX3X/NRP1/SPI1/LMNA/STX4/HSPA1A/PMAIP1/SKIL/PDIA3/HSPA1B/GABARAP/LGALS3/IFI27/HMOX1/IFNG/HMGB2/CD27/ITM2C/PTPRC/TNFSF10/SIVA1/SP100/STK4/PPP1CA/RBCK1/KRT18/GSTP1/BEX3/RB1CC1/GCLM/CTTN/PRDX2/CRADD/FAS/TMC8/TNFRSF1B/PARK7	48
GO:0030595	BP	GO:0030595	leukocyte chemotaxis	50/1384	240/18903	1.16847084873535e-11	9.80391983275452e-10	7.22133907123287e-10	CXCL2/IL1B/CXCL8/CCL3L1/CXCL3/CCL3/DUSP1/CCL4/CCL20/S100A8/GPR183/TNFAIP6/TREM1/C5AR1/CSF1R/CXCL16/VEGFA/NINJ1/FCER1G/ITGB2/ADAM17/SLAMF8/IL17RA/S100A9/SPI1/PDE4B/PLEC/LYN/HSD3B7/ALOX5/ANXA1/CKLF/AIF1/LGALS3/CD74/PPIA/CXCL13/CCL5/CORO1A/HMGB1/LYST/RAC2/CXCR4/CCL18/CALR/MDK/MIF/RPS19/S100A14/C1QBP	50
GO:0001776	BP	GO:0001776	leukocyte homeostasis	30/1384	100/18903	1.24132682571884e-11	1.03160170297358e-09	7.598537942696e-10	TNFAIP3/GPR183/TCIRG1/ADAM17/HIF1A/IL7R/PDE4B/LGALS2/TNFSF13B/LYN/PMAIP1/LIPA/SKIL/ANXA1/SLC40A1/CD74/CORO1A/GPR174/TSC22D3/HMGB1/SIT1/LAT/SASH3/MIF/RPS6/PRDX2/FOXP3/IL2RA/FAS/TNFRSF17	30
GO:2001234	BP	GO:2001234	negative regulation of apoptotic signaling pathway	49/1384	233/18903	1.31278235638515e-11	1.08069234356762e-09	7.96012817089147e-10	IL1B/PLAUR/SOD2/PTGS2/CD44/MCL1/TNFAIP3/ICAM1/NR4A2/TNF/PPIF/CFLAR/HIF1A/DDX3X/NFE2L2/NRP1/MMP9/XBP1/YBX3/GNAI2/LMNA/GRINA/PTPN1/HSPA1A/CTNNB1/PTTG1IP/IVNS1ABP/HSPA1B/TPT1/LGALS3/RB1/CD74/HMOX1/PPIA/HMGB2/HERPUD1/TMBIM6/HSPB1/GSTP1/MIF/RB1CC1/TMEM14A/SLC25A5/GCLM/CTTN/PRDX2/ARMC10/RTKN2/PARK7	49
GO:0009615	BP	GO:0009615	response to virus	70/1384	409/18903	1.87277120738691e-11	1.52727117342599e-09	1.12495238487993e-09	IL1B/CCL4/TNFAIP3/TNF/ITGAX/NLRP3/FGR/NFKB1/IRAK3/DDX21/IFNGR1/HIF1A/DDX3X/IL17RA/NPC2/BNIP3L/IFNGR2/DNAJC3/SAMHD1/FGL2/PMAIP1/IVNS1ABP/TRIM28/TANK/IRF1/TPT1/SELENOK/VAMP8/IFITM3/CFL1/IFI27/IFNG/CCL5/PRF1/IFITM1/APOBEC3G/STMN1/PTPRC/APOBEC3C/IFITM2/LYST/CXCR4/PTPN22/MX1/IFI16/DDIT4/IRF7/ISG20/EIF2AK2/IFI44L/JAK1/BST2/RPS15A/PCBP2/MMP12/CALR/HSPB1/EIF5A/EXOSC4/BNIP3/EEF1G/PSMA2/BANF1/ODC1/AP1S1/C1…	70
GO:0071674	BP	GO:0071674	mononuclear cell migration	45/1384	206/18903	2.33619534339126e-11	1.88755931170668e-09	1.39033223847437e-09	CCL3L1/CCL3/DUSP1/CCL4/ABL2/CCL20/ICAM1/TNF/GPR183/C5AR1/CSF1R/CXCL16/ADAM17/SIRPA/SLAMF8/SPI1/APP/PLEC/LYN/HSD3B7/ALOX5/TNFRSF14/ANXA1/CKLF/SELENOK/AIF1/LGALS3/RHOA/CXCL13/CCL5/CORO1A/ZAP70/HMGB1/CD99/CXCR4/DOCK8/CCL18/CALR/MDK/RPS19/S100A14/C1QBP/ITGA4/IL27RA/MYO1G	45
GO:0150076	BP	GO:0150076	neuroinflammatory response	25/1384	73/18903	2.51348394334427e-11	2.01217072381854e-09	1.48211810314439e-09	IL1B/CCL3/PTGS2/TNF/ITGAM/TYROBP/C5AR1/LRP1/SPHK1/ITGB2/GRN/IFNGR1/MMP9/IFNGR2/ITGB1/JUN/APP/TREM2/AIF1/C1QA/NUPR1/IFNG/CST7/PTPRC/TNFRSF1B	25
GO:2000514	BP	GO:2000514	regulation of CD4-positive, alpha-beta T cell activation	26/1384	79/18903	2.81803305414934e-11	2.23546876640974e-09	1.64659424197473e-09	CD83/NFKBIZ/NLRP3/JUNB/RIPK2/CD55/CD81/RUNX1/VSIR/HLA-DRA/CD86/HLA-DRB1/ANXA1/IFNG/CD3E/BATF/RUNX3/HMGB1/CBLB/SASH3/FOXP3/IL2RA/CD28/IL2RG/NDFIP1/SOCS1	26
GO:0032623	BP	GO:0032623	interleukin-2 production	23/1384	63/18903	3.49677426377904e-11	2.72436180586928e-09	2.00670147130026e-09	IL1B/CD83/TNFAIP3/ZFP36/RIPK2/CLEC7A/LILRB4/VSIG4/RUNX1/LAPTM5/PDE4B/PNP/CD86/ANXA1/CD3E/LAG3/PTPRC/PDE4D/SASH3/EZR/RPS3/FOXP3/CD28	23
GO:0032663	BP	GO:0032663	regulation of interleukin-2 production	23/1384	63/18903	3.49677426377904e-11	2.72436180586928e-09	2.00670147130026e-09	IL1B/CD83/TNFAIP3/ZFP36/RIPK2/CLEC7A/LILRB4/VSIG4/RUNX1/LAPTM5/PDE4B/PNP/CD86/ANXA1/CD3E/LAG3/PTPRC/PDE4D/SASH3/EZR/RPS3/FOXP3/CD28	23
GO:0045621	BP	GO:0045621	positive regulation of lymphocyte differentiation	34/1384	130/18903	3.7637960955096e-11	2.90644997605458e-09	2.14082337766014e-09	CD83/NFKBIZ/NLRP3/RIPK2/LILRB4/IL7R/XBP1/ZMIZ1/RUNX1/VSIR/MMP14/HLA-DRA/PNP/CD86/HLA-DRB1/ANXA1/RHOA/ACTB/CD74/IFNG/TOX/CD27/RUNX3/ZAP70/PTPRC/SASH3/SOX4/MDK/ACTL6A/FOXP3/IL2RA/RHOH/IL2RG/SOCS1	34
GO:0042060	BP	GO:0042060	wound healing	73/1384	442/18903	3.87826545491083e-11	2.96586091960314e-09	2.18458409533479e-09	PLAUR/SLC11A1/EREG/TIMP1/CD44/HBEGF/SERPINA1/TNFAIP3/PLEK/TNF/S100A8/ITGA5/FLNA/CLEC7A/FN1/CDKN1A/CFLAR/VEGFA/PAPSS2/GNAQ/CHMP1B/FCER1G/ADAM17/TGFB1/HIF1A/NFE2L2/XBP1/SDC4/ARL8B/B4GALT1/AHNAK/CD36/ITGB1/JMJD1C/S100A10/TLN1/PLEC/GNA13/CHMP4B/LYN/ALOX5/PABPC4/ANXA5/ANXA1/RHOA/ACTB/MYL12A/HMOX1/PPIA/LCK/RAB27A/ENTPD1/CXCR4/ANXA6/ACTG1/WAS/MYH9/CLIC1/CNN2/MMP12/APOE/ANXA2/PRCP/CLDN1/HSPB1/DST/HRAS/KR…	73
GO:0045582	BP	GO:0045582	positive regulation of T cell differentiation	32/1384	117/18903	3.94269844916301e-11	2.96586091960314e-09	2.18458409533479e-09	CD83/NFKBIZ/NLRP3/RIPK2/LILRB4/IL7R/XBP1/ZMIZ1/RUNX1/VSIR/HLA-DRA/PNP/CD86/HLA-DRB1/ANXA1/RHOA/ACTB/CD74/IFNG/CD27/RUNX3/ZAP70/PTPRC/SASH3/SOX4/MDK/ACTL6A/FOXP3/IL2RA/RHOH/IL2RG/SOCS1	32
GO:0046632	BP	GO:0046632	alpha-beta T cell differentiation	32/1384	117/18903	3.94269844916301e-11	2.96586091960314e-09	2.18458409533479e-09	CD83/NFKBIZ/GPR183/NLRP3/JUNB/RIPK2/LILRB4/RUNX1/CTSL/HLA-DRA/PNP/CD86/HLA-DRB1/PRDM1/ANXA1/IRF1/RHOA/IFNG/TOX/BATF/RUNX3/ZAP70/HMGB1/SASH3/PTGER4/STAT3/RPL22/FOXP3/RORA/ITK/IL2RG/SOCS1	32
GO:0002260	BP	GO:0002260	lymphocyte homeostasis	24/1384	69/18903	4.31045541088434e-11	3.21478922353647e-09	2.36793888788662e-09	TNFAIP3/TCIRG1/HIF1A/IL7R/LGALS2/TNFSF13B/LYN/PMAIP1/SKIL/SLC40A1/CD74/CORO1A/GPR174/TSC22D3/SIT1/LAT/SASH3/MIF/RPS6/PRDX2/FOXP3/IL2RA/FAS/TNFRSF17	24
GO:0002703	BP	GO:0002703	regulation of leukocyte mediated immunity	49/1384	241/18903	4.68505030616501e-11	3.46455499759287e-09	2.55191054143118e-09	IL1B/ICAM1/TNF/ITGAM/NLRP3/TYROBP/CLEC7A/FGR/LILRB4/CD55/ITGB2/CD81/DDX21/STXBP2/TGFB1/IL7R/FCGR2B/SPI1/TFRC/NECTIN2/TREM2/HLA-DRA/STX4/LYN/HLA-DRB1/HLA-E/VAMP8/HMOX1/LAG3/CD96/B2M/HLA-A/PTPRC/HLA-B/HMGB1/RAC2/MAD2L2/SASH3/HLA-F/BST2/WAS/HSPD1/FOXP3/CD28/LTA/IL1R1/TNFRSF1B/NDFIP1/IL27RA	49
GO:0071356	BP	GO:0071356	cellular response to tumor necrosis factor	48/1384	234/18903	5.33599973628995e-11	3.91276753771984e-09	2.88205346216598e-09	NFKBIA/CXCL8/CCL3L1/CCL3/CCL4/FOS/CCL20/TNFAIP3/TNF/ZFP36/LIMS1/NFKB1/SPHK1/ADAM17/ASAH1/NFE2L2/YBX3/LAPTM5/CYBA/TNFSF13B/ZFP36L2/ZFP36L1/HSPA1A/TNFRSF14/HSPA1B/TANK/TMSB4X/CCL5/CHI3L1/CTSK/CCL18/CLDN1/KRT18/GSTP1/RPS3/BAG4/EIF5A/TXNDC17/CPNE1/TNFRSF4/TNFRSF18/TNFRSF25/RORA/BIRC3/FAS/TNFRSF1B/CARD16/TNFRSF17	48
GO:0031349	BP	GO:0031349	positive regulation of defense response	57/1384	307/18903	5.62545307486746e-11	4.09064196094112e-09	3.01307162062638e-09	NFKBIA/IL1B/CCL3/NEAT1/NFKBIZ/EREG/PTGS2/CEBPB/TNF/S100A8/NLRP3/TYROBP/RIPK2/CLEC7A/NINJ1/LPL/CD81/GRN/IL17RA/S100A9/HCK/SPI1/CYBA/LGALS2/APP/NECTIN2/TREM2/ALOX5AP/LYN/SFPQ/TNIP1/HLA-E/LGALS1/VAMP8/NUPR1/MNDA/NKG7/IFNG/CCL5/LAG3/HMGB2/FYN/HMGB1/ETS1/IFI16/IRF7/OPTN/HLA-F/PTGER4/MMP12/MDK/RPS19/PDCD4/CD28/LTA/GBP5/PARK7	57
GO:0001906	BP	GO:0001906	cell killing	42/1384	189/18903	6.06432749948358e-11	4.3733323769003e-09	3.22129479876874e-09	LYZ/ICAM1/ITGAM/TREM1/TYROBP/CLEC7A/CD55/CTSH/STXBP2/IL7R/FCGR2B/SPI1/ARL8B/NECTIN2/HLA-DRA/HLA-DRB1/FCGR3A/HLA-E/PRDX1/TUBB/HMGN2/GZMB/NKG7/IFNG/CD2/GNLY/PRF1/LAG3/CORO1A/B2M/HLA-A/RAB27A/PTPRC/HLA-B/LYST/HLA-F/RPL30/RPS19/ROMO1/GAPDH/HSP90AB1/IGHG1	42
GO:0019884	BP	GO:0019884	antigen processing and presentation of exogenous antigen	20/1384	49/18903	6.19433514521522e-11	4.43047282599574e-09	3.26338312309613e-09	IFI30/CTSD/CTSS/FCER1G/FCGR2B/CTSL/HLA-DRA/HLA-DRB1/CLEC4A/HLA-E/HLA-DPB1/CD74/HLA-DQA1/HLA-DPA1/HLA-DQB1/B2M/HLA-A/TAP1/PSME1/HLA-F	20
GO:0002822	BP	GO:0002822	regulation of adaptive immune response based on somatic recombination of immune receptors built from immunoglobulin superfamily domains	41/1384	182/18903	6.51719456127026e-11	4.62349916598734e-09	3.40556183064752e-09	IL1B/SLC11A1/NFKBIZ/TNFAIP3/TNF/NLRP3/JUNB/RIPK2/CLEC7A/LILRB4/CD55/CD81/TGFB1/IL7R/FCGR2B/TFRC/NECTIN2/TREM2/TNFSF13B/HLA-DRA/HLA-DRB1/ANXA1/HLA-E/B2M/HLA-A/BATF/PTPRC/HLA-B/HMGB1/MAD2L2/SASH3/HLA-F/WAS/HSPD1/FOXP3/CD28/LTA/IL1R1/TNFRSF1B/NDFIP1/IL27RA	41
GO:0002367	BP	GO:0002367	cytokine production involved in immune response	32/1384	120/18903	8.13509087678066e-11	5.72474217667645e-09	4.21671179063011e-09	IL1B/TNF/NLRP3/NR4A3/TREM1/RIPK2/CLEC7A/LILRB4/CD55/IRAK3/CD81/DDX21/TGFB1/LAPTM5/CD36/UBE2J1/TNFRSF14/LITAF/HLA-E/CD74/HMOX1/CD96/B2M/HLA-A/SASH3/HLA-F/BST2/SLC7A5/MIF/FOXP3/IL1R1/TNFRSF1B	32
GO:0006959	BP	GO:0006959	humoral immune response	58/1384	320/18903	1.02804164446111e-10	7.17655311165414e-09	5.2860819209091e-09	CXCL2/IL1B/CXCL8/CXCL3/CD83/SLC11A1/LYZ/RGCC/TNF/GPR183/TREM1/CD55/CD81/VSIG4/S100A9/FCGR2B/TREM2/ALOX5/HLA-DRB1/HLA-E/C1QC/C1QB/C1QA/HLA-DQB1/HMGN2/CXCL13/IFNG/GNLY/TRBC1/PDCD1/TRBC2/HLA-A/PTPRC/RBPJ/FAU/RPL30/RPS19/ROMO1/RPL39/GAPDH/KRT6A/DEFB1/C1QBP/CD28/LTA/IGHG3/JCHAIN/IGLL5/IGHG4/POU2AF1/IGKC/IGHG1/IGLC3/IGHM/IGHA1/IGLC2/IGHG2/IGKV3-20	58
GO:0010952	BP	GO:0010952	positive regulation of peptidase activity	42/1384	194/18903	1.45381501905701e-10	1.00682459176916e-08	7.41603551074529e-09	TNF/S100A8/NLRP3/CTSD/RIPK2/CLEC7A/FN1/CFLAR/CTSH/GRN/DDX3X/S100A9/LAPTM5/PICALM/VSIR/APP/GSN/LYN/BCAP31/PMAIP1/TANK/RHOA/PSME2/LCK/FYN/HMGB1/IFI16/TNFSF10/PSME1/STAT3/ANP32B/SERPINB3/RPS3/BEX3/PERP/MYC/HSPD1/ASPH/HSPE1/CRADD/FAS/ARL6IP5	42
GO:0006413	BP	GO:0006413	translational initiation	32/1384	123/18903	1.63385290244787e-10	1.12259845880001e-08	8.26879885814067e-09	PPP1R15A/TNF/PPP1R15B/DDX3X/DNAJC3/EIF4G2/EIF5/ATF4/EIF3A/CCL5/SLBP/EIF2AK2/PPP1CA/TPR/SH3BGRL/EIF4EBP1/HSPB1/RPS3/RPS3A/RPS5/EIF3E/RPL13A/NPM1/EIF2A/EIF3H/EIF4B/EIF2S2/EIF3M/EIF4G1/RPS17/NCBP2/RBM4	32
GO:0097530	BP	GO:0097530	granulocyte migration	37/1384	158/18903	1.70504796645399e-10	1.16236316838106e-08	8.56169644997373e-09	CXCL2/IL1B/CXCL8/CCL3L1/CXCL3/CCL3/CCL4/CCL20/S100A8/TNFAIP6/TREM1/C5AR1/CSF1R/FCER1G/ITGB2/SLAMF8/IL17RA/S100A9/PDE4B/ANXA1/CKLF/SELENOK/LGALS3/CD74/PPIA/CXCL13/CCL5/RAC2/CD99/WDR1/PTGER4/CCL18/MDK/S100A14/C1QBP/IL1R1/RHOH	37
GO:0002718	BP	GO:0002718	regulation of cytokine production involved in immune response	31/1384	118/18903	2.41229146208819e-10	1.62137487936133e-08	1.1942669835314e-08	IL1B/TNF/NLRP3/NR4A3/RIPK2/CLEC7A/LILRB4/CD55/IRAK3/CD81/DDX21/TGFB1/LAPTM5/CD36/UBE2J1/TNFRSF14/LITAF/HLA-E/CD74/HMOX1/CD96/B2M/HLA-A/SASH3/HLA-F/BST2/SLC7A5/MIF/FOXP3/IL1R1/TNFRSF1B	31
GO:1903320	BP	GO:1903320	regulation of protein modification by small protein conjugation or removal	49/1384	252/18903	2.41552526148261e-10	1.62137487936133e-08	1.1942669835314e-08	TNFAIP3/EGR1/RIPK2/SPHK1/HIF1A/DDX3X/ZMIZ1/LAPTM5/TSPO/HSPA1A/UBE2D1/CTNNB1/TNIP1/HSPA5/PTTG1IP/IVNS1ABP/HSPA1B/TANK/GABARAP/PPIA/FYN/NDFIP2/CBLB/UBE2C/PTPN22/MAD2L2/MAD2L1/UBB/BUB3/MYCBP2/HERPUD1/PIN1/RASSF5/SOX4/RPS3/RPS2/RPL37/RPS7/RPL23/HSP90AB1/NPM1/UBE2V2/DCUN1D5/RPS20/BAG2/RPS15/BIRC3/PARK7/NDFIP1	49
GO:0031663	BP	GO:0031663	lipopolysaccharide-mediated signaling pathway	22/1384	63/18903	2.54345065521147e-10	1.68728578660688e-08	1.24281542311804e-08	NFKBIA/IL1B/CCL3/TNFAIP3/TNF/CD14/RIPK2/CD55/TGFB1/HCK/SPI1/CD36/MTDH/TRIB1/IRAK1/LYN/CCL5/CD6/PTPN22/MIF/PRDX2/CARD16	22
GO:0043281	BP	GO:0043281	regulation of cysteine-type endopeptidase activity involved in apoptotic process	43/1384	205/18903	2.55239197607275e-10	1.68728578660688e-08	1.24281542311804e-08	PLAUR/PTGS2/CD44/KLF4/TNF/S100A8/NLRP3/CTSD/CLEC7A/NR4A1/CFLAR/VEGFA/CTSH/DDX3X/MMP9/S100A9/LAPTM5/GSN/DNAJB6/BCAP31/PMAIP1/RPS6KA1/TNFAIP8/RHOA/LCK/CD27/HMGB1/TNFSF10/BIRC5/ANP32B/SOX2/RPS3/BEX3/MYC/SFN/HSPD1/HSPE1/BIRC3/CRADD/FAS/PARK7/ARL6IP5/CARD16	43
GO:0030003	BP	GO:0030003	cellular cation homeostasis	77/1384	499/18903	3.13875757746669e-10	2.05930816699055e-08	1.51683844622173e-08	CCL3/SLC11A1/S100A8/FLNA/ATP13A3/FTH1/TCIRG1/ATP6V0B/RAB20/GRN/HIF1A/SLAMF8/SLC31A2/S100A9/TGM2/ATP6AP1/ATP1A1/ATP1B3/CYBA/DMXL2/SLC39A8/TFRC/TMEM38B/HEXB/ATP2B1/APP/PPT1/ATP6V0C/ATP6V1B2/LYN/GRINA/ATP6AP2/BCAP31/HSP90B1/ERO1A/NPTN/CA2/TMEM165/ATP6V0E1/ATF4/MT2A/RNASEK/ATP6V1G1/MT1F/TPT1/SELENOK/FTL/SLC40A1/ATP6V1F/CALM2/ATOX1/HMOX1/GSTO1/IFNG/CCL5/LCK/CORO1A/PTPRC/PDE4D/ATP6V0E2/ANXA6/CALM3/HERP…	77
GO:0002456	BP	GO:0002456	T cell mediated immunity	30/1384	113/18903	3.54670825829972e-10	2.30959524342712e-08	1.70119407896136e-08	IL1B/ICAM1/NLRP3/LILRB4/CD55/CTSH/CD81/IL7R/FCGR2B/NECTIN2/HLA-DRA/HLA-DRB1/HLA-E/CD8A/PRF1/B2M/HLA-A/RAB27A/PTPRC/HLA-B/HMGB1/SASH3/HLA-F/WAS/HSPD1/FOXP3/IL1R1/TNFRSF1B/BTN3A2/MYO1G	30
GO:0002821	BP	GO:0002821	positive regulation of adaptive immune response	31/1384	120/18903	3.81049981047338e-10	2.4629941737919e-08	1.81418415927879e-08	IL1B/SLC11A1/NFKBIZ/TNF/NLRP3/RIPK2/CLEC7A/CD55/CD81/TGFB1/TFRC/NECTIN2/TREM2/TNFSF13B/HLA-DRA/HLA-DRB1/HLA-E/B2M/HLA-A/PTPRC/HLA-B/SKAP1/MAD2L2/SASH3/HLA-F/HSPD1/FOXP3/CD28/LTA/IL1R1/IL27RA	31
GO:0002687	BP	GO:0002687	positive regulation of leukocyte migration	35/1384	148/18903	3.97365676727861e-10	2.54956830524068e-08	1.87795264868446e-08	CXCL8/CCL3/CCL4/ABL2/CCL20/ICAM1/TNF/C5AR1/CSF1R/VEGFA/ADAM17/SPI1/APP/MMP14/TREM2/TNFRSF14/SELENOK/AIF1/LGALS3/RHOA/CD74/CXCL13/CCL5/CORO1A/HMGB1/RAC2/CD99/DOCK8/CALR/MDK/S100A14/C1QBP/TNFRSF18/IL1R1/ITGA4	35
GO:0002824	BP	GO:0002824	positive regulation of adaptive immune response based on somatic recombination of immune receptors built from immunoglobulin superfamily domains	30/1384	114/18903	4.48042864317448e-10	2.85373871097376e-08	2.1019974871474e-08	IL1B/SLC11A1/NFKBIZ/TNF/NLRP3/RIPK2/CLEC7A/CD55/CD81/TGFB1/TFRC/NECTIN2/TREM2/TNFSF13B/HLA-DRA/HLA-DRB1/HLA-E/B2M/HLA-A/PTPRC/HLA-B/MAD2L2/SASH3/HLA-F/HSPD1/FOXP3/CD28/LTA/IL1R1/IL27RA	30
GO:2000377	BP	GO:2000377	regulation of reactive oxygen species metabolic process	35/1384	149/18903	4.83354919768801e-10	3.05634422456707e-08	2.25123199092929e-08	SOD2/TNF/ITGAM/TYROBP/CLEC7A/CDKN1A/CFLAR/ITGB2/TGFB1/HIF1A/NFE2L2/CYBA/CD36/GNAI2/ALOX5/TSPO/GRB2/RHOA/RAB27A/FYN/RAC2/STK17A/DHFR/SOD1/PRCP/GSTP1/ROMO1/BNIP3/DCXR/AKR1C3/AKR1C1/CBR1/G6PD/PRDX2/PARK7	35
GO:0061900	BP	GO:0061900	glial cell activation	20/1384	54/18903	4.93719997920413e-10	3.09942496536225e-08	2.28296426149341e-08	IL1B/CCL3/TNF/ITGAM/TYROBP/C5AR1/LRP1/SPHK1/ITGB2/GRN/IFNGR1/IFNGR2/JUN/APP/TREM2/AIF1/C1QA/IFNG/CST7/PTPRC	20
GO:2001235	BP	GO:2001235	positive regulation of apoptotic signaling pathway	33/1384	135/18903	4.99944567587839e-10	3.11608306912249e-08	2.29523423285064e-08	G0S2/MCL1/INHBA/ATF3/TNF/S100A8/CTSH/S100A9/BCAP31/PMAIP1/SKIL/SFPQ/PDIA3/NUPR1/LCK/ITM2C/PTPRC/SLC9A3R1/TNFSF10/UBB/STK4/SOD1/PPP1CA/RBCK1/RPS3/RPS7/MYC/EIF5A/TPD52L1/RPL26/CRADD/FAS/PARK7	33
GO:0033157	BP	GO:0033157	regulation of intracellular protein transport	45/1384	225/18903	5.05086910743651e-10	3.12580736393553e-08	2.30239692198636e-08	IL1B/PTGS2/ITGAM/PLK3/FLNA/ITGB2/CD81/TGFB1/BNIP3L/LEPROT/CD36/UBE2J1/INSIG1/PTPN1/LCP1/BCAP31/OAZ2/TMEM30A/TRIM28/OAZ1/IFI27/GZMB/IFNG/FYN/RAC2/CDK1/SP100/ATP5IF1/ANP32B/TPR/JUP/BAG4/YWHAE/SFN/HRAS/ZFAND1/HSP90AB1/RAN/TOMM7/PDCD10/NPEPPS/TXN/PARK7/DERL3/ERLEC1	45
GO:0045936	BP	GO:0045936	negative regulation of phosphate metabolic process	70/1384	440/18903	5.3325077008332e-10	3.27686353503313e-08	2.41366138037713e-08	IL1B/DUSP1/PPP1R15A/TNFAIP3/INHBA/PLEK/FBP1/TNF/SOCS3/PPP1R15B/GADD45B/LILRB4/CDKN1A/LRP1/GNAQ/IRAK3/DUSP6/SIRPA/TGFB1/ENG/IQGAP1/DNAJC3/MYADM/GNAI2/JUN/TRIB1/PLEC/CDA/LYN/TSPO/PTPN1/CORO1C/RGS2/ROCK1/TAF7/SAMSN1/NUPR1/APOC1/LGALS3/RB1/CALM2/PPIA/IFNG/PTPRC/PDE4D/CBLB/PTPN22/DDIT4/CALM3/CSK/STAT3/CALM1/APOE/UCHL1/SERPINB3/HSPB1/GSTP1/BAG4/CDKN2A/YWHAE/SFN/NPM1/PDCD4/EIF4G1/CDK5RAP2/DUSP16/CDKN1B/…	70
GO:0046640	BP	GO:0046640	regulation of alpha-beta T cell proliferation	18/1384	44/18903	5.38277446875226e-10	3.28462167932393e-08	2.41937584881865e-08	RIPK2/CD55/CD81/VSIR/TNFRSF14/HLA-E/IRF1/CD3E/HLA-A/ZAP70/PTPRC/RASAL3/CBLB/PTPN22/FOXP3/IL2RA/CD28/NDFIP1	18
GO:0022408	BP	GO:0022408	negative regulation of cell-cell adhesion	42/1384	202/18903	5.47617205969204e-10	3.31840815228283e-08	2.44426217810523e-08	IL1RN/KLF4/RGCC/CEBPB/LILRB4/VEGFA/TGFB1/VSIG4/RUNX1/LAPTM5/SDC4/FCGR2B/SPI1/MYADM/VSIR/FGL2/CD86/HLA-DRB1/TNFRSF14/ANXA1/IRF1/LGALS3/CD74/LAG3/TIGIT/CTLA4/RUNX3/HMGB1/CBLB/PTPN22/MAD2L2/GPNMB/FXYD5/MDK/SPINT2/EPCAM/CD9/PRDX2/FOXP3/IL2RA/NDFIP1/SOCS1	42
GO:0031396	BP	GO:0031396	regulation of protein ubiquitination	43/1384	210/18903	5.66908549427419e-10	3.41161655331287e-08	2.51291731601003e-08	TNFAIP3/RIPK2/SPHK1/DDX3X/LAPTM5/TSPO/HSPA1A/UBE2D1/HSPA5/PTTG1IP/IVNS1ABP/HSPA1B/GABARAP/PPIA/FYN/NDFIP2/CBLB/UBE2C/PTPN22/MAD2L2/MAD2L1/UBB/BUB3/MYCBP2/HERPUD1/PIN1/RASSF5/SOX4/RPS3/RPS2/RPL37/RPS7/RPL23/HSP90AB1/NPM1/UBE2V2/DCUN1D5/RPS20/BAG2/RPS15/BIRC3/PARK7/NDFIP1	43
GO:0032729	BP	GO:0032729	positive regulation of interferon-gamma production	24/1384	77/18903	5.7824266937323e-10	3.4559900910622e-08	2.54560183070868e-08	IL1B/SLC11A1/TNF/CD14/RIPK2/CLEC7A/PDE4B/IRF8/HLA-DPB1/HLA-DPA1/CD3E/CD2/HLA-A/PDE4D/PTPN22/SASH3/SLC7A5/HRAS/HSPD1/IL12RB2/LTA/IL1R1/BTN3A2/IL27RA	24
GO:0010563	BP	GO:0010563	negative regulation of phosphorus metabolic process	70/1384	441/18903	5.89798515382912e-10	3.50107608519135e-08	2.57881112418765e-08	IL1B/DUSP1/PPP1R15A/TNFAIP3/INHBA/PLEK/FBP1/TNF/SOCS3/PPP1R15B/GADD45B/LILRB4/CDKN1A/LRP1/GNAQ/IRAK3/DUSP6/SIRPA/TGFB1/ENG/IQGAP1/DNAJC3/MYADM/GNAI2/JUN/TRIB1/PLEC/CDA/LYN/TSPO/PTPN1/CORO1C/RGS2/ROCK1/TAF7/SAMSN1/NUPR1/APOC1/LGALS3/RB1/CALM2/PPIA/IFNG/PTPRC/PDE4D/CBLB/PTPN22/DDIT4/CALM3/CSK/STAT3/CALM1/APOE/UCHL1/SERPINB3/HSPB1/GSTP1/BAG4/CDKN2A/YWHAE/SFN/NPM1/PDCD4/EIF4G1/CDK5RAP2/DUSP16/CDKN1B/…	70
GO:0062197	BP	GO:0062197	cellular response to chemical stress	59/1384	345/18903	7.52326298864232e-10	4.365463174248e-08	3.21549852732406e-08	SOD2/PTGS2/FOS/MCL1/TNFAIP3/KDM6B/NR4A2/FBP1/TNF/NLRP3/NR4A3/PPIF/SPHK1/SIRPA/HIF1A/DDX3X/NFE2L2/MMP9/RHOB/YBX3/PNPLA8/CD36/JUN/TREM2/PLEC/STX4/ZFP36L1/ALOX5/TSPO/HSPA1A/CTNNB1/SFPQ/ANXA1/ATF4/HSPA1B/AIF1/PRDX1/HMOX1/PPIA/FYN/CDK1/PCNA/DHFR/SOD1/P4HB/HSPB1/RPS3/NQO1/ROMO1/PYCR1/BNIP3/PDCD10/AKR1C3/TXN/G6PD/PRDX2/FAS/PARK7/ARL6IP5	59
GO:0000302	BP	GO:0000302	response to reactive oxygen species	42/1384	204/18903	7.52894429947936e-10	4.365463174248e-08	3.21549852732406e-08	SOD2/FOS/TNFAIP3/KDM6B/PPP1R15B/NR4A3/PLK3/PPIF/AREG/SPHK1/SIRPA/HIF1A/NFE2L2/MMP9/RHOB/CD36/ADAM9/JUN/ANXA1/TXNIP/UCP2/PRDX1/HMOX1/FYN/CDK1/PCNA/DHFR/SOD1/APOE/GSTP1/RPS3/NQO1/SESN3/ROMO1/PYCR1/BNIP3/PDCD10/AKR1C3/TXN/PRDX2/PARK7/SDC1	42
GO:1990266	BP	GO:1990266	neutrophil migration	32/1384	130/18903	7.54927288405596e-10	4.365463174248e-08	3.21549852732406e-08	CXCL2/IL1B/CXCL8/CCL3L1/CXCL3/CCL3/CCL4/CCL20/S100A8/TNFAIP6/TREM1/C5AR1/FCER1G/ITGB2/SLAMF8/S100A9/PDE4B/CKLF/SELENOK/LGALS3/CD74/PPIA/CXCL13/CCL5/RAC2/CD99/WDR1/CCL18/MDK/C1QBP/IL1R1/RHOH	32
GO:0048144	BP	GO:0048144	fibroblast proliferation	28/1384	103/18903	7.55426242621417e-10	4.365463174248e-08	3.21549852732406e-08	EREG/SOD2/IFI30/FN1/CDKN1A/FTH1/SPHK1/FOSL2/ZMIZ1/S100A6/JUN/CTNNB1/PRDX1/NUPR1/CD74/GNG2/CDK1/CCNA2/RNASEH2B/CKS2/GSTP1/MIF/MYC/HRAS/PTGES3/CKS1B/CDK4/LTA	28
GO:0010950	BP	GO:0010950	positive regulation of endopeptidase activity	38/1384	174/18903	8.33681442289957e-10	4.78598964830406e-08	3.52524853644216e-08	TNF/S100A8/NLRP3/CTSD/RIPK2/CLEC7A/CFLAR/CTSH/DDX3X/S100A9/LAPTM5/PICALM/VSIR/GSN/LYN/BCAP31/PMAIP1/RHOA/PSME2/LCK/FYN/HMGB1/IFI16/TNFSF10/PSME1/STAT3/ANP32B/SERPINB3/RPS3/BEX3/PERP/MYC/HSPD1/ASPH/HSPE1/CRADD/FAS/ARL6IP5	38
GO:0043254	BP	GO:0043254	regulation of protein-containing complex assembly	66/1384	410/18903	1.01681363045135e-09	5.79916061393367e-08	4.27152667873132e-08	PLEK/TNF/CLEC7A/FNIP2/VEGFA/ABCA1/PDE4DIP/TGFB1/DDX3X/ASAP1/HCK/TFRC/CD36/ARHGAP18/MYADM/GSN/TREM2/HSPA1A/LCP1/NCLN/HSPA5/GRB2/DNAJC15/HSPA1B/TMSB4X/TMSB10/CAPG/ARPC3/LGALS3/PFN1/RHOA/RB1/CAPZB/ARPC1B/ARPC5/CXCL13/IFNG/CORO1A/STMN1/EVL/SKAP1/HMGB1/BIN1/EIF2AK2/ARPC2/PTGER4/ARPC5L/HSPA8/COTL1/APOE/PFN2/RPS3/BAG4/RPL13A/TWF1/VPS35/PSMC6/FKBP4/EIF4G1/CDK5RAP2/CTTN/CLDN7/GBP5/CDKN1B/TMC8/PARK7	66
GO:0046637	BP	GO:0046637	regulation of alpha-beta T cell differentiation	23/1384	73/18903	1.03707616444206e-09	5.85620611774376e-08	4.31354506857225e-08	CD83/NFKBIZ/NLRP3/JUNB/RIPK2/LILRB4/RUNX1/HLA-DRA/PNP/CD86/HLA-DRB1/PRDM1/ANXA1/RHOA/IFNG/BATF/RUNX3/ZAP70/HMGB1/SASH3/FOXP3/IL2RG/SOCS1	23
GO:0002437	BP	GO:0002437	inflammatory response to antigenic stimulus	24/1384	79/18903	1.04023830879015e-09	5.85620611774376e-08	4.31354506857225e-08	IL1RN/TNF/FGR/CD81/HCK/FCGR2B/TREM2/LYN/CD68/HLA-DRB1/FCGR3A/HLA-E/HMGB2/CD6/FYN/HMGB1/RBPJ/PSMB4/AHCY/IL2RA/CD28/LTA/PARK7/IGHG1	24
GO:0071346	BP	GO:0071346	cellular response to interferon-gamma	30/1384	118/18903	1.10692871930763e-09	6.19170513120409e-08	4.56066583002186e-08	CCL3L1/CCL3/CCL4/MRC1/CCL20/TNF/VIM/RAB20/SIRPA/IFNGR1/HCK/IFNGR2/GSN/STX4/IRF8/IRF1/AIF1/HLA-DPA1/IFNG/CCL5/SP100/JAK1/ACTG1/WAS/CCL18/CLDN1/GAPDH/RPL13A/GBP5/SOCS1	30
GO:0002504	BP	GO:0002504	antigen processing and presentation of peptide or polysaccharide antigen via MHC class II	16/1384	36/18903	1.12324426752228e-09	6.24294871235632e-08	4.59841065872682e-08	IFI30/CTSD/CTSS/FCER1G/FCGR2B/ARL8B/CTSL/TREM2/HLA-DRA/HLA-DRB1/HLA-DPB1/CD74/HLA-DQA1/HLA-DPA1/HLA-DQB1/B2M	16
GO:0043122	BP	GO:0043122	regulation of I-kappaB kinase/NF-kappaB signaling	48/1384	255/18903	1.14889775678001e-09	6.3394934194026e-08	4.66952324195957e-08	IL1B/TNFAIP3/REL/TNF/FLNA/RIPK2/CLEC7A/LILRB4/CFLAR/DDX21/TFRC/CD36/MTDH/AKAP13/TREM2/IRAK1/HLA-DRB1/SLC20A1/CTNNB1/TNIP1/LITAF/CARD19/TANK/LGALS1/RHOA/CD74/HMOX1/FYN/NDFIP2/TNFSF10/OPTN/SHISA5/BST2/EEF1D/RBCK1/S100A4/UBD/HSPB1/GSTP1/GAPDH/CPNE1/S100A13/PIM2/RORA/BIRC3/RHOH/NDFIP1/CARD16	48
GO:0070371	BP	GO:0070371	ERK1 and ERK2 cascade	58/1384	340/18903	1.15514491598099e-09	6.3394934194026e-08	4.66952324195957e-08	IL1B/CCL3L1/CCL3/CD44/CCL4/CCL20/ICAM1/INHBA/ATF3/TNF/GPR183/C5AR1/RIPK2/MARCO/FN1/CSF1R/CFLAR/DUSP6/CTSH/SIRPA/TGFB1/NRP1/CD36/GLIPR2/GNAI2/JUN/APP/TREM2/ZFP36L2/LYN/ZFP36L1/PTPN1/HLA-DRB1/NPTN/TNIP1/CD74/DAB2/CCL5/DUSP4/TBC1D10C/PTPRC/HMGB1/SLC9A3R1/PTPN22/CDK1/PTGER4/PIN1/CSK/EZR/CHI3L1/APOE/CCL18/GPNMB/GSTP1/MIF/YWHAZ/MYC/HRAS	58
GO:0050729	BP	GO:0050729	positive regulation of inflammatory response	35/1384	154/18903	1.24914497822412e-09	6.81252442498979e-08	5.01794686647136e-08	NFKBIA/IL1B/CCL3/NEAT1/NFKBIZ/PTGS2/CEBPB/TNF/S100A8/NLRP3/NINJ1/LPL/CD81/GRN/IL17RA/S100A9/LGALS2/APP/TREM2/ALOX5AP/TNIP1/HLA-E/LGALS1/VAMP8/NUPR1/NKG7/IFNG/ETS1/PTGER4/MDK/RPS19/PDCD4/CD28/LTA/PARK7	35
GO:0002262	BP	GO:0002262	myeloid cell homeostasis	37/1384	169/18903	1.28908110034294e-09	6.98665942956055e-08	5.14621065622359e-08	INHBA/ZFP36/VEGFA/ADAM17/MAFB/HIF1A/CITED2/SPI1/PDE4B/LYN/ZFP36L1/ID2/HSPA1A/LIPA/ANXA1/HSPA1B/PRDX1/RB1/HMOX1/HMGB2/B2M/HMGB1/ETS1/SFXN1/ATP5IF1/SOD1/STAT3/KMT2E/RPS19/RPS24/SLC25A5/RPS17/RPS6/G6PD/RPS14/FOXP3/IKZF1	37
GO:0070997	BP	GO:0070997	neuron death	61/1384	368/18903	1.37472378833407e-09	7.40483936852044e-08	5.45423226222732e-08	CCL3/SOD2/FOS/MCL1/NR4A2/CEBPB/EGR1/TNF/ITGAM/CTSZ/NR4A3/TYROBP/ITGB2/GRN/HIF1A/NRP1/FCGR2B/PICALM/JUN/APP/PPT1/TREM2/BTG2/CHMP4B/CTNNB1/HSPA5/ATF4/ROCK1/C1QA/NUPR1/RHOA/RB1/HMOX1/IFNG/CCL5/CORO1A/FYN/DDIT4/HLA-F/UBB/NR3C1/SOD1/APOE/GPNMB/TMBIM6/MDK/NQO1/GAPDH/HRAS/HSP90AB1/VPS35/NAE1/BNIP3/EIF4G1/GCLM/G6PD/FAS/TNFRSF1B/PARK7/ARL6IP5/IL27RA	61
GO:0002440	BP	GO:0002440	production of molecular mediator of immune response	57/1384	333/18903	1.4091385072112e-09	7.54364577541405e-08	5.55647382953282e-08	IL1B/TNF/NLRP3/NR4A3/TREM1/RIPK2/CLEC7A/LILRB4/CD55/IRAK3/CD81/DDX21/TGFB1/XBP1/LAPTM5/FCGR2B/TFRC/CD36/UBE2J1/HLA-DRA/SAMHD1/STX4/CD86/HLA-DRB1/TNFRSF14/LITAF/HLA-E/HLA-DPB1/CD74/HLA-DQA1/HLA-DPA1/HLA-DQB1/HMOX1/CD96/B2M/HLA-A/BATF/PTPRC/PTPN22/MAD2L2/SASH3/HLA-F/BST2/SLC7A5/TMBIM6/MIF/HSPD1/FOXP3/TNFRSF4/CD28/IL1R1/TNFRSF1B/NDFIP1/IL27RA/MZB1/IGLV3-1/IGKV3-20	57
GO:2001236	BP	GO:2001236	regulation of extrinsic apoptotic signaling pathway	35/1384	155/18903	1.5016419661026e-09	7.98983402208007e-08	5.88512570283857e-08	IL1B/G0S2/MCL1/TNFAIP3/ICAM1/INHBA/ATF3/TNF/CFLAR/DDX3X/NRP1/LMNA/STX4/HSPA1A/PMAIP1/SKIL/PDIA3/HSPA1B/LGALS3/HMOX1/HMGB2/ITM2C/PTPRC/TNFSF10/SP100/STK4/PPP1CA/RBCK1/GSTP1/RB1CC1/GCLM/CTTN/PRDX2/TMC8/PARK7	35
GO:0002831	BP	GO:0002831	regulation of response to biotic stimulus	60/1384	361/18903	1.68806013024067e-09	8.92728042210915e-08	6.57562689330114e-08	IL1B/EREG/TNFAIP3/CD14/TYROBP/RIPK2/CLEC7A/FGR/CD55/IRAK3/GRN/SLAMF8/NFE2L2/VSIG4/HCK/FCGR2B/SPI1/CYBA/CD36/TRIB1/NECTIN2/TREM2/SAMHD1/FGL2/LYN/PTPN1/HLA-DRB1/SFPQ/HLA-E/IRF1/SELENOK/MNDA/CCL5/LAG3/CD96/HMGB2/APOBEC3G/HLA-A/FYN/HLA-B/HMGB1/PTPN22/IFI16/IRF7/OPTN/HLA-F/PCBP2/MMP12/APOE/MIF/RPS19/HSPD1/BANF1/PRDX2/C1QBP/FOXP3/GBP5/BIRC3/SOCS1/CARD16	60
GO:0001774	BP	GO:0001774	microglial cell activation	18/1384	47/18903	1.93249120773272e-09	1.00975558554944e-07	7.43762452846894e-08	CCL3/TNF/ITGAM/TYROBP/C5AR1/SPHK1/ITGB2/GRN/IFNGR1/IFNGR2/JUN/APP/TREM2/AIF1/C1QA/IFNG/CST7/PTPRC	18
GO:0046633	BP	GO:0046633	alpha-beta T cell proliferation	18/1384	47/18903	1.93249120773272e-09	1.00975558554944e-07	7.43762452846894e-08	RIPK2/CD55/CD81/VSIR/TNFRSF14/HLA-E/IRF1/CD3E/HLA-A/ZAP70/PTPRC/RASAL3/CBLB/PTPN22/FOXP3/IL2RA/CD28/NDFIP1	18
GO:0070482	BP	GO:0070482	response to oxygen levels	57/1384	337/18903	2.22436091652032e-09	1.1553436522355e-07	8.50999232849192e-08	SOD2/PTGS2/FOS/JUND/NR4A2/RGCC/EGR1/TNF/CYBB/MALAT1/PLK3/CFLAR/VEGFA/ADM/ADAM17/HIF1A/NFE2L2/CITED2/BNIP3L/ATP6AP1/CYBA/TFRC/MMP14/TREM2/LMNA/IRAK1/ZFP36L1/AGTRAP/HSP90B1/PMAIP1/ERO1A/ATF4/ATP6V1G1/UCP2/RHOA/HMOX1/CXCR4/CCNA2/DDIT4/RBPJ/HP1BP3/PIN1/SLC7A5/P4HB/TMBIM6/PDLIM1/MYC/BNIP3/AHCY/NDRG1/NPEPPS/CD24/LTA/RORA/CDKN1B/FAS/CARD16	57
GO:2001243	BP	GO:2001243	negative regulation of intrinsic apoptotic signaling pathway	27/1384	101/18903	2.26715145670479e-09	1.17060139711278e-07	8.62237732459635e-08	PLAUR/SOD2/PTGS2/CD44/MCL1/PPIF/HIF1A/DDX3X/NFE2L2/MMP9/XBP1/YBX3/GRINA/PTPN1/HSPA1A/PTTG1IP/IVNS1ABP/TPT1/CD74/PPIA/HERPUD1/TMBIM6/HSPB1/MIF/ARMC10/RTKN2/PARK7	27
GO:1901653	BP	GO:1901653	cellular response to peptide	61/1384	373/18903	2.35370500942402e-09	1.20814293601376e-07	8.89889955885019e-08	IL1B/FOS/ICAM1/INHBA/NR4A2/FBP1/TNF/PTPRE/SOCS3/NR4A3/VIM/RIPK2/NR4A1/CFLAR/LRP1/NFKB1/RAB31/LPL/RHOQ/NFE2L2/XBP1/LEPROT/FCGR2B/CYBA/CD36/RAB13/GNAI2/ATP2B1/APP/TREM2/LYN/ZFP36L1/INSIG1/PTPN1/AGTRAP/OSBPL8/CA2/SRSF5/GRB2/ROCK1/UCP2/RB1/FYN/PTPN22/CCNA2/JAK1/LEPROTL1/CSK/STAT3/NUCKS1/NCL/PKM/SESN3/RPL23/APRT/CDK4/RBM4/TBC1D4/SOCS1/ITGA4/MZB1	61
GO:0046638	BP	GO:0046638	positive regulation of alpha-beta T cell differentiation	19/1384	53/18903	2.5433032801243e-09	1.29782832879325e-07	9.55950127943305e-08	CD83/NFKBIZ/NLRP3/RIPK2/LILRB4/RUNX1/HLA-DRA/PNP/CD86/HLA-DRB1/ANXA1/RHOA/IFNG/RUNX3/ZAP70/SASH3/FOXP3/IL2RG/SOCS1	19
GO:0001666	BP	GO:0001666	response to hypoxia	52/1384	296/18903	2.94855096520859e-09	1.49587533269827e-07	1.10182693963058e-07	SOD2/PTGS2/FOS/JUND/NR4A2/RGCC/EGR1/TNF/CYBB/MALAT1/PLK3/CFLAR/VEGFA/ADM/ADAM17/HIF1A/NFE2L2/CITED2/BNIP3L/CYBA/TFRC/MMP14/TREM2/LMNA/IRAK1/ZFP36L1/AGTRAP/HSP90B1/PMAIP1/ERO1A/UCP2/RHOA/HMOX1/CXCR4/CCNA2/DDIT4/RBPJ/HP1BP3/PIN1/P4HB/TMBIM6/PDLIM1/MYC/BNIP3/AHCY/NDRG1/NPEPPS/CD24/LTA/RORA/CDKN1B/CARD16	52
GO:0007249	BP	GO:0007249	I-kappaB kinase/NF-kappaB signaling	51/1384	288/18903	3.15676441336793e-09	1.59225007347102e-07	1.1728143296638e-07	NFKBIA/IL1B/TNFAIP3/REL/TNF/FLNA/RIPK2/CLEC7A/LILRB4/CFLAR/DDX21/SIRPA/TFRC/CD36/MTDH/AKAP13/TREM2/IRAK1/HLA-DRB1/SLC20A1/CTNNB1/TNIP1/LITAF/ROCK1/CARD19/TANK/LGALS1/RHOA/CD74/HMOX1/FYN/NDFIP2/TNFSF10/OPTN/SHISA5/BST2/EEF1D/RBCK1/S100A4/UBD/HSPB1/GSTP1/GAPDH/CPNE1/S100A13/PIM2/RORA/BIRC3/RHOH/NDFIP1/CARD16	51
GO:0050777	BP	GO:0050777	negative regulation of immune response	39/1384	190/18903	3.30667833769026e-09	1.65828018245317e-07	1.22145057047409e-07	TNFAIP3/FGR/LILRB4/CD55/IRAK3/GRN/SLAMF8/VSIG4/IL7R/HCK/FCGR2B/SPI1/TREM2/SAMHD1/FGL2/LYN/HLA-DRB1/TNFRSF14/ANXA1/HLA-E/SAMSN1/LGALS3/HMOX1/PDCD1/CTLA4/CD96/HLA-A/FYN/PTPRC/HLA-B/IFI16/HLA-F/MMP12/RPS19/PSMB4/BANF1/FOXP3/NDFIP1/IL27RA	39
GO:2000379	BP	GO:2000379	positive regulation of reactive oxygen species metabolic process	22/1384	71/18903	3.39651966206795e-09	1.69360174692599e-07	1.24746761242628e-07	SOD2/ITGAM/TYROBP/CLEC7A/CDKN1A/ITGB2/TGFB1/NFE2L2/CYBA/CD36/GNAI2/TSPO/GRB2/RAB27A/SOD1/GSTP1/ROMO1/DCXR/AKR1C3/AKR1C1/CBR1/PARK7	22
GO:0071453	BP	GO:0071453	cellular response to oxygen levels	37/1384	175/18903	3.56584927727769e-09	1.76074176785796e-07	1.29692138853526e-07	PTGS2/FOS/JUND/RGCC/EGR1/CYBB/MALAT1/PLK3/CFLAR/VEGFA/HIF1A/NFE2L2/CITED2/BNIP3L/ATP6AP1/TREM2/LMNA/IRAK1/ZFP36L1/PMAIP1/ERO1A/ATF4/ATP6V1G1/HMOX1/CCNA2/RBPJ/HP1BP3/P4HB/TMBIM6/MYC/BNIP3/NDRG1/NPEPPS/RORA/CDKN1B/FAS/CARD16	37
GO:0031348	BP	GO:0031348	negative regulation of defense response	49/1384	272/18903	3.57152524536855e-09	1.76074176785796e-07	1.29692138853526e-07	KLF4/TNFAIP3/ZFP36/SOCS3/NLRP3/TNFAIP6/FGR/NFKB1/IRAK3/GRN/SIRPA/SLAMF8/VSIG4/HCK/FCGR2B/METRNL/TREM2/SAMHD1/FGL2/LYN/ALOX5/HLA-DRB1/HLA-E/RB1/CST7/CD96/HLA-A/FYN/PTPRC/HLA-B/IFI16/HLA-F/PTGER4/SOD1/PCBP2/MMP12/APOE/MDK/GSTP1/RPS19/VPS35/PSMB4/BANF1/C1QBP/FOXP3/IL2RA/RORA/TNFRSF1B/NDFIP1	49
GO:0002495	BP	GO:0002495	antigen processing and presentation of peptide antigen via MHC class II	15/1384	34/18903	4.24322256715336e-09	2.06851173860224e-07	1.52361758277203e-07	IFI30/CTSD/CTSS/FCER1G/FCGR2B/CTSL/TREM2/HLA-DRA/HLA-DRB1/HLA-DPB1/CD74/HLA-DQA1/HLA-DPA1/HLA-DQB1/B2M	15
GO:0032743	BP	GO:0032743	positive regulation of interleukin-2 production	15/1384	34/18903	4.24322256715336e-09	2.06851173860224e-07	1.52361758277203e-07	IL1B/CD83/RIPK2/CLEC7A/RUNX1/PDE4B/PNP/CD86/ANXA1/CD3E/PTPRC/PDE4D/SASH3/RPS3/CD28	15
GO:1901222	BP	GO:1901222	regulation of NIK/NF-kappaB signaling	28/1384	111/18903	4.77080696851993e-09	2.31278120040583e-07	1.70354078068905e-07	NFKBIA/IL1B/TNF/NLRP3/CD14/LIMS1/SPHK1/DDX3X/LAPTM5/SPI1/APP/TREM2/IRAK1/CD86/LITAF/TMSB4X/PRDX1/RHOA/CD27/PTPN22/EIF2AK2/RBCK1/CALR/RPS3/PDCD4/CPNE1/RTKN2/PTP4A3	28
GO:0036293	BP	GO:0036293	response to decreased oxygen levels	53/1384	309/18903	4.93518375362516e-09	2.37924936100183e-07	1.75249968011836e-07	SOD2/PTGS2/FOS/JUND/NR4A2/RGCC/EGR1/TNF/CYBB/MALAT1/PLK3/CFLAR/VEGFA/ADM/ADAM17/HIF1A/NFE2L2/CITED2/BNIP3L/CYBA/TFRC/MMP14/TREM2/LMNA/IRAK1/ZFP36L1/AGTRAP/HSP90B1/PMAIP1/ERO1A/ATF4/UCP2/RHOA/HMOX1/CXCR4/CCNA2/DDIT4/RBPJ/HP1BP3/PIN1/P4HB/TMBIM6/PDLIM1/MYC/BNIP3/AHCY/NDRG1/NPEPPS/CD24/LTA/RORA/CDKN1B/CARD16	53
GO:0009636	BP	GO:0009636	response to toxic substance	46/1384	250/18903	5.38478604904564e-09	2.58173862988858e-07	1.90164856075608e-07	CCL3/SOD2/PTGS2/CCL4/FOS/TNF/NFE2L2/S100A9/CD36/ALOX5AP/LYN/ATF4/MT2A/MT1F/PRDX1/NUPR1/GPX4/AKR1A1/GSTO1/CCL5/TYMS/CDK1/DHFR/SOD1/APOE/MT1G/MGST3/GSTA1/CLDN1/GPX2/ALDH1A1/GSTP1/NQO1/ADH5/GSTM3/MPST/TXNDC17/SELENOW/AKR1B10/CES1/TXN/EPHX1/PRDX6/PRDX2/PARK7/SDC1	46
GO:0002705	BP	GO:0002705	positive regulation of leukocyte mediated immunity	32/1384	140/18903	5.45866265955665e-09	2.60285739711974e-07	1.91720415296249e-07	IL1B/TNF/ITGAM/NLRP3/TYROBP/CLEC7A/CD55/ITGB2/CD81/DDX21/TGFB1/SPI1/TFRC/NECTIN2/TREM2/HLA-DRA/STX4/HLA-DRB1/HLA-E/LAG3/B2M/HLA-A/PTPRC/HLA-B/MAD2L2/SASH3/HLA-F/HSPD1/FOXP3/CD28/LTA/IL1R1	32
GO:0019886	BP	GO:0019886	antigen processing and presentation of exogenous peptide antigen via MHC class II	14/1384	30/18903	5.68296840133859e-09	2.69508599293916e-07	1.98513758916324e-07	IFI30/CTSD/CTSS/FCER1G/FCGR2B/CTSL/HLA-DRA/HLA-DRB1/HLA-DPB1/CD74/HLA-DQA1/HLA-DPA1/HLA-DQB1/B2M	14
GO:0002702	BP	GO:0002702	positive regulation of production of molecular mediator of immune response	31/1384	133/18903	5.72758732450305e-09	2.70156362127641e-07	1.98990885936931e-07	IL1B/NLRP3/NR4A3/RIPK2/CLEC7A/CD55/CD81/DDX21/TGFB1/XBP1/LAPTM5/TFRC/CD36/STX4/CD86/TNFRSF14/HLA-E/CD74/B2M/HLA-A/PTPRC/PTPN22/MAD2L2/SASH3/HLA-F/SLC7A5/MIF/TNFRSF4/CD28/IL1R1/MZB1	31
GO:0071496	BP	GO:0071496	cellular response to external stimulus	55/1384	328/18903	5.83162417022218e-09	2.72175422238821e-07	2.00478078602391e-07	IL1B/PTGS2/FOS/NR4A2/ATF3/UPP1/CDKN1A/PLIN2/NFKB1/LPL/GLUL/NFE2L2/XBP1/ENG/SLC38A2/CYBA/ATP2B1/KLF10/PLEC/CDA/LYN/CD68/PMAIP1/HSPA5/LAMP2/DNAJC15/MAP3K2/ATF4/COMT/IRF1/AIF1/GABARAP/UCP2/HMOX1/PTPRC/IFI16/EIF2AK2/NUDT1/PTGER4/SLC7A5/HSPA8/CNN2/CTSK/DAPL1/SESN3/SLC39A4/BNIP3/GABARAPL2/HNRNPA1/EIF4G1/AKR1C3/CRADD/FAS/ITGA4/DCPS	55
GO:0034113	BP	GO:0034113	heterotypic cell-cell adhesion	20/1384	61/18903	5.8327760667728e-09	2.72175422238821e-07	2.00478078602391e-07	IL1B/IL1RN/CD44/KLF4/TNF/ITGA5/ITGAX/NINJ1/ITGB2/SIRPA/ITGB1/MYADM/FLOT1/CD2/LCK/PTPRC/SKAP1/JUP/PERP/ITGA4	20
GO:0071677	BP	GO:0071677	positive regulation of mononuclear cell migration	22/1384	73/18903	6.07306696661634e-09	2.80389324606848e-07	2.06528247831576e-07	CCL3/CCL4/ABL2/CCL20/TNF/ADAM17/SPI1/APP/TNFRSF14/SELENOK/AIF1/LGALS3/RHOA/CXCL13/CCL5/CORO1A/HMGB1/DOCK8/CALR/S100A14/C1QBP/ITGA4	22
GO:0072678	BP	GO:0072678	T cell migration	22/1384	73/18903	6.07306696661634e-09	2.80389324606848e-07	2.06528247831576e-07	CCL3/ABL2/CCL20/ICAM1/GPR183/CXCL16/ADAM17/APP/PLEC/TNFRSF14/SELENOK/AIF1/RHOA/CXCL13/CCL5/CORO1A/ZAP70/CD99/DOCK8/ITGA4/IL27RA/MYO1G	22
GO:0002269	BP	GO:0002269	leukocyte activation involved in inflammatory response	18/1384	50/18903	6.17891159834154e-09	2.83774645300675e-07	2.0902179622977e-07	CCL3/TNF/ITGAM/TYROBP/C5AR1/SPHK1/ITGB2/GRN/IFNGR1/IFNGR2/JUN/APP/TREM2/AIF1/C1QA/IFNG/CST7/PTPRC	18
GO:0032602	BP	GO:0032602	chemokine production	26/1384	99/18903	6.73273613123306e-09	3.07590866393401e-07	2.26564270142238e-07	IL1B/KLF4/EGR1/TNF/TREM1/RIPK2/CLEC7A/LILRB4/CSF1R/LPL/ADAM17/SIRPA/HIF1A/DDX3X/IL17RA/APP/TREM2/SELENOK/AIF1/CD74/HMOX1/IFNG/HMGB1/EIF2AK2/GSTP1/MIF	26
GO:0001909	BP	GO:0001909	leukocyte mediated cytotoxicity	31/1384	134/18903	6.93613758336391e-09	3.14547346014911e-07	2.31688251054568e-07	ICAM1/ITGAM/TREM1/TYROBP/CTSH/STXBP2/IL7R/FCGR2B/SPI1/ARL8B/NECTIN2/HLA-DRA/HLA-DRB1/FCGR3A/HLA-E/PRDX1/TUBB/GZMB/NKG7/CD2/PRF1/LAG3/CORO1A/B2M/HLA-A/RAB27A/PTPRC/HLA-B/LYST/HLA-F/IGHG1	31
GO:2000516	BP	GO:2000516	positive regulation of CD4-positive, alpha-beta T cell activation	17/1384	45/18903	6.95709807252783e-09	3.14547346014911e-07	2.31688251054568e-07	CD83/NFKBIZ/NLRP3/RIPK2/CD55/CD81/HLA-DRA/CD86/HLA-DRB1/ANXA1/IFNG/CD3E/SASH3/FOXP3/CD28/IL2RG/SOCS1	17
GO:0038061	BP	GO:0038061	NIK/NF-kappaB signaling	32/1384	142/18903	7.8976393814713e-09	3.55230934240818e-07	2.61654834852218e-07	NFKBIA/IL1B/REL/TNF/NLRP3/CD14/LIMS1/SPHK1/DDX3X/LAPTM5/SPI1/APP/TREM2/IRAK1/CD86/NFKB2/LITAF/TMSB4X/PRDX1/RHOA/CD27/PTPN22/EIF2AK2/RBCK1/CHI3L1/CALR/RPS3/PDCD4/CPNE1/RTKN2/PTP4A3/BIRC3	32
GO:0043484	BP	GO:0043484	regulation of RNA splicing	37/1384	180/18903	7.98299198520887e-09	3.57228656732988e-07	2.63126310724347e-07	CCNL1/SLC38A2/AHNAK/QKI/CLK1/HSPA1A/HNRNPH1/DDX5/SON/SRSF5/TRA2B/WTAP/RBM39/CELF2/SRSF10/HNRNPLL/MBNL1/HNRNPA2B1/CIRBP/RPS26/FUS/SRSF7/HSPA8/SRSF2/NCL/SRRM1/TMBIM6/RPS13/NPM1/PRPF19/CLNS1A/HNRNPA1/FXR1/PRDX6/C1QBP/RBM4/GRSF1	37
GO:0050868	BP	GO:0050868	negative regulation of T cell activation	30/1384	128/18903	8.75883492172305e-09	3.89946905749772e-07	2.8722581112804e-07	CEBPB/LILRB4/VSIG4/RUNX1/LAPTM5/SDC4/FCGR2B/VSIR/FGL2/CD86/HLA-DRB1/TNFRSF14/ANXA1/IRF1/LGALS3/CD74/LAG3/TIGIT/CTLA4/RUNX3/HMGB1/CBLB/PTPN22/GPNMB/MDK/PRDX2/FOXP3/IL2RA/NDFIP1/SOCS1	30
GO:0034599	BP	GO:0034599	cellular response to oxidative stress	50/1384	288/18903	8.87723146529532e-09	3.93211785615061e-07	2.89630645616314e-07	SOD2/FOS/MCL1/TNFAIP3/KDM6B/NR4A2/TNF/NR4A3/PPIF/SPHK1/SIRPA/HIF1A/NFE2L2/MMP9/RHOB/PNPLA8/CD36/JUN/TREM2/STX4/ALOX5/HSPA1A/CTNNB1/SFPQ/ANXA1/ATF4/HSPA1B/AIF1/PRDX1/HMOX1/PPIA/FYN/CDK1/PCNA/DHFR/SOD1/P4HB/HSPB1/RPS3/NQO1/ROMO1/PYCR1/BNIP3/PDCD10/AKR1C3/TXN/G6PD/PRDX2/PARK7/ARL6IP5	50
GO:0071706	BP	GO:0071706	tumor necrosis factor superfamily cytokine production	38/1384	189/18903	9.53629055072687e-09	4.18159152490667e-07	3.08006295174495e-07	CCL3/TNFAIP3/ZFP36/CYBB/CD14/TYROBP/RIPK2/CLEC7A/LILRB4/LPL/IRAK3/SIRPA/IFNGR1/CYBA/CD36/VSIR/APP/TREM2/UBE2J1/TSPO/CD86/FCGR3A/CLEC4A/HLA-E/SELENOK/IFNG/CD2/PTPRC/HMGB1/PTPN22/SASH3/STAT3/GPNMB/HSPB1/GSTP1/MIF/FOXP3/IL27RA	38
GO:1903555	BP	GO:1903555	regulation of tumor necrosis factor superfamily cytokine production	38/1384	189/18903	9.53629055072687e-09	4.18159152490667e-07	3.08006295174495e-07	CCL3/TNFAIP3/ZFP36/CYBB/CD14/TYROBP/RIPK2/CLEC7A/LILRB4/LPL/IRAK3/SIRPA/IFNGR1/CYBA/CD36/VSIR/APP/TREM2/UBE2J1/TSPO/CD86/FCGR3A/CLEC4A/HLA-E/SELENOK/IFNG/CD2/PTPRC/HMGB1/PTPN22/SASH3/STAT3/GPNMB/HSPB1/GSTP1/MIF/FOXP3/IL27RA	38
GO:0051235	BP	GO:0051235	maintenance of location	56/1384	342/18903	1.01722565115658e-08	4.43815551599615e-07	3.26904201366424e-07	NFKBIA/IL1B/CCL3/SRGN/TNF/S100A8/CCDC88A/FLNA/PLIN2/FTH1/NFKB1/ABCA1/LPL/S100A9/EHD1/CYBA/SOAT1/CD36/TMEM38B/HEXB/ABHD5/GSN/TREM2/LYN/TSPO/INSIG1/OSBPL8/HSP90B1/GAA/ERO1A/HSPA5/ANXA1/GM2A/TMSB4X/FTL/TMSB10/CALM2/GSTO1/LCK/CORO1A/PTPRC/PDE4D/ANXA6/SP100/G3BP2/CALM3/RNF213/CALM1/APOE/CALR/TWF1/SLC39A4/CES1/TXN/PARK7/JSRP1	56
GO:0071456	BP	GO:0071456	cellular response to hypoxia	33/1384	151/18903	1.04373712135138e-08	4.53116921438416e-07	3.33755373813644e-07	PTGS2/FOS/JUND/RGCC/EGR1/CYBB/MALAT1/PLK3/CFLAR/VEGFA/HIF1A/NFE2L2/CITED2/BNIP3L/TREM2/LMNA/IRAK1/ZFP36L1/PMAIP1/ERO1A/HMOX1/CCNA2/RBPJ/HP1BP3/P4HB/TMBIM6/MYC/BNIP3/NDRG1/NPEPPS/RORA/CDKN1B/CARD16	33
GO:0002761	BP	GO:0002761	regulation of myeloid leukocyte differentiation	29/1384	122/18903	1.09827049465512e-08	4.7386503670117e-07	3.49037952410503e-07	CCL3/FOS/INHBA/CEBPB/TNF/TNFAIP6/TYROBP/LILRB4/MITF/MAFB/TGFB1/RUNX1/TRIB1/KLF10/EVI2B/TREM2/LYN/ZFP36L1/ID2/HLA-DRB1/CTNNB1/C1QC/RB1/CD74/IFNG/IRF7/MYC/TESC/NDFIP1	29
GO:1902106	BP	GO:1902106	negative regulation of leukocyte differentiation	27/1384	108/18903	1.1023905850371e-08	4.7386503670117e-07	3.49037952410503e-07	CCL3/INHBA/TNFAIP6/LILRB4/MAFB/RUNX1/FCGR2B/TRIB1/FGL2/LYN/ID2/CTNNB1/ANXA1/IRF1/C1QC/CD74/LAG3/CTLA4/RUNX3/HMGB1/TMEM176A/TMEM176B/MDK/MYC/PRDX2/FOXP3/SOCS1	27
GO:1990748	BP	GO:1990748	cellular detoxification	28/1384	115/18903	1.1131348912333e-08	4.7613799318146e-07	3.50712159229646e-07	SOD2/PTGS2/NFE2L2/S100A9/CD36/ALOX5AP/PRDX1/GPX4/AKR1A1/GSTO1/DHFR/SOD1/APOE/MGST3/GSTA1/GPX2/ALDH1A1/GSTP1/NQO1/ADH5/GSTM3/TXNDC17/SELENOW/AKR1B10/TXN/PRDX6/PRDX2/PARK7	28
GO:0036294	BP	GO:0036294	cellular response to decreased oxygen levels	34/1384	159/18903	1.1256831300355e-08	4.78605630090436e-07	3.52529763119558e-07	PTGS2/FOS/JUND/RGCC/EGR1/CYBB/MALAT1/PLK3/CFLAR/VEGFA/HIF1A/NFE2L2/CITED2/BNIP3L/TREM2/LMNA/IRAK1/ZFP36L1/PMAIP1/ERO1A/ATF4/HMOX1/CCNA2/RBPJ/HP1BP3/P4HB/TMBIM6/MYC/BNIP3/NDRG1/NPEPPS/RORA/CDKN1B/CARD16	34
GO:0042176	BP	GO:0042176	regulation of protein catabolic process	58/1384	361/18903	1.12987347924169e-08	4.78605630090436e-07	3.52529763119558e-07	IL1B/TIMP1/TNFAIP3/TNF/PLK3/FLNA/LRP1/TIMP2/RNF144B/IRAK3/CST3/CD81/TIPARP/NFE2L2/ADAM9/TRIB1/TREM2/HSPA1A/CSNK1A1/BCAP31/SDCBP/WAC/ROCK1/OAZ2/HSPA1B/GABARAP/NUPR1/OAZ1/DAB2/PSME2/IFNG/FYN/CBLB/MAD2L2/MAD2L1/PSME1/UBB/SUMO2/MYCBP2/HERPUD1/PIN1/EZR/APOE/ANXA2/NQO1/HSP90AB1/VPS35/PSMD2/GABARAPL2/PSMC6/EIF3H/BAG2/ODC1/EEF1A1/CDKN1B/TNFRSF1B/PARK7/NDFIP1	58
GO:0043367	BP	GO:0043367	CD4-positive, alpha-beta T cell differentiation	24/1384	88/18903	1.13632720685289e-08	4.79014067970935e-07	3.52830608952137e-07	CD83/NFKBIZ/GPR183/NLRP3/JUNB/RIPK2/RUNX1/CTSL/HLA-DRA/CD86/HLA-DRB1/ANXA1/IFNG/TOX/BATF/RUNX3/HMGB1/SASH3/PTGER4/STAT3/FOXP3/RORA/IL2RG/SOCS1	24
GO:0007162	BP	GO:0007162	negative regulation of cell adhesion	52/1384	308/18903	1.1945875260372e-08	5.01152440009644e-07	3.69137218318985e-07	DUSP1/IL1RN/KLF4/RGCC/CEBPB/LILRB4/VEGFA/TGFB1/TGFBI/VSIG4/RUNX1/LAPTM5/SDC4/FCGR2B/SPI1/MYADM/VSIR/MMP14/FGL2/CD86/HLA-DRB1/CORO1C/TNFRSF14/ANXA1/CD164/IRF1/LGALS3/RHOA/CD74/LAG3/TIGIT/CTLA4/RUNX3/PTPRC/HMGB1/CBLB/PTPN22/MAD2L2/MMP12/GPNMB/FXYD5/MDK/CDKN2A/SPINT2/EPCAM/CD9/CLDN7/PRDX2/FOXP3/IL2RA/NDFIP1/SOCS1	52
GO:0051452	BP	GO:0051452	intracellular pH reduction	18/1384	52/18903	1.26825095084913e-08	5.29509942445433e-07	3.9002469432812e-07	SLC11A1/TCIRG1/ATP6V0B/RAB20/GRN/SLAMF8/ATP6AP1/DMXL2/PPT1/ATP6V0C/ATP6V1B2/ATP6AP2/CA2/ATP6V0E1/RNASEK/ATP6V1F/ATP6V0E2/SLC12A5	18
GO:0006446	BP	GO:0006446	regulation of translational initiation	23/1384	82/18903	1.27452248289173e-08	5.29594437414917e-07	3.90086931355234e-07	PPP1R15A/TNF/PPP1R15B/DDX3X/DNAJC3/EIF4G2/EIF5/ATF4/CCL5/EIF2AK2/PPP1CA/TPR/SH3BGRL/EIF4EBP1/HSPB1/EIF3E/RPL13A/NPM1/EIF3H/EIF4B/EIF4G1/NCBP2/RBM4	23
GO:0071621	BP	GO:0071621	granulocyte chemotaxis	30/1384	130/18903	1.28573711432398e-08	5.31722372492467e-07	3.91654318785843e-07	CXCL2/IL1B/CXCL8/CCL3L1/CXCL3/CCL3/CCL4/CCL20/S100A8/TNFAIP6/TREM1/C5AR1/CSF1R/FCER1G/ITGB2/IL17RA/S100A9/PDE4B/ANXA1/CKLF/LGALS3/CD74/PPIA/CXCL13/CCL5/RAC2/CCL18/MDK/S100A14/C1QBP	30
GO:0071675	BP	GO:0071675	regulation of mononuclear cell migration	29/1384	123/18903	1.33786855448037e-08	5.48086432225152e-07	4.0370770415899e-07	CCL3/DUSP1/CCL4/ABL2/CCL20/TNF/C5AR1/CSF1R/ADAM17/SLAMF8/SPI1/APP/LYN/TNFRSF14/SELENOK/AIF1/LGALS3/RHOA/CXCL13/CCL5/CORO1A/HMGB1/DOCK8/CALR/MDK/S100A14/C1QBP/ITGA4/IL27RA	29
GO:0097237	BP	GO:0097237	cellular response to toxic substance	29/1384	123/18903	1.33786855448037e-08	5.48086432225152e-07	4.0370770415899e-07	SOD2/PTGS2/TNF/NFE2L2/S100A9/CD36/ALOX5AP/PRDX1/GPX4/AKR1A1/GSTO1/DHFR/SOD1/APOE/MGST3/GSTA1/GPX2/ALDH1A1/GSTP1/NQO1/ADH5/GSTM3/TXNDC17/SELENOW/AKR1B10/TXN/PRDX6/PRDX2/PARK7	29
GO:0042116	BP	GO:0042116	macrophage activation	27/1384	109/18903	1.36434331966378e-08	5.56320551747018e-07	4.0977276487295e-07	CCL3/SLC11A1/JUND/TNF/ITGAM/TYROBP/C5AR1/SPHK1/ITGB2/GRN/IFNGR1/VSIG4/FCGR2B/IFNGR2/JUN/APP/TREM2/FCGR3A/AIF1/C1QA/CD74/IFNG/CST7/PTPRC/MIF/HSPD1/RORA	27
GO:0032640	BP	GO:0032640	tumor necrosis factor production	37/1384	184/18903	1.48243447070551e-08	5.98876073674827e-07	4.41118171448725e-07	CCL3/TNFAIP3/ZFP36/CYBB/CD14/TYROBP/RIPK2/CLEC7A/LILRB4/LPL/IRAK3/SIRPA/IFNGR1/CYBA/CD36/VSIR/APP/TREM2/UBE2J1/TSPO/FCGR3A/CLEC4A/HLA-E/SELENOK/IFNG/CD2/PTPRC/HMGB1/PTPN22/SASH3/STAT3/GPNMB/HSPB1/GSTP1/MIF/FOXP3/IL27RA	37
GO:0032680	BP	GO:0032680	regulation of tumor necrosis factor production	37/1384	184/18903	1.48243447070551e-08	5.98876073674827e-07	4.41118171448725e-07	CCL3/TNFAIP3/ZFP36/CYBB/CD14/TYROBP/RIPK2/CLEC7A/LILRB4/LPL/IRAK3/SIRPA/IFNGR1/CYBA/CD36/VSIR/APP/TREM2/UBE2J1/TSPO/FCGR3A/CLEC4A/HLA-E/SELENOK/IFNG/CD2/PTPRC/HMGB1/PTPN22/SASH3/STAT3/GPNMB/HSPB1/GSTP1/MIF/FOXP3/IL27RA	37
GO:0050764	BP	GO:0050764	regulation of phagocytosis	26/1384	103/18903	1.65332316049878e-08	6.64834004539741e-07	4.89701247538471e-07	IL1B/SLC11A1/TNF/CLEC7A/FGR/RAB31/FCER1G/SPHK1/SIRPA/HCK/TGM2/FCGR2B/CYBA/CD36/TREM2/IFNG/IL2RB/SIRPG/RAB27A/PTPRC/HMGB1/CSK/SOD1/CNN2/CALR/IL2RG	26
GO:0008360	BP	GO:0008360	regulation of cell shape	33/1384	154/18903	1.74459016342228e-08	6.98316227799213e-07	5.14363473580708e-07	CCL3/FGR/FN1/CSF1R/VEGFA/LST1/ITGB2/RHOQ/RHOB/EPB41L3/HCK/ARHGAP18/PLEKHO1/HEXB/GNA13/FMNL1/PARVB/ANXA1/RHOA/MYL12A/CORO1A/FYN/RAC2/SLC9A3R1/CDC42SE2/SH3KBP1/WDR1/RHOF/MYH9/EZR/ALDOA/RAC3/RHOH	33
GO:1902903	BP	GO:1902903	regulation of supramolecular fiber organization	60/1384	384/18903	1.81874364477601e-08	7.24673837639976e-07	5.33777875270479e-07	RGCC/PLEK/CCDC88A/FLNA/PDE4DIP/NRP1/HCK/SDC4/ARHGAP18/COLGALT1/MYADM/S100A10/AKAP13/APP/GSN/TREM2/HSPA1A/GRB2/ROCK1/WASF2/HSPA1B/TMSB4X/TMSB10/CAPG/ARPC3/PFN1/RHOA/RB1/CAPZB/ARPC1B/ARPC5/PFDN5/CORO1A/STMN1/EVL/TPX2/BIN1/ARPC2/WDR1/PTGER4/ACTG1/ARPC5L/WAS/HSPA8/COTL1/APOE/PFN2/RPS3/BAG4/DSTN/TWF1/PFDN4/FKBP4/PFDN6/CDK5RAP2/CTTN/CORO1B/CDKN1B/GMFG/PARK7	60
GO:0022604	BP	GO:0022604	regulation of cell morphogenesis	52/1384	312/18903	1.86402342714372e-08	7.39339473875279e-07	5.44580241442085e-07	CCL3/CD44/FLNA/FGR/FN1/CSF1R/LIMS1/VEGFA/LST1/ITGB2/RHOQ/NRP1/RHOB/EPB41L3/HCK/ARHGAP18/PLEKHO1/MYADM/HEXB/S100A10/GNA13/FMNL1/CORO1C/PARVB/ANXA1/CFL1/RHOA/CAPZB/MYL12A/DAB2/CORO1A/FYN/RAC2/SLC9A3R1/CXCR4/CDC42SE2/SH3KBP1/ARPC2/WDR1/RHOF/MYH9/EZR/SPARC/CALR/ALDOA/P4HB/MDK/RAC3/MAP3K13/C1QBP/CORO1B/RHOH	52
GO:0002286	BP	GO:0002286	T cell activation involved in immune response	28/1384	118/18903	2.04088220517853e-08	8.05825254406689e-07	5.93552119305553e-07	SLC11A1/NFKBIZ/ICAM1/GPR183/NLRP3/JUNB/RIPK2/FCER1G/CD81/FCGR2B/HLA-DRA/FGL2/LCP1/CD86/HLA-DRB1/ANXA1/LGALS3/CD74/IFNG/RAB27A/BATF/HMGB1/PTGER4/STAT3/MDK/RPS6/FOXP3/RORA	28
GO:0071900	BP	GO:0071900	regulation of protein serine/threonine kinase activity	61/1384	395/18903	2.15778233026863e-08	8.48144532158743e-07	6.24723513922251e-07	IL1B/DUSP1/TNFAIP3/RGCC/TNF/CCNL1/ACSL1/CDKN1A/CSF1R/VEGFA/IRAK3/ADAM17/TGFB1/DDX3X/IQGAP1/ADAM9/AKAP13/TRIB1/IRAK1/SERTAD1/LYN/PTPN1/RGS2/TAOK3/RHOA/RB1/CALM2/ACTB/DAB2/IFNG/PTPRC/PKMYT1/PTPN22/CCNA2/CDKN3/CCND2/CALM3/CKS2/STK4/CSK/CALM1/APOE/UCHL1/SERPINB3/GSTP1/RPS3/MIF/CDKN2A/SFN/HRAS/HSP90AB1/MAP3K13/PDCD4/PDCD10/TPD52L1/CD24/CDK5RAP2/CKS1B/DUSP16/CDKN1B/CCNI	61
GO:0032642	BP	GO:0032642	regulation of chemokine production	25/1384	98/18903	2.47151180491511e-08	9.67103677564541e-07	7.12346050545748e-07	IL1B/KLF4/EGR1/TNF/RIPK2/CLEC7A/LILRB4/CSF1R/LPL/ADAM17/SIRPA/HIF1A/DDX3X/IL17RA/APP/TREM2/SELENOK/AIF1/CD74/HMOX1/IFNG/HMGB1/EIF2AK2/GSTP1/MIF	25
GO:0032970	BP	GO:0032970	regulation of actin filament-based process	62/1384	406/18903	2.53572742793778e-08	9.87801675722549e-07	7.27591714050193e-07	ABL2/RGCC/PLEK/CCDC88A/FLNA/CSF1R/LRP1/RHOQ/NRP1/RHOB/HCK/SDC4/IQGAP1/PDE4B/ARHGAP18/MYADM/S100A10/AKAP13/GSN/GRB2/ROCK1/WASF2/TMSB4X/TMSB10/CAPG/ARPC3/PFN1/ARHGDIB/RHOA/CAPZB/ARPC1B/ARPC5/CORO1A/STMN1/EVL/PDE4D/RAC2/BIN1/BST2/ARPC2/WDR1/RHOF/PTGER4/ACTG1/ARPC5L/WAS/MYH9/CNN2/COTL1/ABRACL/MDK/PFN2/JUP/RAC3/BAG4/DSTN/HRAS/TWF1/CTTN/CORO1B/RHOH/GMFG	62
GO:0010038	BP	GO:0010038	response to metal ion	57/1384	360/18903	2.56535499994243e-08	9.94901676866563e-07	7.32821409574198e-07	FOSB/SOD2/PTGS2/FOS/JUND/FBP1/S100A8/CYBB/JUNB/CD14/PPIF/TCIRG1/HIF1A/NFE2L2/MMP9/IQGAP1/TFRC/LTA4H/ADAM9/JUN/APP/ALOX5AP/TSPO/HSPA5/ATF4/TXNIP/MT2A/MT1F/SLC40A1/CALM2/HMOX1/CRIP1/B2M/CDK1/CALM3/NUDT1/PCNA/ACTG1/SOD1/PPP1CA/CALM1/CALR/MT1G/CLDN1/NQO1/CPNE3/IGFBP2/BNIP3/S100A16/NDRG1/CPNE1/AKR1C3/G6PD/STIM1/CDKN1B/PARK7/SDC1	57
GO:0070372	BP	GO:0070372	regulation of ERK1 and ERK2 cascade	52/1384	315/18903	2.58499894293001e-08	9.97858064836693e-07	7.34999016115523e-07	IL1B/CCL3L1/CCL3/CD44/CCL4/CCL20/ICAM1/INHBA/ATF3/TNF/GPR183/C5AR1/RIPK2/MARCO/FN1/CSF1R/CFLAR/DUSP6/SIRPA/TGFB1/NRP1/CD36/GLIPR2/GNAI2/JUN/APP/TREM2/LYN/PTPN1/HLA-DRB1/NPTN/TNIP1/CD74/DAB2/CCL5/DUSP4/TBC1D10C/PTPRC/HMGB1/SLC9A3R1/PTPN22/PIN1/CSK/EZR/CHI3L1/APOE/CCL18/GPNMB/GSTP1/MIF/YWHAZ/HRAS	52
GO:0007035	BP	GO:0007035	vacuolar acidification	14/1384	33/18903	2.59584896536706e-08	9.97858064836693e-07	7.34999016115523e-07	SLC11A1/TCIRG1/ATP6V0B/GRN/ATP6AP1/DMXL2/PPT1/ATP6V0C/ATP6V1B2/ATP6AP2/ATP6V0E1/RNASEK/ATP6V1F/ATP6V0E2	14
GO:0031098	BP	GO:0031098	stress-activated protein kinase signaling cascade	44/1384	246/18903	2.77254757794095e-08	1.06110746338214e-06	7.81587050365071e-07	IL1B/DUSP1/TNF/ZFP36/RIPK2/GADD45B/NFKB1/VEGFA/SPHK1/SIRPA/MAP2K3/FCGR2B/SPI1/RNF13/TRIB1/APP/TREM2/IRAK1/LYN/ZFP36L1/SDCBP/TAOK3/PRDX1/RHOA/PPIA/CD27/HMGB1/PTPN22/EIF2AK2/PTGER4/EZR/SERPINB3/GSTP1/MYC/HRAS/RB1CC1/MAP3K13/PDCD4/PDCD10/TPD52L1/DUSP16/FAS/ARL6IP5/CCM2	44
GO:1901214	BP	GO:1901214	regulation of neuron death	53/1384	325/18903	2.89708955570229e-08	1.10393028222961e-06	8.13129341628047e-07	CCL3/SOD2/FOS/MCL1/NR4A2/CEBPB/EGR1/TNF/ITGAM/CTSZ/NR4A3/TYROBP/ITGB2/GRN/HIF1A/NRP1/FCGR2B/PICALM/JUN/PPT1/TREM2/BTG2/CHMP4B/CTNNB1/ATF4/ROCK1/C1QA/NUPR1/RHOA/HMOX1/IFNG/CCL5/CORO1A/FYN/DDIT4/HLA-F/UBB/NR3C1/SOD1/APOE/GPNMB/MDK/NQO1/HRAS/HSP90AB1/VPS35/NAE1/EIF4G1/GCLM/G6PD/TNFRSF1B/PARK7/IL27RA	53
GO:0030593	BP	GO:0030593	neutrophil chemotaxis	26/1384	106/18903	3.13410515998856e-08	1.18905224461131e-06	8.75828197111677e-07	CXCL2/IL1B/CXCL8/CCL3L1/CXCL3/CCL3/CCL4/CCL20/S100A8/TNFAIP6/TREM1/C5AR1/FCER1G/ITGB2/S100A9/PDE4B/CKLF/LGALS3/CD74/PPIA/CXCL13/CCL5/RAC2/CCL18/MDK/C1QBP	26
GO:2001056	BP	GO:2001056	positive regulation of cysteine-type endopeptidase activity	31/1384	143/18903	3.53092663759157e-08	1.3331526465758e-06	9.81969197919323e-07	TNF/S100A8/NLRP3/CTSD/RIPK2/CLEC7A/CFLAR/CTSH/DDX3X/S100A9/LAPTM5/GSN/BCAP31/PMAIP1/RHOA/LCK/FYN/HMGB1/IFI16/TNFSF10/ANP32B/RPS3/BEX3/PERP/MYC/HSPD1/ASPH/HSPE1/CRADD/FAS/ARL6IP5	31
GO:1901224	BP	GO:1901224	positive regulation of NIK/NF-kappaB signaling	20/1384	67/18903	3.54448102229641e-08	1.3331526465758e-06	9.81969197919323e-07	IL1B/TNF/CD14/LIMS1/SPHK1/DDX3X/LAPTM5/APP/TREM2/IRAK1/CD86/RHOA/CD27/EIF2AK2/RBCK1/CALR/RPS3/PDCD4/RTKN2/PTP4A3	20
GO:0032386	BP	GO:0032386	regulation of intracellular transport	54/1384	336/18903	3.5671993788627e-08	1.33593913218695e-06	9.84021658339086e-07	IL1B/PTGS2/ITGAM/PLK3/FLNA/ITGB2/CD81/TGFB1/BNIP3L/EHD1/LEPROT/CD36/UBE2J1/NUS1/INSIG1/PTPN1/LCP1/BCAP31/OAZ2/TMEM30A/TRIM28/OAZ1/IFI27/DAB2/GZMB/IFNG/FYN/RAC2/CDK1/SP100/ATP5IF1/ANP32B/EZR/TPR/ANXA2/JUP/BAG4/YWHAE/SFN/HRAS/ZFAND1/HSP90AB1/VPS35/RAN/TOMM7/PPP1CC/PDCD10/NPEPPS/TXN/NCBP2/RBM4/PARK7/DERL3/ERLEC1	54
GO:0030865	BP	GO:0030865	cortical cytoskeleton organization	19/1384	61/18903	3.60435590203129e-08	1.34408588038996e-06	9.90022363373955e-07	PLEK/TNF/RHOQ/RHOB/EPB41L3/RAB13/TLN1/PLEC/FMNL1/LCP1/ROCK1/RHOA/RAC2/WDR1/RHOF/EZR/CALR/RAC3/RHOH	19
GO:0006457	BP	GO:0006457	protein folding	41/1384	223/18903	3.6931345822689e-08	1.37133158999483e-06	1.01009091867117e-06	PPIF/GRN/QSOX1/DNAJC3/CANX/DNAJB6/HSPA1A/HSP90B1/ERO1A/HSPA5/DNAJB1/PDIA3/FKBP5/FKBP2/ERP44/HSPH1/HSPA1B/CD74/PFDN5/PPIA/B2M/WIPF1/HSPA8/PDIA6/CALR/P4HB/HSPB1/BAG4/HSP90AB1/PTGES3/CCT6A/PFDN4/RUVBL2/CCT4/HSPD1/FKBP4/PFDN6/BAG2/HSPE1/DNAJC19/FKBP11	41
GO:1903707	BP	GO:1903707	negative regulation of hemopoiesis	27/1384	114/18903	3.79290126567133e-08	1.40240917136644e-06	1.03298194148926e-06	CCL3/INHBA/TNFAIP6/LILRB4/MAFB/RUNX1/FCGR2B/TRIB1/FGL2/LYN/ID2/CTNNB1/ANXA1/IRF1/C1QC/CD74/LAG3/CTLA4/RUNX3/HMGB1/TMEM176A/TMEM176B/MDK/MYC/PRDX2/FOXP3/SOCS1	27
GO:0043434	BP	GO:0043434	response to peptide hormone	63/1384	421/18903	4.24425435144539e-08	1.56267356416508e-06	1.15102896157786e-06	IL1B/EREG/PTGS2/TIMP1/FOS/JUND/INHBA/NR4A2/EGR1/FBP1/CYBB/PTPRE/SOCS3/NR4A3/AREG/NR4A1/CFLAR/NFKB1/ADM/RAB31/LPL/RHOQ/NFE2L2/XBP1/LEPROT/CYBA/LTA4H/RAB13/GNAI2/ATP2B1/BTG2/LYN/ZFP36L1/INSIG1/PTPN1/AGTRAP/OSBPL8/CA2/SRSF5/GRB2/ANXA1/ROCK1/UCP2/RB1/CCNA2/TNFSF10/JAK1/LEPROTL1/CSK/STAT3/NUCKS1/NCL/CTSK/PKM/SESN3/APRT/CYC1/CDK4/RBM4/TBC1D4/CDKN1B/SOCS1/MZB1	63
GO:0034101	BP	GO:0034101	erythrocyte homeostasis	30/1384	137/18903	4.59497517471562e-08	1.68469551993985e-06	1.2409074930037e-06	INHBA/ZFP36/VEGFA/MAFB/HIF1A/CITED2/SPI1/LYN/ZFP36L1/ID2/HSPA1A/HSPA1B/PRDX1/RB1/HMOX1/HMGB2/B2M/ETS1/SFXN1/ATP5IF1/STAT3/KMT2E/RPS19/RPS24/SLC25A5/RPS17/RPS6/G6PD/RPS14/IKZF1	30
GO:0043370	BP	GO:0043370	regulation of CD4-positive, alpha-beta T cell differentiation	18/1384	56/18903	4.75964934538583e-08	1.73776988233627e-06	1.28000083254463e-06	CD83/NFKBIZ/NLRP3/JUNB/RIPK2/RUNX1/HLA-DRA/CD86/HLA-DRB1/ANXA1/IFNG/BATF/RUNX3/HMGB1/SASH3/FOXP3/IL2RG/SOCS1	18
GO:0048545	BP	GO:0048545	response to steroid hormone	54/1384	339/18903	4.84435409535388e-08	1.76132640983575e-06	1.29735202220311e-06	FOSB/PTGS2/IL1RN/SGK1/FOS/SPP1/TNF/ZFP36/CYBB/NR4A3/AREG/CFLAR/ABHD2/ADM/TGFB1/ENG/ZMIZ1/ATP1A1/CYBA/ADAM9/ATP2B1/ZFP36L2/ZFP36L1/TSPO/HSPA1A/DDX5/ANXA1/TXNIP/TAF7/HSPA1B/AIF1/RHOA/YWHAH/DAB2/TYMS/HMGB2/PLPP1/LBH/DDIT4/CALM3/NR3C1/PCNA/RBBP7/HSPA8/CALR/CLDN1/MDK/IGFBP2/RPL27/PTGES3/FKBP4/AKR1C3/PARK7/SDC1	54
GO:0031295	BP	GO:0031295	T cell costimulation	16/1384	45/18903	5.28360834401924e-08	1.91306084688431e-06	1.40911607550039e-06	LILRB4/CD81/MAP3K8/TNFSF13B/LYN/CD86/TNFRSF14/LGALS1/CD3E/LCK/FYN/ICOS/CSK/CD24/CD28/CD5	16
GO:0072593	BP	GO:0072593	reactive oxygen species metabolic process	42/1384	235/18903	5.83404907150963e-08	2.10363273545426e-06	1.54948689128481e-06	SOD2/TNF/CYBB/ITGAM/TYROBP/CLEC7A/CDKN1A/CFLAR/NCF2/ITGB2/TGFB1/HIF1A/NFE2L2/CYBA/CD36/GNAI2/ALOX5/TSPO/PMAIP1/GRB2/PRDX1/RHOA/RAB27A/FYN/RAC2/STK17A/DDIT4/DHFR/ATP5IF1/SOD1/PRCP/GSTP1/NQO1/ROMO1/BNIP3/DCXR/AKR1C3/AKR1C1/CBR1/G6PD/PRDX2/PARK7	42
GO:0001667	BP	GO:0001667	ameboidal-type cell migration	70/1384	492/18903	5.96164001444299e-08	2.14079303563908e-06	1.57685830314875e-06	PTGS2/TIMP1/HBEGF/KLF4/RGCC/TNF/ZFAND5/ZEB2/FN1/NR4A1/VEGFA/CTSH/ADAM17/GRN/GLUL/RTN4/TGFB1/HIF1A/NFE2L2/NRP1/MMP9/RHOB/MAP2K3/SDC4/IQGAP1/ITGB1/ADAM9/GLIPR2/RAB13/JUN/ARID5B/NUS1/PLEC/GNA13/CORO1C/ANXA1/ROCK1/WASF2/TMSB4X/PFN1/ARHGDIB/RHOA/HMOX1/CXCL13/IFNG/CORO1A/EVL/HMGB1/ETS1/SLC9A3R1/ANXA6/SP100/MYH9/APOE/SPARC/CALR/PRCP/PFN2/DCN/S100A2/HSPB1/JUP/PDLIM1/BAG4/PDCD10/RAB25/C1QBP/PTP4A3/CORO1B/…	70
GO:0002474	BP	GO:0002474	antigen processing and presentation of peptide antigen via MHC class I	13/1384	30/18903	6.0497201186095e-08	2.16351876045027e-06	1.5935975428917e-06	IFI30/FCER1G/HLA-C/CLEC4A/PDIA3/TAPBP/HLA-E/B2M/HLA-A/HLA-B/TAP1/HLA-F/CALR	13
GO:0044772	BP	GO:0044772	mitotic cell cycle phase transition	68/1384	473/18903	6.14208186034519e-08	2.18758393115805e-06	1.61132338729399e-06	DUSP1/KLF4/INHBA/RGCC/PLK3/CDKN1A/ADAM17/BCAT1/DDX3X/ITGB1/APP/ZFP36L2/CHMP4B/ZFP36L1/ID2/WAC/ANXA1/TAOK3/AIF1/RB1/CALM2/ACTB/PSME2/PKMYT1/ZWINT/UBE2C/CENPF/RRM2/MAD2L2/NASP/CDK1/MAD2L1/CCNA2/PSME1/CDKN3/CCND2/RNASEH2B/CALM3/CKS2/BUB3/CDK2AP2/BIRC5/RAD21/CALM1/TPR/KMT2E/GPNMB/UBD/EIF4EBP1/RPL24/MYC/CDKN2A/ACTL6A/NAE1/ANAPC11/GSPT1/EIF4G1/TPD52L1/RPL26/CDK5RAP2/RPS6/CKS1B/CDK4/PIM2/CRADD/CDKN1B/AR…	68
GO:0097305	BP	GO:0097305	response to alcohol	44/1384	253/18903	6.49642915653663e-08	2.30438377316824e-06	1.69735543131419e-06	FOSB/CCL3/SOD2/SGK1/FOS/INHBA/FBP1/TNF/S100A8/CYBB/CD14/TGFB1/CYBA/ATP2B1/CDA/TSPO/RGS2/CTNNB1/GNB1/RHOA/TYMS/FYN/GNG2/CDK1/CALM3/PTGER4/SOD1/CTSK/CLDN1/JUP/NQO1/RPL27/GOT2/RPLP0/RPS4X/EIF4G1/AKR1C2/AKR1C3/CES1/RPL10A/CLDN7/G6PD/CDK4/FOXP3	44
GO:0002709	BP	GO:0002709	regulation of T cell mediated immunity	23/1384	89/18903	6.85497441291645e-08	2.42172092012587e-06	1.78378324164789e-06	IL1B/NLRP3/LILRB4/CD55/CD81/IL7R/FCGR2B/NECTIN2/HLA-DRA/HLA-DRB1/HLA-E/B2M/HLA-A/PTPRC/HLA-B/HMGB1/SASH3/HLA-F/WAS/HSPD1/FOXP3/IL1R1/TNFRSF1B	23
GO:1903038	BP	GO:1903038	negative regulation of leukocyte cell-cell adhesion	31/1384	147/18903	6.91467351261912e-08	2.43296133351268e-06	1.79206266842328e-06	KLF4/CEBPB/LILRB4/VSIG4/RUNX1/LAPTM5/SDC4/FCGR2B/VSIR/FGL2/CD86/HLA-DRB1/TNFRSF14/ANXA1/IRF1/LGALS3/CD74/LAG3/TIGIT/CTLA4/RUNX3/HMGB1/CBLB/PTPN22/GPNMB/MDK/PRDX2/FOXP3/IL2RA/NDFIP1/SOCS1	31
GO:0042326	BP	GO:0042326	negative regulation of phosphorylation	58/1384	381/18903	7.97601120306907e-08	2.79439973750731e-06	2.05828978095946e-06	IL1B/DUSP1/TNFAIP3/INHBA/FBP1/SOCS3/PPP1R15B/GADD45B/LILRB4/CDKN1A/LRP1/GNAQ/IRAK3/DUSP6/SIRPA/TGFB1/ENG/DNAJC3/MYADM/JUN/TRIB1/PLEC/LYN/PTPN1/CORO1C/RGS2/ROCK1/TAF7/SAMSN1/NUPR1/RB1/CALM2/PPIA/IFNG/PTPRC/PDE4D/CBLB/PTPN22/DDIT4/CALM3/CSK/STAT3/CALM1/APOE/UCHL1/SERPINB3/HSPB1/GSTP1/CDKN2A/SFN/NPM1/PDCD4/EIF4G1/CDK5RAP2/DUSP16/CDKN1B/PARK7/SOCS1	58
GO:0032722	BP	GO:0032722	positive regulation of chemokine production	20/1384	70/18903	8.00595845034183e-08	2.79439973750731e-06	2.05828978095946e-06	IL1B/EGR1/TNF/RIPK2/CLEC7A/CSF1R/LPL/ADAM17/HIF1A/DDX3X/IL17RA/APP/SELENOK/AIF1/CD74/HMOX1/IFNG/HMGB1/EIF2AK2/MIF	20
GO:0051098	BP	GO:0051098	regulation of binding	57/1384	372/18903	8.2143306968764e-08	2.85570715780651e-06	2.10344739925046e-06	NFKBIA/PLAUR/KLF4/CTSZ/RIPK2/CDKN1A/LRP1/TGFB1/NRP1/MMP9/PHLDA2/S100A10/JUN/APP/CSNK1A1/CTNNB1/ROCK1/TRIM28/FLOT1/TMSB4X/RB1/CALM2/ACTB/HMOX1/DAB2/GZMA/IFNG/HMGB2/B2M/STMN1/HMGB1/CBLB/MAD2L2/IFI16/SP100/CALM3/PIN1/STK4/NUCKS1/PPP1CA/CALM1/APOE/ANXA2/TMBIM6/EIF3E/HSP90AB1/NMD3/RAN/EIF4G1/CPNE1/BAG2/TXN/PBXIP1/TMC8/PARK7/ITGA4/CARD16	57
GO:0006875	BP	GO:0006875	cellular metal ion homeostasis	62/1384	420/18903	8.98660041021195e-08	3.11178869759958e-06	2.29207109877837e-06	CCL3/SLC11A1/S100A8/FLNA/ATP13A3/FTH1/TCIRG1/HIF1A/SLC31A2/S100A9/TGM2/ATP6AP1/ATP1A1/ATP1B3/CYBA/SLC39A8/TFRC/TMEM38B/HEXB/ATP2B1/APP/LYN/GRINA/BCAP31/HSP90B1/ERO1A/NPTN/TMEM165/ATF4/MT2A/ATP6V1G1/MT1F/TPT1/SELENOK/FTL/SLC40A1/CALM2/ATOX1/HMOX1/GSTO1/IFNG/CCL5/LCK/CORO1A/PTPRC/PDE4D/ANXA6/CALM3/HERPUD1/SOD1/CALM1/APOE/CALR/MT1G/TMBIM6/MYC/YWHAE/SLC39A4/BNIP3/STIM1/NDFIP1/JSRP1	62
GO:0002507	BP	GO:0002507	tolerance induction	13/1384	31/18903	9.72094448045046e-08	3.352765278119e-06	2.46956883701396e-06	TNFAIP3/LILRB4/IRAK3/LYN/HLA-E/CD3E/PDCD1/ICOS/HLA-B/HMGB1/CBLB/FOXP3/IL2RA	13
GO:0043123	BP	GO:0043123	positive regulation of I-kappaB kinase/NF-kappaB signaling	36/1384	189/18903	9.85866890024474e-08	3.38687971746203e-06	2.49469673870263e-06	IL1B/REL/TNF/FLNA/RIPK2/CLEC7A/CFLAR/DDX21/TFRC/CD36/MTDH/AKAP13/IRAK1/HLA-DRB1/SLC20A1/CTNNB1/LITAF/LGALS1/RHOA/CD74/HMOX1/FYN/NDFIP2/TNFSF10/SHISA5/BST2/EEF1D/RBCK1/S100A4/UBD/GAPDH/S100A13/PIM2/BIRC3/NDFIP1/CARD16	36
GO:0045637	BP	GO:0045637	regulation of myeloid cell differentiation	39/1384	214/18903	1.00743900775349e-07	3.43395030533474e-06	2.52936783772319e-06	NFKBIA/CCL3/FOS/INHBA/CEBPB/TNF/ZFP36/TNFAIP6/TYROBP/LILRB4/MITF/MAFB/TGFB1/HIF1A/RUNX1/SPI1/TRIB1/KLF10/EVI2B/TREM2/LYN/ZFP36L1/ID2/HSPA1A/HLA-DRB1/CTNNB1/HSPA1B/C1QC/RB1/CD74/IFNG/HMGB2/B2M/ETS1/IRF7/STAT3/MYC/TESC/NDFIP1	39
GO:0050821	BP	GO:0050821	protein stabilization	39/1384	214/18903	1.00743900775349e-07	3.43395030533474e-06	2.52936783772319e-06	IFI30/TYROBP/FLNA/GNAQ/GRN/RTN4/ATP1B3/MFSD1/HSPA1A/NCLN/LAMP2/UBE2B/FLOT1/HSPA1B/PFN1/PFDN5/PIN1/STK4/SOX4/CALR/PFN2/RPS7/RPL23/BAG4/GAPDH/HSP90AB1/PTGES3/NPM1/CCT6A/PFDN4/RUVBL2/CCT4/PDCD10/HSPD1/PFDN6/BAG2/PIM2/TESC/PARK7	39
GO:0042063	BP	GO:0042063	gliogenesis	50/1384	310/18903	1.01425761128501e-07	3.4437400451646e-06	2.53657873213447e-06	IL1B/CCL3/TNF/S100A8/GPR183/VIM/C5AR1/AREG/CSF1R/LRP1/GRN/IFNGR1/RTN4/TGFB1/S100A9/ZMIZ1/HEXB/APP/MMP14/TREM2/PLEC/LYN/ID2/TSPO/CTNNB1/ANXA1/C1QA/RHOA/RB1/IFNG/SYNE2/PRKCH/CXCR4/CDK1/BIN1/WDR1/CSK/SOD1/SLC7A5/STAT3/SOX4/MDK/SOX2/BNIP3/PRPF19/PPP1CC/NDRG1/CD9/LTA/TNFRSF1B	50
GO:0032956	BP	GO:0032956	regulation of actin cytoskeleton organization	56/1384	365/18903	1.0193312472478e-07	3.44755211762959e-06	2.53938661595067e-06	ABL2/RGCC/PLEK/CCDC88A/FLNA/CSF1R/LRP1/RHOQ/NRP1/RHOB/HCK/SDC4/IQGAP1/ARHGAP18/MYADM/S100A10/AKAP13/GSN/GRB2/ROCK1/WASF2/TMSB4X/TMSB10/CAPG/ARPC3/PFN1/ARHGDIB/RHOA/CAPZB/ARPC1B/ARPC5/CORO1A/STMN1/EVL/RAC2/BIN1/BST2/ARPC2/WDR1/RHOF/PTGER4/ACTG1/ARPC5L/WAS/COTL1/MDK/PFN2/RAC3/BAG4/DSTN/HRAS/TWF1/CTTN/CORO1B/RHOH/GMFG	56
GO:0031294	BP	GO:0031294	lymphocyte costimulation	16/1384	47/18903	1.06761527969369e-07	3.59691541722284e-06	2.64940414460869e-06	LILRB4/CD81/MAP3K8/TNFSF13B/LYN/CD86/TNFRSF14/LGALS1/CD3E/LCK/FYN/ICOS/CSK/CD24/CD28/CD5	16
GO:0034975	BP	GO:0034975	protein folding in endoplasmic reticulum	8/1384	11/18903	1.09408288920138e-07	3.67191049660434e-06	2.70464377387192e-06	DNAJC3/CANX/HSP90B1/ERO1A/HSPA5/PDIA3/CALR/P4HB	8
GO:0009410	BP	GO:0009410	response to xenobiotic stimulus	63/1384	432/18903	1.11183373332997e-07	3.71718818277292e-06	2.73799426324372e-06	IL1B/FOSB/SOD2/PTGS2/FOS/INHBA/FBP1/TNF/CYBB/ACSL1/PLIN2/LPL/DUSP6/ADAM17/NFE2L2/ENG/ATP1A1/CYBA/RNF149/PDE4B/TFRC/JUN/LYN/TSPO/PNP/CTNNB1/HSPA5/TXNIP/UBE2B/RHOA/RB1/HMOX1/GSTO1/LCK/TYMS/CD69/CENPF/CXCR4/CDK1/MCM7/PCNA/SOD1/CALR/GSTA1/UCHL1/MDK/GSTP1/NQO1/IGFBP2/SLC12A5/MYC/HSP90AB1/GSTM3/ALDH3A1/AKR1C1/EPHX1/CBR1/GCLM/GSTA4/CDK4/LTA/RORA/CDKN1B	63
GO:2000403	BP	GO:2000403	positive regulation of lymphocyte migration	15/1384	42/18903	1.28922869586359e-07	4.29382045805559e-06	3.16272817072843e-06	CCL3/CCL4/ABL2/CCL20/ADAM17/APP/TNFRSF14/SELENOK/AIF1/RHOA/CXCL13/CCL5/CORO1A/DOCK8/ITGA4	15
GO:0071826	BP	GO:0071826	ribonucleoprotein complex subunit organization	42/1384	242/18903	1.36437074920523e-07	4.52680576333263e-06	3.33433972169186e-06	EIF5/SRSF5/EIF3A/CELF2/SRSF10/NUDT21/RPS27/SNRPB/PSIP1/SF3A2/DDX46/SNRPG/RPSA/LUC7L2/RPS5/RPS19/EIF3E/RPL24/RPL13A/RPL10/SNRPD2/ZFAND1/HSP90AB1/RPL6/RPL23A/PTGES3/RPLP0/RPL38/PRPF19/CLNS1A/SNRPF/RUVBL2/EIF3H/EIF4B/EIF2S2/EIF3M/RPS15/SF3B6/SNRPE/RPS14/USP39/RPS28	42
GO:0022618	BP	GO:0022618	ribonucleoprotein complex assembly	41/1384	234/18903	1.46762457091984e-07	4.85094394160854e-06	3.57309235647391e-06	EIF5/SRSF5/EIF3A/CELF2/SRSF10/NUDT21/RPS27/SNRPB/PSIP1/SF3A2/DDX46/SNRPG/RPSA/LUC7L2/RPS5/RPS19/EIF3E/RPL24/RPL13A/RPL10/SNRPD2/HSP90AB1/RPL6/RPL23A/PTGES3/RPLP0/RPL38/PRPF19/CLNS1A/SNRPF/RUVBL2/EIF3H/EIF4B/EIF2S2/EIF3M/RPS15/SF3B6/SNRPE/RPS14/USP39/RPS28	41
GO:0031334	BP	GO:0031334	positive regulation of protein-containing complex assembly	36/1384	192/18903	1.48744696235254e-07	4.89791026169369e-06	3.60768665426996e-06	PLEK/TNF/CLEC7A/FNIP2/VEGFA/ABCA1/PDE4DIP/TGFB1/DDX3X/ASAP1/HCK/TFRC/CD36/HSPA1A/LCP1/GRB2/HSPA1B/LGALS3/PFN1/RHOA/CXCL13/IFNG/EVL/SKAP1/BIN1/ARPC2/PFN2/RPS3/BAG4/PSMC6/EIF4G1/CDK5RAP2/CTTN/GBP5/CDKN1B/PARK7	36
GO:0043299	BP	GO:0043299	leukocyte degranulation	21/1384	79/18903	1.49836506182973e-07	4.91531335696475e-06	3.62050536902744e-06	CCL3/ITGAM/NR4A3/FGR/ITGB2/STXBP2/HCK/FCGR2B/SPI1/STX4/LYN/FCGR3A/VAMP8/HMOX1/NKG7/CORO1A/RAB27A/RAC2/LAT/HLA-F/S100A13	21
GO:0050728	BP	GO:0050728	negative regulation of inflammatory response	35/1384	184/18903	1.53074439138131e-07	5.00272492853682e-06	3.68489069732871e-06	KLF4/TNFAIP3/ZFP36/SOCS3/NLRP3/TNFAIP6/FGR/NFKB1/GRN/SIRPA/SLAMF8/HCK/FCGR2B/METRNL/TREM2/LYN/ALOX5/HLA-DRB1/RB1/CST7/FYN/PTPRC/PTGER4/SOD1/APOE/MDK/GSTP1/RPS19/VPS35/PSMB4/FOXP3/IL2RA/RORA/TNFRSF1B/NDFIP1	35
GO:0030183	BP	GO:0030183	B cell differentiation	31/1384	152/18903	1.5386275655627e-07	5.0097254242911e-06	3.69004709949956e-06	KLF6/INHBA/GPR183/TCIRG1/ADAM17/IRF2BP2/SLAMF8/XBP1/FCGR2B/SPI1/ITGB1/MMP14/TNFSF13B/ZFP36L2/ZFP36L1/ID2/IRF8/CMTM7/LGALS1/ITM2A/CD27/PTPRC/IKZF3/RBPJ/TPD52/SLC25A5/CD79B/IL2RG/ITGA4/POU2AF1/CD79A	31
GO:0032102	BP	GO:0032102	negative regulation of response to external stimulus	63/1384	436/18903	1.55929965849168e-07	5.05815941263881e-06	3.72572244756415e-06	PLAUR/DUSP1/KLF4/TNFAIP3/SPP1/TNF/ZFP36/SOCS3/NLRP3/TNFAIP6/FGR/NFKB1/IRAK3/GRN/SIRPA/SLAMF8/NRP1/VSIG4/HCK/FCGR2B/METRNL/TRIB1/TREM2/SAMHD1/FGL2/LYN/ALOX5/HLA-DRB1/HLA-E/AIF1/RB1/CXCL13/CST7/CD96/HLA-A/FYN/PTPRC/HLA-B/IFI16/HLA-F/PTGER4/SOD1/PCBP2/MMP12/APOE/ANXA2/MDK/GSTP1/MIF/RPS19/VPS35/PSMB4/BANF1/CD9/PRDX2/C1QBP/FOXP3/IL2RA/RORA/CORO1B/TNFRSF1B/NDFIP1/CARD16	63
GO:0033077	BP	GO:0033077	T cell differentiation in thymus	22/1384	86/18903	1.59866180750632e-07	5.16663812307414e-06	3.80562533981817e-06	IL1B/RIPK2/ADAM17/MAFB/IL7R/ZFP36L2/ZFP36L1/CTNNB1/CD74/CD3D/CD3E/CD3G/TOX/B2M/ZAP70/PTPRC/TNFRSF9/SOD1/RPS6/FOXP3/CD28/IL2RG	22
GO:0030316	BP	GO:0030316	osteoclast differentiation	24/1384	100/18903	1.63787671071178e-07	5.27384213198192e-06	3.88458931660755e-06	CCL3/FOS/CEBPB/TNF/GPR183/JUNB/TNFAIP6/TYROBP/LILRB4/TCIRG1/CSF1R/MITF/FAM20C/CD81/MAFB/SNX10/ATP6AP1/TFRC/KLF10/TREM2/CTNNB1/IFNG/ANXA2/GLO1	24
GO:0006417	BP	GO:0006417	regulation of translation	68/1384	486/18903	1.75308286876526e-07	5.62404452678149e-06	4.14254024639345e-06	PPP1R15A/TNF/ZFP36/PPP1R15B/VIM/DDX3X/YBX3/DNAJC3/APP/QKI/BTG2/ETF1/ZFP36L2/ZFP36L1/RGS2/EIF4G2/EIF5/RPS6KA1/ATF4/ROCK1/SERP1/YBX1/RHOA/GZMB/CCL5/TYMS/CIRBP/EIF2AK2/DHFR/PPP1CA/SRP9/SOX4/NCL/TPR/CALR/SH3BGRL/PKM/EIF4EBP1/HSPB1/LSM1/RPS3/EIF3E/GAPDH/RPL13A/RPL10/PABPC1/NPM1/RPS4X/EIF5A/RPL38/MRPL13/EIF2A/EIF3H/EIF4B/GSPT1/EIF4G1/KRT17/RPL26/METTL5/FXR1/NCBP2/RPS14/C1QBP/RPL22/CNBP/RBM4/CD28/DCPS	68
GO:0043410	BP	GO:0043410	positive regulation of MAPK cascade	69/1384	496/18903	1.77837994744689e-07	5.68430161956835e-06	4.18692421789502e-06	IL1B/CCL3L1/CCL3/CD44/CCL4/CCL20/ICAM1/INHBA/TNF/GPR183/C5AR1/RIPK2/MARCO/GADD45B/CSF1R/CFLAR/VEGFA/SPHK1/CD81/TGFB1/NRP1/MAP2K3/LAPTM5/FCGR2B/SPI1/IQGAP1/CD36/ADAM9/GLIPR2/GNAI2/AKAP13/JUN/APP/TREM2/IRAK1/PTPN1/HLA-DRB1/CTNNB1/NPTN/SDCBP/TAOK3/ROCK1/CD74/PPIA/CCL5/CD27/PTPRC/HMGB1/PTPN22/EIF2AK2/CSK/SOD1/CHI3L1/APOE/CCL18/GPNMB/MYDGF/SOX2/RPS3/MIF/HRAS/RB1CC1/MAP3K13/PDCD10/TPD52L1/CD24/IGFBP4/P…	69
GO:0031647	BP	GO:0031647	regulation of protein stability	51/1384	325/18903	1.84114945051644e-07	5.86345624277609e-06	4.31888534185686e-06	IFI30/TYROBP/FLNA/GNAQ/CTSH/CD81/GRN/RTN4/ATP1B3/MFSD1/RNF149/CMTM6/GSN/LMNA/HSPA1A/NCLN/LAMP2/UBE2B/FLOT1/HSPA1B/SERF2/PFN1/PFDN5/PIN1/STK4/HSPA8/SOX4/CALR/PFN2/RPS7/RPL23/BAG4/GAPDH/HSP90AB1/PTGES3/NPM1/VPS35/CCT6A/PFDN4/TOMM7/ISOC2/RUVBL2/CCT4/PDCD10/HSPD1/PFDN6/BAG2/ASPH/PIM2/TESC/PARK7	51
GO:0048145	BP	GO:0048145	regulation of fibroblast proliferation	22/1384	87/18903	1.99324753130144e-07	6.32475562114051e-06	4.65866772291928e-06	EREG/SOD2/IFI30/FN1/CDKN1A/FTH1/SPHK1/FOSL2/ZMIZ1/S100A6/JUN/CTNNB1/NUPR1/CD74/CCNA2/RNASEH2B/GSTP1/MIF/MYC/HRAS/CDK4/LTA	22
GO:0042742	BP	GO:0042742	defense response to bacterium	57/1384	382/18903	2.05359167494174e-07	6.49262353461653e-06	4.78231531929606e-06	IL1B/SLC11A1/CCL20/LYZ/CEBPB/TNF/S100A8/TREM1/C5AR1/RIPK2/FGR/FCER1G/ADAM17/GRN/SLAMF8/IL7R/S100A9/CYBA/CD36/TREM2/IRF8/TNFRSF14/HLA-E/RNASE1/CXCL13/GNLY/TRBC1/TRBC2/HMGB2/HLA-A/LYST/RBPJ/OPTN/RNF213/FAU/RBCK1/RPL30/RPS19/ROMO1/RPL39/KRT6A/S100A14/DEFB1/LTA/IL27RA/IGHG3/JCHAIN/IGLL5/IGHG4/IGKC/IGHG1/IGLC3/IGHM/IGHA1/IGLC2/IGHG2/IGKV3-20	57
GO:0098754	BP	GO:0098754	detoxification	31/1384	154/18903	2.0937863101608e-07	6.5958048167737e-06	4.85831624922738e-06	SOD2/PTGS2/NFE2L2/S100A9/CD36/ALOX5AP/MT2A/MT1F/PRDX1/GPX4/AKR1A1/GSTO1/DHFR/SOD1/APOE/MT1G/MGST3/GSTA1/GPX2/ALDH1A1/GSTP1/NQO1/ADH5/GSTM3/TXNDC17/SELENOW/AKR1B10/TXN/PRDX6/PRDX2/PARK7	31
GO:0002483	BP	GO:0002483	antigen processing and presentation of endogenous peptide antigen	10/1384	19/18903	2.14665848479158e-07	6.73803666845012e-06	4.96308091940076e-06	HLA-DRA/HLA-DRB1/HLA-C/TAPBP/HLA-E/B2M/HLA-A/HLA-B/TAP1/HLA-F	10
GO:0022613	BP	GO:0022613	ribonucleoprotein complex biogenesis	68/1384	489/18903	2.21502402945777e-07	6.92770597887042e-06	5.10278691713606e-06	DDX21/GLUL/DDX3X/EIF5/SRSF5/EIF3A/CELF2/SRSF10/NUDT21/RPS27/SNRPB/ISG20/PSIP1/SF3A2/DDX46/SNRPG/RPSA/LUC7L2/RPL7/RPL35A/RPS5/RPS19/RPS21/EIF3E/RPS7/RPL24/RPL27/RPL13A/RPS25/FBL/RPL10/SNRPD2/HSP90AB1/RPL6/RPL23A/NMD3/PTGES3/RPS24/NPM1/RPLP0/RPL38/RAN/EXOSC4/PRPF19/CLNS1A/RPS16/SNRPF/MPHOSPH6/EIF2A/RUVBL2/EIF3H/EIF4B/EIF2S2/EIF3M/RPL26/RPS17/RPS6/RPL10A/RPL7A/RPS15/RPL35/SF3B6/METTL5/SNRPE/RPS14/C1…	68
GO:0045766	BP	GO:0045766	positive regulation of angiogenesis	35/1384	187/18903	2.3072250530919e-07	7.16471381255512e-06	5.27736136886275e-06	IL1B/CXCL8/KLF4/CYBB/ITGA5/ITGAX/BTG1/C5AR1/VEGFA/ADM/NINJ1/SPHK1/CTSH/GRN/HIF1A/NFE2L2/NRP1/XBP1/ENG/RHOB/RUNX1/ITGB1/MTDH/HMOX1/ETS1/CXCR4/JAK1/STAT3/CHI3L1/MYDGF/PKM/MDK/HSPB1/JUP/STIM1	35
GO:1904018	BP	GO:1904018	positive regulation of vasculature development	35/1384	187/18903	2.3072250530919e-07	7.16471381255512e-06	5.27736136886275e-06	IL1B/CXCL8/KLF4/CYBB/ITGA5/ITGAX/BTG1/C5AR1/VEGFA/ADM/NINJ1/SPHK1/CTSH/GRN/HIF1A/NFE2L2/NRP1/XBP1/ENG/RHOB/RUNX1/ITGB1/MTDH/HMOX1/ETS1/CXCR4/JAK1/STAT3/CHI3L1/MYDGF/PKM/MDK/HSPB1/JUP/STIM1	35
GO:0033209	BP	GO:0033209	tumor necrosis factor-mediated signaling pathway	25/1384	109/18903	2.33229277936912e-07	7.21687474921098e-06	5.3157819002717e-06	NFKBIA/TNFAIP3/TNF/LIMS1/SPHK1/ADAM17/LAPTM5/TNFSF13B/HSPA1A/TNFRSF14/HSPA1B/TMSB4X/KRT18/GSTP1/EIF5A/TXNDC17/CPNE1/TNFRSF4/TNFRSF18/TNFRSF25/BIRC3/FAS/TNFRSF1B/CARD16/TNFRSF17	25
GO:0002706	BP	GO:0002706	regulation of lymphocyte mediated immunity	34/1384	179/18903	2.37676528708246e-07	7.32849960956946e-06	5.39800217330315e-06	IL1B/TNF/NLRP3/LILRB4/CD55/CD81/TGFB1/IL7R/FCGR2B/TFRC/NECTIN2/TREM2/HLA-DRA/HLA-DRB1/HLA-E/LAG3/CD96/B2M/HLA-A/PTPRC/HLA-B/HMGB1/MAD2L2/SASH3/HLA-F/WAS/HSPD1/FOXP3/CD28/LTA/IL1R1/TNFRSF1B/NDFIP1/IL27RA	34
GO:0072676	BP	GO:0072676	lymphocyte migration	27/1384	124/18903	2.41085558214705e-07	7.40743866542787e-06	5.45614684380648e-06	CCL3L1/CCL3/CCL4/ABL2/CCL20/ICAM1/GPR183/CXCL16/ADAM17/APP/PLEC/HSD3B7/TNFRSF14/CKLF/SELENOK/AIF1/RHOA/CXCL13/CCL5/CORO1A/ZAP70/CD99/DOCK8/CCL18/ITGA4/IL27RA/MYO1G	27
GO:0051403	BP	GO:0051403	stress-activated MAPK cascade	41/1384	239/18903	2.64868618654477e-07	8.09305185904559e-06	5.96115355819057e-06	IL1B/DUSP1/TNF/ZFP36/RIPK2/GADD45B/NFKB1/VEGFA/SPHK1/SIRPA/MAP2K3/FCGR2B/SPI1/TRIB1/APP/TREM2/IRAK1/ZFP36L1/SDCBP/TAOK3/PRDX1/PPIA/CD27/HMGB1/PTPN22/EIF2AK2/PTGER4/EZR/SERPINB3/GSTP1/MYC/HRAS/RB1CC1/MAP3K13/PDCD4/PDCD10/TPD52L1/DUSP16/FAS/ARL6IP5/CCM2	41
GO:0001933	BP	GO:0001933	negative regulation of protein phosphorylation	52/1384	338/18903	2.65254736613229e-07	8.09305185904559e-06	5.96115355819057e-06	IL1B/DUSP1/TNFAIP3/SOCS3/PPP1R15B/GADD45B/LILRB4/CDKN1A/LRP1/GNAQ/IRAK3/DUSP6/SIRPA/TGFB1/ENG/DNAJC3/MYADM/JUN/TRIB1/PLEC/LYN/PTPN1/CORO1C/RGS2/TAF7/SAMSN1/RB1/CALM2/PPIA/IFNG/PTPRC/PDE4D/CBLB/PTPN22/DDIT4/CALM3/CALM1/APOE/UCHL1/SERPINB3/HSPB1/GSTP1/CDKN2A/SFN/NPM1/PDCD4/EIF4G1/CDK5RAP2/DUSP16/CDKN1B/PARK7/SOCS1	52
GO:0006898	BP	GO:0006898	receptor-mediated endocytosis	43/1384	257/18903	2.79654120517983e-07	8.502654549268e-06	6.26285736248965e-06	CXCL8/MRC1/ITGAM/CD14/MARCO/LILRB4/LRP1/CXCL16/CD63/VEGFA/ADM/RAB31/FCER1G/ITGB2/CD81/FCGR2B/PICALM/TFRC/CTSL/CD36/ITGB1/SCARB2/PPT1/CANX/NUMB/M6PR/PDLIM7/SDCBP/GRB2/RNASEK/FLOT1/AP2S1/APOC1/DAB2/B2M/EZR/APOE/ANXA2/CD9/CTTN/AP1S1/ITGA4/SDC1	43
GO:0045088	BP	GO:0045088	regulation of innate immune response	41/1384	240/18903	2.97289842725378e-07	8.99797107354239e-06	6.62769598116335e-06	EREG/TNFAIP3/TYROBP/CLEC7A/FGR/IRAK3/GRN/SLAMF8/NFE2L2/VSIG4/HCK/FCGR2B/SPI1/NECTIN2/TREM2/SAMHD1/LYN/PTPN1/SFPQ/HLA-E/IRF1/MNDA/CCL5/LAG3/CD96/HMGB2/HLA-A/FYN/HLA-B/HMGB1/PTPN22/IFI16/IRF7/HLA-F/MMP12/APOE/RPS19/BANF1/GBP5/BIRC3/SOCS1	41
GO:0022411	BP	GO:0022411	cellular component disassembly	67/1384	483/18903	2.98007522376089e-07	8.99797107354239e-06	6.62769598116335e-06	PLEK/TNF/ITGAM/PLK3/MMP19/PLIN2/LRP1/CHMP1B/CTSS/IRAK3/CST3/TGFB1/HIF1A/BNIP3L/MMP9/MMP14/GSN/TREM2/ETF1/CHMP4B/TOM1/TSPO/LCP1/CTDNEP1/VMP1/LAMP2/FLOT1/C1QC/C1QB/C1QA/GABARAP/CAPG/VAMP8/CFL1/CAPZB/STMN1/TOP2A/TPX2/CDK1/DDIT4/OPTN/WDR1/ATP5IF1/HSPA8/PPP1CA/CALM1/MMP12/MMP7/CTSK/RPL23/MYC/DSTN/RB1CC1/ZFAND1/TWF1/EIF5A/BNIP3/SLC25A5/TOMM7/GABARAPL2/GSPT1/HMGA1/ASPH/CTTN/MRPL58/PBXIP1/PARK7	67
GO:1904667	BP	GO:1904667	negative regulation of ubiquitin protein ligase activity	8/1384	12/18903	3.07030967779636e-07	9.23845594774175e-06	6.80483153997263e-06	MAD2L2/MAD2L1/RPL37/RPS7/RPL23/RPS20/BAG2/RPS15	8
GO:0045066	BP	GO:0045066	regulatory T cell differentiation	14/1384	39/18903	3.14931310621497e-07	9.4436103659216e-06	6.95594350752347e-06	LILRB4/VSIR/HLA-DRA/HLA-DRB1/IRF1/IFNG/LAG3/CTLA4/TOX/MDK/FOXP3/CD28/IL2RG/SOCS1	14
GO:0051348	BP	GO:0051348	negative regulation of transferase activity	45/1384	276/18903	3.18923518759072e-07	9.53057063250569e-06	7.01999641507892e-06	IL1B/DUSP1/TNFAIP3/ZFP36/GADD45B/LILRB4/CDKN1A/GNAQ/IRAK3/TRIB1/PLEC/LYN/PTPN1/CORO1C/RGS2/TAF7/RB1/PPIA/IFNG/PTPRC/CBLB/PTPN22/MAD2L2/MAD2L1/BUB3/CSK/APOE/UCHL1/SERPINB3/HSPB1/GSTP1/RPL37/RPS7/RPL23/CDKN2A/SFN/NPM1/PDCD4/RPS20/BAG2/CDK5RAP2/RPS15/DUSP16/CDKN1B/PARK7	45
GO:0090316	BP	GO:0090316	positive regulation of intracellular protein transport	31/1384	157/18903	3.28385256552087e-07	9.77982849376624e-06	7.20359395188447e-06	IL1B/PTGS2/ITGAM/PLK3/FLNA/ITGB2/CD81/TGFB1/LEPROT/BCAP31/OAZ2/TMEM30A/TRIM28/OAZ1/GZMB/IFNG/FYN/RAC2/CDK1/ANP32B/TPR/JUP/YWHAE/SFN/HRAS/ZFAND1/HSP90AB1/RAN/TOMM7/PDCD10/NPEPPS	31
GO:2001244	BP	GO:2001244	positive regulation of intrinsic apoptotic signaling pathway	18/1384	63/18903	3.54448848582213e-07	1.05201382745864e-05	7.74888889882919e-06	MCL1/S100A8/S100A9/BCAP31/PMAIP1/SKIL/SFPQ/NUPR1/LCK/SLC9A3R1/UBB/SOD1/RPS3/RPS7/MYC/EIF5A/RPL26/PARK7	18
GO:0009895	BP	GO:0009895	negative regulation of catabolic process	51/1384	332/18903	3.61604446112771e-07	1.06961369382374e-05	7.87852541646595e-06	IL1B/SLC11A1/TIMP1/MCL1/FBP1/TNF/ZFP36/FLNA/TIMP2/IRAK3/CST3/QSOX1/YBX3/TREM2/CHMP4B/IL10RA/TSPO/EIF4G2/SDCBP/WAC/ROCK1/NUPR1/APOC1/YBX1/HMOX1/FYN/PTPN22/MAD2L2/MAD2L1/DDIT4/CIRBP/FUS/MYCBP2/PIN1/SLC7A5/STAT3/ANXA2/DAPL1/PKP3/NQO1/RPS7/RPL23/HSP90AB1/PABPC1/VPS35/GABARAPL2/EIF3H/EIF4G1/PKP1/PARK7/TENT5C	51
GO:1903900	BP	GO:1903900	regulation of viral life cycle	29/1384	142/18903	3.72025383349686e-07	1.09511537126604e-05	8.06636483461456e-06	CXCL8/TNF/DDX3X/NECTIN2/GSN/HLA-DRB1/TNIP1/TRIM28/LGALS1/IFITM3/CD74/PPIA/CCL5/IFITM1/APOBEC3G/APOBEC3C/IFITM2/LY6E/HMGB1/TOP2A/MX1/IFI16/ISG20/EIF2AK2/BST2/P4HB/PABPC1/BANF1/CD28	29
GO:0032388	BP	GO:0032388	positive regulation of intracellular transport	36/1384	199/18903	3.72735807089174e-07	1.09511537126604e-05	8.06636483461456e-06	IL1B/PTGS2/ITGAM/PLK3/FLNA/ITGB2/CD81/TGFB1/EHD1/LEPROT/BCAP31/OAZ2/TMEM30A/TRIM28/OAZ1/DAB2/GZMB/IFNG/FYN/RAC2/CDK1/ANP32B/EZR/TPR/ANXA2/JUP/YWHAE/SFN/HRAS/ZFAND1/HSP90AB1/RAN/TOMM7/PDCD10/NPEPPS/NCBP2	36
GO:0034614	BP	GO:0034614	cellular response to reactive oxygen species	30/1384	150/18903	3.7898136080254e-07	1.10972864240368e-05	8.17400278721409e-06	SOD2/FOS/TNFAIP3/KDM6B/NR4A3/PPIF/SPHK1/SIRPA/NFE2L2/MMP9/RHOB/CD36/JUN/ANXA1/PRDX1/FYN/CDK1/PCNA/DHFR/SOD1/RPS3/NQO1/ROMO1/PYCR1/BNIP3/PDCD10/AKR1C3/TXN/PRDX2/PARK7	30
GO:0002396	BP	GO:0002396	MHC protein complex assembly	10/1384	20/18903	4.01091476096757e-07	1.16664140680677e-05	8.59320895805894e-06	HLA-DRA/HLA-DRB1/PDIA3/TAPBP/HLA-DPB1/HLA-DQA1/HLA-DPA1/HLA-DQB1/B2M/CALR	10
GO:0002501	BP	GO:0002501	peptide antigen assembly with MHC protein complex	10/1384	20/18903	4.01091476096757e-07	1.16664140680677e-05	8.59320895805894e-06	HLA-DRA/HLA-DRB1/PDIA3/TAPBP/HLA-DPB1/HLA-DQA1/HLA-DPA1/HLA-DQB1/B2M/CALR	10
GO:0001818	BP	GO:0001818	negative regulation of cytokine production	55/1384	371/18903	4.14375860721926e-07	1.20127699689685e-05	8.84832665000203e-06	CD83/SLC11A1/KLF4/SRGN/TNFAIP3/INHBA/RGCC/REL/TNF/ZFP36/NLRP3/TYROBP/FN1/LILRB4/NFKB1/IRAK3/SIRPA/TGFB1/VSIG4/LAPTM5/FCGR2B/VSIR/ATP2B1/TREM2/TSPO/HLA-DRB1/NPTN/CLEC4A/ANXA1/TMSB4X/HMOX1/IFNG/LAG3/TIGIT/CD96/PTPRC/HMGB1/PTPN22/HLA-F/BST2/PTGER4/CSK/EZR/GPNMB/GSTP1/HSP90AB1/PDCD4/BANF1/CD24/C1QBP/FOXP3/IL1R2/NDFIP1/IL27RA/CARD16	55
GO:0071375	BP	GO:0071375	cellular response to peptide hormone stimulus	48/1384	306/18903	4.2461357102407e-07	1.22688013932319e-05	9.03691343559767e-06	IL1B/FOS/INHBA/NR4A2/FBP1/PTPRE/SOCS3/NR4A3/NR4A1/CFLAR/NFKB1/RAB31/LPL/RHOQ/NFE2L2/XBP1/LEPROT/CYBA/RAB13/GNAI2/ATP2B1/LYN/ZFP36L1/INSIG1/PTPN1/AGTRAP/OSBPL8/CA2/SRSF5/GRB2/ROCK1/UCP2/RB1/CCNA2/JAK1/LEPROTL1/CSK/STAT3/NUCKS1/NCL/PKM/SESN3/APRT/CDK4/RBM4/TBC1D4/SOCS1/MZB1	48
GO:0034976	BP	GO:0034976	response to endoplasmic reticulum stress	43/1384	261/18903	4.32962533443371e-07	1.24687493954682e-05	9.1841904783923e-06	CXCL8/PPP1R15A/CEBPB/ATF3/PPP1R15B/DDX3X/NFE2L2/XBP1/FCGR2B/DNAJC3/JUN/UBE2J1/CANX/GRINA/ALOX5/PTPN1/HSPA1A/BCAP31/HSP90B1/PMAIP1/ERO1A/HSPA5/MARCKS/ATF4/HM13/PDIA3/SERP1/ERP44/FLOT1/SELENOK/NUPR1/EIF2AK2/HERPUD1/UBXN4/PDIA6/CALR/P4HB/TMBIM6/PSMC6/EIF4G1/PARK7/DERL3/ERLEC1	43
GO:0055076	BP	GO:0055076	transition metal ion homeostasis	29/1384	143/18903	4.34499140422809e-07	1.24718404583205e-05	9.18646728331604e-06	SLC11A1/SOD2/S100A8/SLC25A37/FTH1/HIF1A/SLC31A2/S100A9/ATP6AP1/SLC39A8/PICALM/TFRC/APP/MT2A/ATP6V1G1/MT1F/FTL/SLC40A1/ATOX1/HMOX1/IFNG/LCK/B2M/SOD1/MT1G/MYC/SLC39A4/TMC8/NDFIP1	29
GO:0031099	BP	GO:0031099	regeneration	35/1384	192/18903	4.46230475524002e-07	1.27665807522047e-05	9.40356612096483e-06	KLF4/CEBPB/SPP1/TNF/NR4A3/FLNA/CDKN1A/CFLAR/PTPN12/ADM/NINJ1/CD81/GRN/RUNX1/JUN/TSPO/IFRD1/LCP1/SRSF5/ANXA1/UCP2/HMOX1/TYMS/CDK1/CCNA2/PCNA/DHFR/SLC7A5/CLDN1/MDK/SOX2/KLF5/SOX15/CD9/CDKN1B	35
GO:0007040	BP	GO:0007040	lysosome organization	23/1384	98/18903	4.53267581000409e-07	1.28834296801614e-05	9.4896343205503e-06	TCIRG1/ATP6V0B/ABCA1/CHMP1B/RAB20/GRN/TPP1/ATP6AP1/LAPTM5/ARL8B/HEXB/SCARB2/PPT1/ATP6V0C/CHMP4B/ATP6AP2/GAA/TMEM165/RNASEK/ATP6V1F/CORO1A/LYST/VPS35	23
GO:0080171	BP	GO:0080171	lytic vacuole organization	23/1384	98/18903	4.53267581000409e-07	1.28834296801614e-05	9.4896343205503e-06	TCIRG1/ATP6V0B/ABCA1/CHMP1B/RAB20/GRN/TPP1/ATP6AP1/LAPTM5/ARL8B/HEXB/SCARB2/PPT1/ATP6V0C/CHMP4B/ATP6AP2/GAA/TMEM165/RNASEK/ATP6V1F/CORO1A/LYST/VPS35	23
GO:0031668	BP	GO:0031668	cellular response to extracellular stimulus	43/1384	262/18903	4.82044035434269e-07	1.36568709519462e-05	1.00593331522954e-05	FOS/NR4A2/ATF3/UPP1/CDKN1A/PLIN2/LPL/GLUL/NFE2L2/XBP1/SLC38A2/ATP2B1/KLF10/PLEC/LYN/CD68/PMAIP1/HSPA5/LAMP2/DNAJC15/ATF4/COMT/AIF1/GABARAP/UCP2/HMOX1/PTPRC/IFI16/EIF2AK2/NUDT1/SLC7A5/HSPA8/CTSK/DAPL1/SESN3/SLC39A4/GABARAPL2/HNRNPA1/EIF4G1/AKR1C3/FAS/ITGA4/DCPS	43
GO:0032633	BP	GO:0032633	interleukin-4 production	13/1384	35/18903	5.27412254314399e-07	1.47506388818828e-05	1.08649771418479e-05	CD83/CEBPB/NLRP3/FCER1G/CD86/HLA-DRB1/HLA-E/CD3E/SASH3/SLC7A5/FOXP3/CD28/NDFIP1	13
GO:0032673	BP	GO:0032673	regulation of interleukin-4 production	13/1384	35/18903	5.27412254314399e-07	1.47506388818828e-05	1.08649771418479e-05	CD83/CEBPB/NLRP3/FCER1G/CD86/HLA-DRB1/HLA-E/CD3E/SASH3/SLC7A5/FOXP3/CD28/NDFIP1	13
GO:0043372	BP	GO:0043372	positive regulation of CD4-positive, alpha-beta T cell differentiation	13/1384	35/18903	5.27412254314399e-07	1.47506388818828e-05	1.08649771418479e-05	CD83/NFKBIZ/NLRP3/RIPK2/HLA-DRA/CD86/HLA-DRB1/ANXA1/IFNG/SASH3/FOXP3/IL2RG/SOCS1	13
GO:2000406	BP	GO:2000406	positive regulation of T cell migration	13/1384	35/18903	5.27412254314399e-07	1.47506388818828e-05	1.08649771418479e-05	ABL2/CCL20/ADAM17/APP/TNFRSF14/SELENOK/AIF1/RHOA/CXCL13/CCL5/CORO1A/DOCK8/ITGA4	13
GO:0046641	BP	GO:0046641	positive regulation of alpha-beta T cell proliferation	11/1384	25/18903	5.31920902635447e-07	1.48292070172425e-05	1.09228486009485e-05	RIPK2/CD55/CD81/HLA-E/CD3E/HLA-A/ZAP70/PTPRC/RASAL3/PTPN22/CD28	11
GO:0010631	BP	GO:0010631	epithelial cell migration	54/1384	366/18903	6.142301207366e-07	1.70693376864572e-05	1.25728766919802e-05	PTGS2/HBEGF/KLF4/RGCC/TNF/ZEB2/NR4A1/VEGFA/CTSH/ADAM17/GRN/GLUL/RTN4/TGFB1/HIF1A/NFE2L2/NRP1/MMP9/RHOB/MAP2K3/ITGB1/ADAM9/GLIPR2/RAB13/JUN/NUS1/CORO1C/ANXA1/ROCK1/TMSB4X/PFN1/RHOA/HMOX1/CXCL13/IFNG/CORO1A/EVL/HMGB1/ETS1/SP100/MYH9/APOE/SPARC/CALR/PRCP/PFN2/DCN/S100A2/HSPB1/JUP/PDCD10/RAB25/PTP4A3/CORO1B	54
GO:0002698	BP	GO:0002698	negative regulation of immune effector process	26/1384	122/18903	6.22983268895295e-07	1.72576254107313e-05	1.27115650455294e-05	TNF/LILRB4/CD55/IRAK3/GRN/TGFB1/SLAMF8/VSIG4/IL7R/FCGR2B/SPI1/FGL2/ANXA1/HLA-E/LGALS3/HMOX1/CD96/HLA-A/PTPRC/HLA-B/HLA-F/BST2/TMBIM6/RPS19/FOXP3/NDFIP1	26
GO:0002444	BP	GO:0002444	myeloid leukocyte mediated immunity	24/1384	107/18903	6.25448018881867e-07	1.72710740910227e-05	1.27214710302887e-05	CCL3/ITGAM/NR4A3/TREM1/TYROBP/FGR/ITGB2/ADAM17/DDX21/STXBP2/FCGR2B/SPI1/STX4/LYN/FCGR3A/HLA-E/VAMP8/HMOX1/RAC2/LAT/WDR1/KMT2E/S100A13/IGHG1	24
GO:0019079	BP	GO:0019079	viral genome replication	27/1384	130/18903	6.55549650600653e-07	1.78645008032137e-05	1.31585753289532e-05	CXCL8/TNF/DDX3X/TNIP1/TRIM28/IFITM3/IFI27/PPIA/CCL5/IFITM1/APOBEC3G/APOBEC3C/IFITM2/TOP2A/MX1/IFI16/DEK/ISG20/EIF2AK2/BST2/PCBP2/HSPA8/NUCKS1/PABPC1/BANF1/EEF1A1/CD28	27
GO:0032612	BP	GO:0032612	interleukin-1 production	27/1384	130/18903	6.55549650600653e-07	1.78645008032137e-05	1.31585753289532e-05	CCL3/TNFAIP3/EGR1/TNF/NLRP3/TYROBP/RIPK2/CLEC7A/LILRB4/LPL/SPHK1/SIRPA/CD36/APP/TREM2/ANXA1/MNDA/IFNG/HMGB1/IFI16/STAT3/HSPB1/GSTP1/S100A13/GBP5/IL1R2/CARD16	27
GO:0032652	BP	GO:0032652	regulation of interleukin-1 production	27/1384	130/18903	6.55549650600653e-07	1.78645008032137e-05	1.31585753289532e-05	CCL3/TNFAIP3/EGR1/TNF/NLRP3/TYROBP/RIPK2/CLEC7A/LILRB4/LPL/SPHK1/SIRPA/CD36/APP/TREM2/ANXA1/MNDA/IFNG/HMGB1/IFI16/STAT3/HSPB1/GSTP1/S100A13/GBP5/IL1R2/CARD16	27
GO:0042542	BP	GO:0042542	response to hydrogen peroxide	27/1384	130/18903	6.55549650600653e-07	1.78645008032137e-05	1.31585753289532e-05	SOD2/TNFAIP3/KDM6B/PPP1R15B/NR4A3/PPIF/AREG/SPHK1/SIRPA/NFE2L2/RHOB/ADAM9/ANXA1/TXNIP/HMOX1/FYN/CDK1/PCNA/SOD1/RPS3/NQO1/PYCR1/BNIP3/PDCD10/TXN/PARK7/SDC1	27
GO:0034250	BP	GO:0034250	positive regulation of cellular amide metabolic process	32/1384	170/18903	6.57174508117305e-07	1.78645008032137e-05	1.31585753289532e-05	PPP1R15A/TNF/VIM/IFNGR1/DDX3X/NFE2L2/YBX3/DNAJC3/PICALM/SERP1/YBX1/RHOA/IFNG/CCL5/CIRBP/SOX4/SH3BGRL/PKM/EIF3E/PABPC1/NPM1/RPS4X/EIF5A/EIF4G1/KRT17/RPL26/METTL5/FXR1/C1QBP/CNBP/RBM4/CD28	32
GO:0002532	BP	GO:0002532	production of molecular mediator involved in inflammatory response	23/1384	100/18903	6.6535278071469e-07	1.79748246579455e-05	1.3239837311533e-05	TNF/CLEC7A/LILRB4/GRN/SIRPA/HIF1A/SLAMF8/IL17RA/CD36/TREM2/ALOX5AP/LYN/ALOX5/VAMP8/CD6/STAT3/PLD3/RPS19/PDCD4/PRDX2/PBXIP1/GBP5/IL1R2	23
GO:0098869	BP	GO:0098869	cellular oxidant detoxification	23/1384	100/18903	6.6535278071469e-07	1.79748246579455e-05	1.3239837311533e-05	SOD2/PTGS2/NFE2L2/S100A9/CD36/ALOX5AP/PRDX1/GPX4/GSTO1/DHFR/SOD1/APOE/MGST3/GSTA1/GPX2/GSTP1/NQO1/TXNDC17/SELENOW/TXN/PRDX6/PRDX2/PARK7	23
GO:0050792	BP	GO:0050792	regulation of viral process	31/1384	162/18903	6.74215360060927e-07	1.81580346663323e-05	1.33747855377908e-05	CXCL8/TNF/ZFP36/DDX3X/NECTIN2/GSN/HLA-DRB1/TNIP1/TRIM28/LGALS1/IFITM3/CD74/PPIA/CCL5/IFITM1/APOBEC3G/APOBEC3C/IFITM2/LY6E/HMGB1/TOP2A/CXCR4/MX1/IFI16/ISG20/EIF2AK2/BST2/P4HB/PABPC1/BANF1/CD28	31
GO:0036230	BP	GO:0036230	granulocyte activation	15/1384	47/18903	6.92737490890585e-07	1.85802677757299e-05	1.36857926147637e-05	CXCL8/CCL3/TNF/ITGAM/TYROBP/FCER1G/ITGB2/GRN/STXBP2/FCGR2B/SPI1/STX4/ANXA1/CCL5/KMT2E	15
GO:0002720	BP	GO:0002720	positive regulation of cytokine production involved in immune response	20/1384	79/18903	6.94151649654817e-07	1.85802677757299e-05	1.36857926147637e-05	IL1B/NLRP3/NR4A3/RIPK2/CLEC7A/CD55/CD81/DDX21/LAPTM5/CD36/TNFRSF14/HLA-E/CD74/B2M/HLA-A/SASH3/HLA-F/SLC7A5/MIF/IL1R1	20
GO:0043555	BP	GO:0043555	regulation of translation in response to stress	10/1384	21/18903	7.15383437982297e-07	1.90900179811423e-05	1.40612627468853e-05	PPP1R15A/PPP1R15B/DDX3X/DNAJC3/RPS6KA1/EIF2AK2/PPP1CA/NPM1/EIF4G1/RBM4	10
GO:0045589	BP	GO:0045589	regulation of regulatory T cell differentiation	13/1384	36/18903	7.70317417240657e-07	2.04309719843221e-05	1.50489782424299e-05	LILRB4/VSIR/HLA-DRA/HLA-DRB1/IRF1/IFNG/LAG3/CTLA4/MDK/FOXP3/CD28/IL2RG/SOCS1	13
GO:0050869	BP	GO:0050869	negative regulation of B cell activation	13/1384	36/18903	7.70317417240657e-07	2.04309719843221e-05	1.50489782424299e-05	TNFAIP3/INHBA/TYROBP/LAPTM5/FCGR2B/LYN/ID2/SAMSN1/MNDA/CTLA4/TBC1D10C/FOXP3/NDFIP1	13
GO:0050684	BP	GO:0050684	regulation of mRNA processing	28/1384	139/18903	7.88183290837305e-07	2.08175058185581e-05	1.53336900645519e-05	QKI/ZFP36L1/DDX5/SON/TRA2B/WTAP/RBM39/CELF2/SRSF10/MBNL1/NUDT21/HNRNPA2B1/CIRBP/SRSF7/SNRPA/HSPA8/SRSF2/NCL/SRRM1/NPM1/PRPF19/CLNS1A/HNRNPA1/FXR1/PRDX6/NCBP2/C1QBP/RBM4	28
GO:0050871	BP	GO:0050871	positive regulation of B cell activation	30/1384	155/18903	7.89662437078011e-07	2.08175058185581e-05	1.53336900645519e-05	GPR183/CDKN1A/CD81/TGFB1/XBP1/TFRC/MMP14/TNFSF13B/CD74/TRBC1/TRBC2/CD27/PTPRC/MAD2L2/SASH3/SH3KBP1/MIF/TNFRSF4/CD28/IL2RG/IGHG3/IGLL5/IGHG4/IGKC/IGHG1/IGLC3/IGHM/IGHA1/IGLC2/IGHG2	30
GO:0090132	BP	GO:0090132	epithelium migration	54/1384	369/18903	7.96600258457164e-07	2.09371501665579e-05	1.54218173054516e-05	PTGS2/HBEGF/KLF4/RGCC/TNF/ZEB2/NR4A1/VEGFA/CTSH/ADAM17/GRN/GLUL/RTN4/TGFB1/HIF1A/NFE2L2/NRP1/MMP9/RHOB/MAP2K3/ITGB1/ADAM9/GLIPR2/RAB13/JUN/NUS1/CORO1C/ANXA1/ROCK1/TMSB4X/PFN1/RHOA/HMOX1/CXCL13/IFNG/CORO1A/EVL/HMGB1/ETS1/SP100/MYH9/APOE/SPARC/CALR/PRCP/PFN2/DCN/S100A2/HSPB1/JUP/PDCD10/RAB25/PTP4A3/CORO1B	54
GO:0002711	BP	GO:0002711	positive regulation of T cell mediated immunity	17/1384	60/18903	8.5112110475369e-07	2.23029512314736e-05	1.6427834568124e-05	IL1B/NLRP3/CD55/CD81/NECTIN2/HLA-DRA/HLA-DRB1/HLA-E/B2M/HLA-A/PTPRC/HLA-B/SASH3/HLA-F/HSPD1/FOXP3/IL1R1	17
GO:0019883	BP	GO:0019883	antigen processing and presentation of endogenous antigen	11/1384	26/18903	8.60988060875411e-07	2.24939575425115e-05	1.65685253693831e-05	HLA-DRA/HLA-DRB1/HLA-C/TAPBP/HLA-E/CD74/B2M/HLA-A/HLA-B/TAP1/HLA-F	11
GO:0045069	BP	GO:0045069	regulation of viral genome replication	21/1384	87/18903	8.65388507783891e-07	2.25414331908126e-05	1.66034948264837e-05	CXCL8/TNF/DDX3X/TNIP1/TRIM28/IFITM3/PPIA/CCL5/IFITM1/APOBEC3G/APOBEC3C/IFITM2/TOP2A/MX1/IFI16/ISG20/EIF2AK2/BST2/PABPC1/BANF1/CD28	21
GO:0048024	BP	GO:0048024	regulation of mRNA splicing, via spliceosome	24/1384	109/18903	8.94636498173897e-07	2.32339228662661e-05	1.71135665972739e-05	QKI/DDX5/SON/TRA2B/WTAP/RBM39/CELF2/SRSF10/MBNL1/HNRNPA2B1/CIRBP/SRSF7/HSPA8/SRSF2/NCL/SRRM1/NPM1/PRPF19/CLNS1A/HNRNPA1/FXR1/PRDX6/C1QBP/RBM4	24
GO:0043409	BP	GO:0043409	negative regulation of MAPK cascade	33/1384	181/18903	9.39515488127673e-07	2.43270390189973e-05	1.79187305029129e-05	IL1B/DUSP1/DUSP2/ATF3/LILRB4/IRAK3/DUSP6/SIRPA/RNF149/TREM2/LYN/PTPN1/RGS2/TNIP1/TAOK3/DAB2/PPIA/DUSP4/TBC1D10C/PTPRC/SLC9A3R1/PTPN22/PIN1/CSK/EZR/APOE/UCHL1/SERPINB3/GSTP1/MYC/PEBP1/PDCD4/DUSP16	33
GO:0008380	BP	GO:0008380	RNA splicing	64/1384	469/18903	9.76701254731776e-07	2.52150744047026e-05	1.85728366907263e-05	CCNL1/SLC38A2/AHNAK/QKI/SRRM2/CLK1/HSPA1A/HNRNPH1/DDX5/SON/SFPQ/SRSF5/TRA2B/IVNS1ABP/WTAP/RBM39/CELF2/LGALS3/YBX1/SRSF10/HNRNPLL/MBNL1/HNRNPA2B1/CIRBP/SNRPB/RPS26/FUS/PSIP1/SRSF7/RALY/SF3A2/DDX39A/DDX46/SNRPG/PRPF38B/SNRPA/HSPA8/RBM17/LUC7L2/SRSF2/HNRNPR/NCL/SRRM1/TMBIM6/LSM1/SNRPD2/RPS13/PABPC1/NPM1/THOC3/PRPF19/CLNS1A/SNRPF/HNRNPA1/SF3B6/FXR1/PRDX6/SNRPE/NCBP2/C1QBP/USP39/RBM4/GRSF1/DCPS	64
GO:0072331	BP	GO:0072331	signal transduction by p53 class mediator	32/1384	173/18903	9.83312502915859e-07	2.53108699128135e-05	1.86433974314679e-05	CD44/SGK1/PLK3/CDKN1A/DDX5/PMAIP1/PTTG1IP/NUPR1/CD74/BATF/IFI16/DDIT4/SP100/UBB/SHISA5/SOX4/RPL37/MIF/RPS7/RPL23/PERP/MYC/NPM1/EIF5A/RPS20/NDRG1/RPL26/RPS15/ARMC10/HINT1/CRADD/CDKN1B	32
GO:0043280	BP	GO:0043280	positive regulation of cysteine-type endopeptidase activity involved in apoptotic process	26/1384	125/18903	1.01937062842351e-06	2.60866693411767e-05	1.92148332264406e-05	TNF/S100A8/NLRP3/CTSD/CLEC7A/CFLAR/CTSH/DDX3X/S100A9/LAPTM5/GSN/BCAP31/PMAIP1/RHOA/LCK/HMGB1/TNFSF10/ANP32B/RPS3/BEX3/MYC/HSPD1/HSPE1/CRADD/FAS/ARL6IP5	26
GO:0031960	BP	GO:0031960	response to corticosteroid	31/1384	165/18903	1.02011403541041e-06	2.60866693411767e-05	1.92148332264406e-05	FOSB/PTGS2/IL1RN/SGK1/FOS/TNF/ZFP36/CYBB/AREG/CFLAR/ADM/ENG/CYBA/ADAM9/ATP2B1/ZFP36L2/ZFP36L1/ANXA1/AIF1/RHOA/TYMS/DDIT4/CALM3/NR3C1/PCNA/CLDN1/MDK/IGFBP2/RPL27/AKR1C3/SDC1	31
GO:1900407	BP	GO:1900407	regulation of cellular response to oxidative stress	22/1384	95/18903	1.02242045779079e-06	2.60866693411767e-05	1.92148332264406e-05	SOD2/MCL1/TNF/NR4A3/HIF1A/NFE2L2/PNPLA8/CD36/TREM2/ALOX5/CTNNB1/SFPQ/ATF4/PPIA/FYN/DHFR/SOD1/P4HB/HSPB1/PYCR1/TXN/PARK7	22
GO:0050766	BP	GO:0050766	positive regulation of phagocytosis	19/1384	74/18903	1.03889924099853e-06	2.64298389998636e-05	1.94676040065584e-05	IL1B/SLC11A1/TNF/CLEC7A/RAB31/FCER1G/SIRPA/FCGR2B/CYBA/CD36/TREM2/IFNG/IL2RB/SIRPG/RAB27A/PTPRC/SOD1/CALR/IL2RG	19
GO:0006986	BP	GO:0006986	response to unfolded protein	28/1384	141/18903	1.0659470140529e-06	2.70391094320512e-05	1.99163784204621e-05	PPP1R15A/ATF3/PPP1R15B/NFE2L2/XBP1/DNAJC3/PTPN1/HSPA1A/ERO1A/HSPA5/ATF4/DNAJB1/SERP1/ERP44/HSPH1/HSPA1B/OPTN/EIF2AK2/HERPUD1/UBXN4/HSPA8/TMBIM6/HSPB1/HSP90AB1/HSPD1/HSPE1/DERL3/ERLEC1	28
GO:0042255	BP	GO:0042255	ribosome assembly	17/1384	61/18903	1.10005025091722e-06	2.78232999695758e-05	2.04939949110619e-05	DDX3X/RPS27/RPSA/RPS5/RPS19/RPL24/RPL10/RPL6/RPL23A/NPM1/RPLP0/RPL38/EIF2A/RPS15/RPS14/C1QBP/RPS28	17
GO:0071402	BP	GO:0071402	cellular response to lipoprotein particle stimulus	13/1384	37/18903	1.1081985374949e-06	2.79483827693077e-05	2.05861279888769e-05	ABCA1/LPL/FCER1G/ITGB2/ADAM17/CD81/CD36/ITGB1/TREM2/CD68/APOE/CES1/CD9	13
GO:0045639	BP	GO:0045639	positive regulation of myeloid cell differentiation	23/1384	103/18903	1.15767391799909e-06	2.91119959897985e-05	2.14432183931517e-05	FOS/INHBA/TNF/TYROBP/TGFB1/HIF1A/RUNX1/TRIB1/KLF10/EVI2B/TREM2/ZFP36L1/ID2/HSPA1A/HLA-DRB1/HSPA1B/RB1/CD74/IFNG/HMGB2/ETS1/STAT3/TESC	23
GO:0051651	BP	GO:0051651	maintenance of location in cell	38/1384	226/18903	1.19625092870274e-06	2.99956482869544e-05	2.20940960999968e-05	CCL3/SRGN/S100A8/CCDC88A/FLNA/FTH1/S100A9/CYBA/TMEM38B/HEXB/GSN/LYN/TSPO/INSIG1/HSP90B1/GAA/ERO1A/HSPA5/GM2A/TMSB4X/FTL/TMSB10/CALM2/GSTO1/LCK/CORO1A/PTPRC/PDE4D/ANXA6/SP100/CALM3/CALM1/APOE/CALR/TWF1/TXN/PARK7/JSRP1	38
GO:0090130	BP	GO:0090130	tissue migration	54/1384	374/18903	1.21738266972729e-06	3.04380549456742e-05	2.24199625436731e-05	PTGS2/HBEGF/KLF4/RGCC/TNF/ZEB2/NR4A1/VEGFA/CTSH/ADAM17/GRN/GLUL/RTN4/TGFB1/HIF1A/NFE2L2/NRP1/MMP9/RHOB/MAP2K3/ITGB1/ADAM9/GLIPR2/RAB13/JUN/NUS1/CORO1C/ANXA1/ROCK1/TMSB4X/PFN1/RHOA/HMOX1/CXCL13/IFNG/CORO1A/EVL/HMGB1/ETS1/SP100/MYH9/APOE/SPARC/CALR/PRCP/PFN2/DCN/S100A2/HSPB1/JUP/PDCD10/RAB25/PTP4A3/CORO1B	54
GO:0051444	BP	GO:0051444	negative regulation of ubiquitin-protein transferase activity	10/1384	22/18903	1.22537133228433e-06	3.0550257844323e-05	2.250260858625e-05	MAD2L2/MAD2L1/BUB3/RPL37/RPS7/RPL23/RPS20/BAG2/RPS15/PARK7	10
GO:0070664	BP	GO:0070664	negative regulation of leukocyte proliferation	22/1384	96/18903	1.23570696123603e-06	3.07201679308991e-05	2.26277603997816e-05	TNFAIP3/CEBPB/TYROBP/LILRB4/LST1/VSIG4/SDC4/FCGR2B/VSIR/LYN/CD86/HLA-DRB1/TNFRSF14/MNDA/CTLA4/CBLB/RASSF5/GPNMB/GSTP1/FOXP3/IL2RA/NDFIP1	22
GO:0002708	BP	GO:0002708	positive regulation of lymphocyte mediated immunity	25/1384	119/18903	1.34763056202345e-06	3.34074553528881e-05	2.46071537431674e-05	IL1B/TNF/NLRP3/CD55/CD81/TGFB1/TFRC/NECTIN2/TREM2/HLA-DRA/HLA-DRB1/HLA-E/LAG3/B2M/HLA-A/PTPRC/HLA-B/MAD2L2/SASH3/HLA-F/HSPD1/FOXP3/CD28/LTA/IL1R1	25
GO:0036037	BP	GO:0036037	CD8-positive, alpha-beta T cell activation	11/1384	27/18903	1.35682883265999e-06	3.35401937501164e-05	2.47049257558429e-05	LILRB4/RUNX1/VSIR/CLEC4A/HLA-E/IRF1/TOX/HLA-A/RUNX3/PTPN22/SOCS1	11
GO:1902882	BP	GO:1902882	regulation of response to oxidative stress	23/1384	104/18903	1.38465149412986e-06	3.41312681858112e-05	2.51402974224113e-05	SOD2/MCL1/TNF/NR4A3/HIF1A/NFE2L2/PNPLA8/CD36/TREM2/ALOX5/CTNNB1/SFPQ/ATF4/PPIA/FYN/DHFR/SOD1/P4HB/HSPB1/SESN3/PYCR1/TXN/PARK7	23
GO:0007015	BP	GO:0007015	actin filament organization	62/1384	454/18903	1.40293837617646e-06	3.44846204803261e-05	2.54005684949843e-05	RGCC/PLEK/CCDC88A/FLNA/ACTN1/NRP1/RHOB/HCK/SDC4/ARHGAP18/MYADM/S100A10/GSN/PLEC/LCP1/CORO1C/HSP90B1/GRB2/MARCKS/ROCK1/WASF2/TMSB4X/AIF1/TMSB10/CAPG/ARPC3/PFN1/CFL1/RHOA/CAPZB/ARPC1B/ARPC5/CORO1A/STMN1/EVL/RAC2/MAD2L2/BIN1/SH3KBP1/ARPC2/WDR1/RHOF/PTGER4/ACTG1/ARPC5L/WIPF1/WAS/COTL1/EZR/ALDOA/PFN2/PDLIM1/RAC3/BAG4/DSTN/TWF1/MARCKSL1/CTTN/CORO1B/RHOH/GMFG/MYO1G	62
GO:0045727	BP	GO:0045727	positive regulation of translation	28/1384	143/18903	1.43162541389752e-06	3.50909083192972e-05	2.58471460001723e-05	PPP1R15A/TNF/VIM/DDX3X/YBX3/DNAJC3/SERP1/YBX1/RHOA/CCL5/CIRBP/SOX4/SH3BGRL/PKM/EIF3E/PABPC1/NPM1/RPS4X/EIF5A/EIF4G1/KRT17/RPL26/METTL5/FXR1/C1QBP/CNBP/RBM4/CD28	28
GO:0051402	BP	GO:0051402	neuron apoptotic process	41/1384	255/18903	1.52363146799345e-06	3.72414795229996e-05	2.74312066742386e-05	CCL3/SOD2/MCL1/NR4A2/CEBPB/TNF/ITGAM/TYROBP/GRN/HIF1A/NRP1/JUN/APP/PPT1/TREM2/BTG2/CTNNB1/HSPA5/ATF4/ROCK1/NUPR1/RHOA/RB1/HMOX1/CORO1A/NR3C1/SOD1/APOE/TMBIM6/MDK/NQO1/GAPDH/HRAS/HSP90AB1/NAE1/BNIP3/GCLM/G6PD/FAS/PARK7/IL27RA	41
GO:1902600	BP	GO:1902600	proton transmembrane transport	30/1384	160/18903	1.58358470668678e-06	3.85987713702483e-05	2.84309562453087e-05	SLC11A1/PPIF/TCIRG1/ATP6V0B/ATP6AP1/ATP1A1/ATP6V0C/ATP6V1B2/ATP6AP2/ATP6V0E1/RNASEK/ATP6V1G1/TMSB4X/UCP2/ATP6V1F/ATP5F1E/ATP6V0E2/SLC9A3R1/COX8A/COX4I1/COX5B/CYB5A/CYC1/COX6A1/SLC25A5/SLC25A3/ATP5MF/COX7A2L/TESC/PARK7	30
GO:0030218	BP	GO:0030218	erythrocyte differentiation	26/1384	128/18903	1.6371319674791e-06	3.97927953989489e-05	2.9310446542816e-05	INHBA/ZFP36/VEGFA/MAFB/HIF1A/CITED2/SPI1/LYN/ZFP36L1/ID2/HSPA1A/HSPA1B/RB1/HMGB2/B2M/ETS1/SFXN1/ATP5IF1/STAT3/KMT2E/RPS19/SLC25A5/RPS6/G6PD/RPS14/IKZF1	26
GO:0051099	BP	GO:0051099	positive regulation of binding	32/1384	177/18903	1.6526652273222e-06	4.00587688155931e-05	2.95063563685069e-05	PLAUR/KLF4/RIPK2/LRP1/TGFB1/NRP1/MMP9/S100A10/APP/CTNNB1/TRIM28/FLOT1/RB1/CALM2/IFNG/HMGB2/B2M/STMN1/HMGB1/CALM3/PIN1/STK4/CALM1/APOE/ANXA2/EIF3E/HSP90AB1/NMD3/RAN/EIF4G1/TXN/PARK7	32
GO:0006692	BP	GO:0006692	prostanoid metabolic process	15/1384	50/18903	1.68305263688285e-06	4.045817440617e-05	2.98005492266396e-05	IL1B/PTGS2/PNPLA8/ANXA1/CD74/FABP5/GSTA1/GSTP1/MIF/PTGES3/AKR1C2/AKR1C3/AKR1C1/CBR1/PTGR1	15
GO:0006693	BP	GO:0006693	prostaglandin metabolic process	15/1384	50/18903	1.68305263688285e-06	4.045817440617e-05	2.98005492266396e-05	IL1B/PTGS2/PNPLA8/ANXA1/CD74/FABP5/GSTA1/GSTP1/MIF/PTGES3/AKR1C2/AKR1C3/AKR1C1/CBR1/PTGR1	15
GO:1902041	BP	GO:1902041	regulation of extrinsic apoptotic signaling pathway via death domain receptors	15/1384	50/18903	1.68305263688285e-06	4.045817440617e-05	2.98005492266396e-05	TNFAIP3/ICAM1/ATF3/CFLAR/DDX3X/STX4/PMAIP1/SKIL/LGALS3/HMOX1/HMGB2/SP100/STK4/TMC8/PARK7	15
GO:0009266	BP	GO:0009266	response to temperature stimulus	33/1384	186/18903	1.76507676885582e-06	4.23133513325161e-05	3.1167029354059e-05	NFKBIA/SOD2/PTGS2/FOS/CD14/ADM/LPL/IER5/DNAJC3/METRNL/ATP2B1/IRAK1/LYN/DNAJB6/HSPA1A/ERO1A/DNAJB1/ACADVL/HSPA1B/UCP2/HMOX1/CXCR4/CIRBP/PSIP1/RBBP7/SOD1/TPR/HSPB1/SLC12A5/YWHAE/HSBP1/HSP90AB1/HSPD1	33
GO:0071353	BP	GO:0071353	cellular response to interleukin-4	12/1384	33/18903	1.88706473423667e-06	4.51137722491758e-05	3.32297541953831e-05	MRC1/NFIL3/XBP1/HSPA5/TUBA1B/CORO1A/HSP90AB1/RPLP0/IMPDH2/RPL3/CDK4/IL2RG	12
GO:1901216	BP	GO:1901216	positive regulation of neuron death	21/1384	91/18903	1.90122364213602e-06	4.52045708481714e-05	3.329663432922e-05	CCL3/FOS/MCL1/EGR1/TNF/ITGAM/TYROBP/ITGB2/GRN/FCGR2B/PICALM/CTNNB1/ATF4/C1QA/NUPR1/RHOA/IFNG/FYN/DDIT4/NR3C1/NQO1	21
GO:2000117	BP	GO:2000117	negative regulation of cysteine-type endopeptidase activity	21/1384	91/18903	1.90122364213602e-06	4.52045708481714e-05	3.329663432922e-05	PLAUR/PTGS2/CD44/KLF4/TNF/NR4A1/VEGFA/CST3/DDX3X/MMP9/DNAJB6/RPS6KA1/TNFAIP8/CST7/CD27/IFI16/BIRC5/SFN/BIRC3/PARK7/CARD16	21
GO:0072659	BP	GO:0072659	protein localization to plasma membrane	44/1384	285/18903	1.96789930406208e-06	4.66627427370807e-05	3.43706897900545e-05	TNF/CCDC88A/FLNA/LRP1/RAB31/CD81/RHOQ/TGFB1/EPB41L3/EHD1/RILPL2/ATP6AP1/ATP1B3/PICALM/ITGB1/RAB13/S100A10/MMP14/TREM2/STX4/NUMB/ROCK1/FLOT1/VAMP8/LGALS3/ACTB/MYL12A/DAB2/IFNG/SKAP1/PRKCH/SLC9A3R1/OPTN/CSK/FYB1/EZR/TMEM59/KRT18/PKP3/JUP/BAG4/VPS35/TESC/ARL6IP5	44
GO:0035739	BP	GO:0035739	CD4-positive, alpha-beta T cell proliferation	10/1384	23/18903	2.02562179751395e-06	4.76430614692904e-05	3.50927697421483e-05	RIPK2/CD55/CD81/VSIR/CD3E/CBLB/FOXP3/IL2RA/CD28/NDFIP1	10
GO:0048143	BP	GO:0048143	astrocyte activation	10/1384	23/18903	2.02562179751395e-06	4.76430614692904e-05	3.50927697421483e-05	IL1B/TNF/C5AR1/LRP1/GRN/IFNGR1/APP/TREM2/C1QA/IFNG	10
GO:2000561	BP	GO:2000561	regulation of CD4-positive, alpha-beta T cell proliferation	10/1384	23/18903	2.02562179751395e-06	4.76430614692904e-05	3.50927697421483e-05	RIPK2/CD55/CD81/VSIR/CD3E/CBLB/FOXP3/IL2RA/CD28/NDFIP1	10
GO:0051092	BP	GO:0051092	positive regulation of NF-kappaB transcription factor activity	29/1384	154/18903	2.14625579216317e-06	5.03446990387523e-05	3.70827330700292e-05	IL1B/TNF/S100A8/NLRP3/RIPK2/CLEC7A/CFLAR/IRAK3/SPHK1/S100A9/TFRC/CD36/MTDH/APP/IRAK1/HSPA1A/FLOT1/HSPA1B/PPIA/PRKCH/EIF2AK2/STAT3/RBCK1/NTS/RPS3/NPM1/MAP3K13/RTKN2/CARD16	29
GO:0043618	BP	GO:0043618	regulation of transcription from RNA polymerase II promoter in response to stress	13/1384	39/18903	2.20041844593014e-06	5.13391747571828e-05	3.78152407285376e-05	CEBPB/EGR1/ATF3/VEGFA/HIF1A/NFE2L2/CITED2/JUN/HSPA5/ATF4/HMOX1/RBPJ/TMBIM6	13
GO:0097242	BP	GO:0097242	amyloid-beta clearance	13/1384	39/18903	2.20041844593014e-06	5.13391747571828e-05	3.78152407285376e-05	TNF/ITGAM/C5AR1/MARCO/LRP1/ITGB2/IFNGR1/PICALM/CD36/TREM2/ROCK1/IFNG/APOE	13
GO:0043620	BP	GO:0043620	regulation of DNA-templated transcription in response to stress	14/1384	45/18903	2.29640141183331e-06	5.34357299190866e-05	3.93595144439416e-05	CEBPB/EGR1/ATF3/VEGFA/HIF1A/NFE2L2/CITED2/JUN/RPS6KA1/HSPA5/ATF4/HMOX1/RBPJ/TMBIM6	14
GO:0008625	BP	GO:0008625	extrinsic apoptotic signaling pathway via death domain receptors	20/1384	85/18903	2.40676258957384e-06	5.58548147782483e-05	4.11413560244622e-05	TNFAIP3/ICAM1/ATF3/TNF/CFLAR/DDX3X/SPI1/STX4/PMAIP1/SKIL/GABARAP/LGALS3/HMOX1/HMGB2/SP100/STK4/BEX3/CRADD/TMC8/PARK7	20
GO:0061077	BP	GO:0061077	chaperone-mediated protein folding	18/1384	71/18903	2.42451972466936e-06	5.61176634415512e-05	4.13349642295996e-05	DNAJB6/HSPA1A/ERO1A/HSPA5/DNAJB1/FKBP5/FKBP2/HSPH1/HSPA1B/CD74/HSPA8/HSPB1/PTGES3/CCT6A/CCT4/FKBP4/HSPE1/FKBP11	18
GO:0002224	BP	GO:0002224	toll-like receptor signaling pathway	25/1384	123/18903	2.54899826033538e-06	5.88427482002289e-05	4.33421982111051e-05	NFKBIA/TNFAIP3/TNF/CD14/RIPK2/NINJ1/CTSS/IRAK3/RTN4/DDX3X/PIK3AP1/CYBA/CD36/TREM2/IRAK1/LYN/TNIP1/FLOT1/IRF1/HMGB1/PTPN22/IRF7/S100A14/HSPD1/BIRC3	25
GO:0045620	BP	GO:0045620	negative regulation of lymphocyte differentiation	16/1384	58/18903	2.63030155874815e-06	6.05593968380907e-05	4.46066416267636e-05	INHBA/LILRB4/RUNX1/FGL2/ID2/ANXA1/IRF1/CD74/LAG3/CTLA4/RUNX3/HMGB1/MDK/PRDX2/FOXP3/SOCS1	16
GO:0070302	BP	GO:0070302	regulation of stress-activated protein kinase signaling cascade	34/1384	198/18903	2.64987574646381e-06	6.08495151674821e-05	4.48203360329862e-05	IL1B/DUSP1/TNF/RIPK2/GADD45B/VEGFA/SPHK1/SIRPA/FCGR2B/SPI1/RNF13/APP/TREM2/LYN/SDCBP/TAOK3/PRDX1/PPIA/CD27/HMGB1/PTPN22/EIF2AK2/EZR/SERPINB3/GSTP1/MYC/HRAS/RB1CC1/PDCD4/PDCD10/TPD52L1/DUSP16/FAS/ARL6IP5	34
GO:0016049	BP	GO:0016049	cell growth	65/1384	493/18903	2.66172373265124e-06	6.09611582443957e-05	4.4902569723908e-05	SGK1/HBEGF/INHBA/SPP1/FBP1/S100A8/BTG1/ALCAM/FN1/CDKN1A/CXCL16/VEGFA/SPHK1/ADAM17/RTN4/TGFB1/DDX3X/NRP1/S100A9/EPB41L3/IQGAP1/CYBA/ITGB1/AKAP13/APP/MMP14/PPT1/CDA/IFRD1/HSPA1A/RGS2/EIF4G2/CTNNB1/RPS6KA1/SDCBP/HSPA1B/RHOA/RB1/DAB2/CXCR4/MAD2L2/BST2/MEAF6/RBBP7/CCDC85B/APOE/CDKN2A/SFN/HSP90AB1/NPM1/MAP3K13/EI24/EXOSC4/DCUN1D5/EIF4G1/CPNE1/KRT17/IGFBP4/CTTN/G6PD/DNPH1/CDKN1B/TMC8/ITGA4/EAF2	65
GO:0055094	BP	GO:0055094	response to lipoprotein particle	12/1384	34/18903	2.72258293578317e-06	6.20293960773994e-05	4.56894088385105e-05	ABCA1/LPL/FCER1G/ITGB2/CD81/CD36/ITGB1/TREM2/CD68/APOE/CES1/CD9	12
GO:0090322	BP	GO:0090322	regulation of superoxide metabolic process	12/1384	34/18903	2.72258293578317e-06	6.20293960773994e-05	4.56894088385105e-05	ITGAM/TYROBP/CLEC7A/ITGB2/TGFB1/NFE2L2/CYBA/CD36/GNAI2/DHFR/SOD1/GSTP1	12
GO:0002544	BP	GO:0002544	chronic inflammatory response	9/1384	19/18903	2.7750015226106e-06	6.2732288306477e-05	4.62071428880839e-05	TNFAIP3/TNF/S100A8/S100A9/CXCL13/CCL5/AHCY/FOXP3/LTA	9
GO:0032930	BP	GO:0032930	positive regulation of superoxide anion generation	9/1384	19/18903	2.7750015226106e-06	6.2732288306477e-05	4.62071428880839e-05	ITGAM/TYROBP/CLEC7A/ITGB2/TGFB1/CYBA/GNAI2/SOD1/GSTP1	9
GO:2001185	BP	GO:2001185	regulation of CD8-positive, alpha-beta T cell activation	9/1384	19/18903	2.7750015226106e-06	6.2732288306477e-05	4.62071428880839e-05	LILRB4/RUNX1/VSIR/HLA-E/IRF1/HLA-A/RUNX3/PTPN22/SOCS1	9
GO:0046916	BP	GO:0046916	cellular transition metal ion homeostasis	24/1384	116/18903	2.89713824582372e-06	6.53241042197875e-05	4.81162141411658e-05	SLC11A1/S100A8/FTH1/HIF1A/SLC31A2/S100A9/ATP6AP1/SLC39A8/TFRC/APP/MT2A/ATP6V1G1/MT1F/FTL/SLC40A1/ATOX1/HMOX1/IFNG/LCK/SOD1/MT1G/MYC/SLC39A4/NDFIP1	24
GO:0002183	BP	GO:0002183	cytoplasmic translational initiation	13/1384	40/18903	3.04226641806872e-06	6.82437448947754e-05	5.02667534805239e-05	EIF5/EIF3A/SLBP/SH3BGRL/EIF3E/RPL13A/EIF3H/EIF4B/EIF2S2/EIF3M/EIF4G1/NCBP2/RBM4	13
GO:0140467	BP	GO:0140467	integrated stress response signaling	13/1384	40/18903	3.04226641806872e-06	6.82437448947754e-05	5.02667534805239e-05	PPP1R15A/FOS/CEBPB/PPP1R15B/JUNB/MAFB/CEBPD/NFE2L2/JUN/PTPN1/HSPA5/ATF4/BATF	13
GO:1902175	BP	GO:1902175	regulation of oxidative stress-induced intrinsic apoptotic signaling pathway	11/1384	29/18903	3.14034358966885e-06	7.0263174778078e-05	5.17542185115196e-05	SOD2/MCL1/HIF1A/NFE2L2/TREM2/SFPQ/PPIA/SOD1/P4HB/HSPB1/PARK7	11
GO:1903557	BP	GO:1903557	positive regulation of tumor necrosis factor superfamily cytokine production	23/1384	109/18903	3.25903479852314e-06	7.27323213603912e-05	5.35729343916606e-05	CCL3/CYBB/CD14/TYROBP/RIPK2/CLEC7A/LPL/IFNGR1/CYBA/CD36/APP/CD86/FCGR3A/HLA-E/SELENOK/IFNG/CD2/PTPRC/HMGB1/SASH3/STAT3/HSPB1/MIF	23
GO:0002468	BP	GO:0002468	dendritic cell antigen processing and presentation	8/1384	15/18903	3.26822243498817e-06	7.27512983870072e-05	5.35869124275988e-05	SLC11A1/FCGR2B/HLA-DRA/FGL2/CD68/HLA-DRB1/CLEC4A/CD74	8
GO:0002763	BP	GO:0002763	positive regulation of myeloid leukocyte differentiation	16/1384	59/18903	3.36556023305554e-06	7.47274264469278e-05	5.50424823437448e-05	FOS/TNF/TYROBP/TGFB1/RUNX1/TRIB1/KLF10/EVI2B/TREM2/ZFP36L1/ID2/HLA-DRB1/RB1/CD74/IFNG/TESC	16
GO:0010466	BP	GO:0010466	negative regulation of peptidase activity	41/1384	263/18903	3.39623094167089e-06	7.52170334949751e-05	5.54031154951708e-05	PLAUR/PTGS2/TIMP1/CD44/SERPINA1/KLF4/TNF/APLP2/CTSB/NR4A1/LRP1/VEGFA/TIMP2/CST3/DDX3X/MMP9/PICALM/APP/DNAJB6/RPS6KA1/ROCK1/TNFAIP8/CST7/CD27/PTTG1/SPOCK2/IFI16/BIN1/BIRC5/BST2/CSTB/ANXA2/SERPINB3/GAPDH/SFN/PEBP1/SPINT2/CSTA/BIRC3/PARK7/CARD16	41
GO:1904951	BP	GO:1904951	positive regulation of establishment of protein localization	46/1384	310/18903	3.50845755552564e-06	7.75058243785233e-05	5.70889855670607e-05	IL1B/PTGS2/TNF/ITGAM/PLK3/FLNA/ITGB2/CD81/GLUL/TGFB1/HIF1A/LEPROT/ADAM9/TREM2/STX4/HLA-DRB1/BCAP31/OAZ2/TMEM30A/SERP1/TRIM28/OAZ1/PPIA/GZMB/IFNG/FYN/RAC2/CDK1/SOX4/ANP32B/EZR/TPR/JUP/YWHAE/SFN/HRAS/ZFAND1/HSP90AB1/VPS35/RAN/CCT6A/TOMM7/CCT4/PDCD10/NPEPPS/PTP4A3	46
GO:0050672	BP	GO:0050672	negative regulation of lymphocyte proliferation	20/1384	87/18903	3.53664758894785e-06	7.79312799524216e-05	5.74023662363519e-05	CEBPB/TYROBP/LILRB4/LST1/VSIG4/SDC4/FCGR2B/VSIR/LYN/CD86/HLA-DRB1/TNFRSF14/MNDA/CTLA4/CBLB/RASSF5/GPNMB/FOXP3/IL2RA/NDFIP1	20
GO:0045765	BP	GO:0045765	regulation of angiogenesis	50/1384	349/18903	3.74627208824341e-06	8.23424943123729e-05	6.06515640217799e-05	IL1B/CXCL8/KLF4/TNFAIP3/RGCC/TNF/CYBB/ITGA5/ITGAX/BTG1/C5AR1/VEGFA/ADM/NINJ1/SPHK1/CTSH/GRN/GLUL/HIF1A/NFE2L2/NRP1/XBP1/ENG/RHOB/RUNX1/ITGB1/MTDH/ALOX5/CTNNB1/ROCK1/HMOX1/CXCL13/ETS1/CXCR4/SP100/JAK1/STAT3/CHI3L1/GPNMB/SPARC/MYDGF/PKM/MDK/DCN/HSPB1/JUP/PDCD10/STIM1/HTATIP2/CCM2	50
GO:0010632	BP	GO:0010632	regulation of epithelial cell migration	44/1384	292/18903	3.78197655037666e-06	8.29184104989615e-05	6.10757704750062e-05	PTGS2/HBEGF/KLF4/RGCC/TNF/VEGFA/CTSH/ADAM17/GRN/GLUL/RTN4/TGFB1/HIF1A/NFE2L2/NRP1/MMP9/RHOB/MAP2K3/ADAM9/GLIPR2/JUN/NUS1/CORO1C/ANXA1/TMSB4X/PFN1/RHOA/HMOX1/CXCL13/IFNG/EVL/HMGB1/ETS1/SP100/APOE/SPARC/CALR/PRCP/PFN2/DCN/HSPB1/JUP/PDCD10/RAB25	44
GO:0048146	BP	GO:0048146	positive regulation of fibroblast proliferation	15/1384	53/18903	3.79257972010804e-06	8.29424828011597e-05	6.10935015722983e-05	EREG/FN1/CDKN1A/SPHK1/FOSL2/ZMIZ1/S100A6/JUN/CD74/CCNA2/RNASEH2B/MIF/MYC/HRAS/CDK4	15
GO:0002861	BP	GO:0002861	regulation of inflammatory response to antigenic stimulus	14/1384	47/18903	4.09252570044709e-06	8.92784481552534e-05	6.57604261234999e-05	TNF/FGR/CD81/HCK/FCGR2B/TREM2/LYN/HLA-DRB1/HLA-E/FYN/PSMB4/CD28/LTA/PARK7	14
GO:0042119	BP	GO:0042119	neutrophil activation	13/1384	41/18903	4.15749613676582e-06	9.04696042130138e-05	6.66378039403914e-05	CXCL8/TNF/ITGAM/TYROBP/FCER1G/ITGB2/GRN/STXBP2/FCGR2B/SPI1/ANXA1/CCL5/KMT2E	13
GO:0072594	BP	GO:0072594	establishment of protein localization to organelle	60/1384	449/18903	4.17860029774062e-06	9.05102266378735e-05	6.66677254726776e-05	NFKBIA/PTGS2/TNFAIP3/FLNA/CDKN1A/ZFYVE16/TGFB1/BNIP3L/LEPROT/LAPTM5/CD36/SCARB2/LMNA/CHMP4B/SEC62/IL10RA/TSPO/CD68/M6PR/BCAP31/SPCS3/HSPA5/PTTG1IP/LAMP2/DNAJC15/TXNIP/TRIM28/GZMB/IFNG/CBLB/RAC2/CDK1/CALM3/HERPUD1/ZFAND2B/ATP5IF1/STK4/HSPA8/STAT3/SRP9/TPR/MMP12/JUP/ROMO1/RPL23/BAG4/HSP90AB1/NUTF2/RAN/CCT6A/TOMM7/RUVBL2/CCT4/HSPD1/NPEPPS/RPAIN/DNAJC19/STAM/SPCS1/SRPRA	60
GO:0032635	BP	GO:0032635	interleukin-6 production	31/1384	176/18903	4.20085282928475e-06	9.05102266378735e-05	6.66677254726776e-05	IL1B/EREG/TNFAIP3/CEBPB/TNF/TYROBP/RIPK2/CLEC7A/LILRB4/LPL/IRAK3/SIRPA/IL17RA/XBP1/CYBA/CD36/APP/TREM2/SELENOK/AIF1/CD74/IFNG/HLA-B/HMGB1/PTPN22/CSK/STAT3/HSPD1/FOXP3/IL27RA/POU2AF1	31
GO:0032675	BP	GO:0032675	regulation of interleukin-6 production	31/1384	176/18903	4.20085282928475e-06	9.05102266378735e-05	6.66677254726776e-05	IL1B/EREG/TNFAIP3/CEBPB/TNF/TYROBP/RIPK2/CLEC7A/LILRB4/LPL/IRAK3/SIRPA/IL17RA/XBP1/CYBA/CD36/APP/TREM2/SELENOK/AIF1/CD74/IFNG/HLA-B/HMGB1/PTPN22/CSK/STAT3/HSPD1/FOXP3/IL27RA/POU2AF1	31
GO:1902905	BP	GO:1902905	positive regulation of supramolecular fiber organization	31/1384	176/18903	4.20085282928475e-06	9.05102266378735e-05	6.66677254726776e-05	RGCC/PLEK/CCDC88A/PDE4DIP/NRP1/HCK/SDC4/COLGALT1/S100A10/APP/GSN/HSPA1A/GRB2/WASF2/HSPA1B/PFN1/RHOA/RB1/EVL/BIN1/ARPC2/WDR1/WAS/APOE/PFN2/RPS3/BAG4/DSTN/CDK5RAP2/CTTN/CDKN1B	31
GO:0032945	BP	GO:0032945	negative regulation of mononuclear cell proliferation	20/1384	88/18903	4.26535803382066e-06	9.14570197802105e-05	6.73651112558917e-05	CEBPB/TYROBP/LILRB4/LST1/VSIG4/SDC4/FCGR2B/VSIR/LYN/CD86/HLA-DRB1/TNFRSF14/MNDA/CTLA4/CBLB/RASSF5/GPNMB/FOXP3/IL2RA/NDFIP1	20
GO:0009612	BP	GO:0009612	response to mechanical stimulus	35/1384	211/18903	4.26575831429586e-06	9.14570197802105e-05	6.73651112558917e-05	NFKBIA/IL1B/FOSB/PTGS2/FOS/JUND/TNF/NFKB1/CITED2/ENG/SLC38A2/CYBA/JUN/MMP14/GSN/BTG2/PLEC/CTNNB1/MAP3K2/TXNIP/IRF1/RHOA/FYN/CXCR4/PTGER4/ACTG1/CNN2/CHI3L1/MDK/KRT5/JUP/IGFBP2/BNIP3/CRADD/FAS	35
GO:0072332	BP	GO:0072332	intrinsic apoptotic signaling pathway by p53 class mediator	19/1384	81/18903	4.48779873847771e-06	9.55435426346587e-05	7.03751488385859e-05	CD44/CDKN1A/DDX5/PMAIP1/PTTG1IP/NUPR1/CD74/IFI16/DDIT4/UBB/SHISA5/MIF/RPS7/PERP/MYC/EIF5A/RPL26/ARMC10/HINT1	19
GO:1901657	BP	GO:1901657	glycosyl compound metabolic process	19/1384	81/18903	4.48779873847771e-06	9.55435426346587e-05	7.03751488385859e-05	UPP1/DPYD/ADA2/CDA/PNP/TYMP/AKR1A1/APOBEC3G/APOBEC3C/NUDT1/TK1/APRT/AHCY/AKR1C2/AKR1B10/AKR1C3/AKR1C1/NME4/DNPH1	19
GO:0045860	BP	GO:0045860	positive regulation of protein kinase activity	57/1384	420/18903	4.49339717155596e-06	9.55435426346587e-05	7.03751488385859e-05	IL1B/SLC11A1/EREG/HBEGF/RGCC/EGR1/TNF/CCDC88A/ACSL1/AREG/CDKN1A/CSF1R/VEGFA/ADAM17/TGFB1/DDX3X/MAP2K3/SDC4/IQGAP1/ADAM9/LCP2/AKAP13/IRAK1/PTPN1/CD86/OSBPL8/TAOK3/RHOA/CALM2/PPIA/IFNG/CCL5/PTPRC/RPLP1/TPX2/LAT/CCND2/CALM3/CKS2/STK4/CSK/CALM1/CHI3L1/RPS3/MIF/HRAS/HSP90AB1/NPM1/MAP3K13/PDCD10/TPD52L1/CD24/TXN/CKS1B/CDKN1B/PARK7/SOCS1	57
GO:0032611	BP	GO:0032611	interleukin-1 beta production	23/1384	111/18903	4.51110927864765e-06	9.55435426346587e-05	7.03751488385859e-05	CCL3/TNFAIP3/EGR1/TNF/NLRP3/TYROBP/RIPK2/CLEC7A/LILRB4/LPL/SPHK1/SIRPA/CD36/APP/TREM2/MNDA/IFNG/IFI16/STAT3/HSPB1/GSTP1/GBP5/CARD16	23
GO:0032651	BP	GO:0032651	regulation of interleukin-1 beta production	23/1384	111/18903	4.51110927864765e-06	9.55435426346587e-05	7.03751488385859e-05	CCL3/TNFAIP3/EGR1/TNF/NLRP3/TYROBP/RIPK2/CLEC7A/LILRB4/LPL/SPHK1/SIRPA/CD36/APP/TREM2/MNDA/IFNG/IFI16/STAT3/HSPB1/GSTP1/GBP5/CARD16	23
GO:0030888	BP	GO:0030888	regulation of B cell proliferation	17/1384	67/18903	4.53757554708946e-06	9.58713903726455e-05	7.06166338486765e-05	GPR183/TYROBP/CDKN1A/CD81/FCGR2B/TFRC/TNFSF13B/LYN/CD74/MNDA/CTLA4/PTPRC/IKZF3/SASH3/MIF/TNFRSF4/MZB1	17
GO:0006801	BP	GO:0006801	superoxide metabolic process	18/1384	74/18903	4.59309959404534e-06	9.6576836283469e-05	7.11362488807631e-05	SOD2/CYBB/ITGAM/TYROBP/CLEC7A/NCF2/ITGB2/TGFB1/NFE2L2/CYBA/CD36/GNAI2/PRDX1/DHFR/SOD1/GSTP1/NQO1/PRDX2	18
GO:0032732	BP	GO:0032732	positive regulation of interleukin-1 production	18/1384	74/18903	4.59309959404534e-06	9.6576836283469e-05	7.11362488807631e-05	CCL3/EGR1/TNF/NLRP3/TYROBP/RIPK2/CLEC7A/LPL/CD36/APP/MNDA/IFNG/HMGB1/IFI16/STAT3/HSPB1/S100A13/GBP5	18
GO:1901798	BP	GO:1901798	positive regulation of signal transduction by p53 class mediator	11/1384	30/18903	4.63103983729312e-06	9.71405135101436e-05	7.15514404010926e-05	DDX5/PMAIP1/UBB/RPL37/RPS7/RPL23/MYC/EIF5A/RPS20/RPL26/RPS15	11
GO:0006911	BP	GO:0006911	phagocytosis, engulfment	25/1384	127/18903	4.66608389166427e-06	9.76408825867205e-05	7.19200006121471e-05	ITGAM/MARCO/ABCA1/RAB31/ITGB2/FCGR2B/CD36/GSN/TREM2/AIF1/TRBC1/TRBC2/RAC2/MYH9/RHOH/IGHG3/IGLL5/IGHG4/IGKC/IGHG1/IGLC3/IGHM/IGHA1/IGLC2/IGHG2	25
GO:0002643	BP	GO:0002643	regulation of tolerance induction	9/1384	20/18903	4.7172915606674e-06	9.82412557479324e-05	7.2362221503417e-05	LILRB4/IRAK3/CD3E/PDCD1/HLA-B/HMGB1/CBLB/FOXP3/IL2RA	9
GO:0071243	BP	GO:0071243	cellular response to arsenic-containing substance	9/1384	20/18903	4.7172915606674e-06	9.82412557479324e-05	7.2362221503417e-05	ATF3/PPIF/DDX3X/SLC38A2/ATF4/HMOX1/GSTO1/ZFAND1/HNRNPA1	9
GO:0045861	BP	GO:0045861	negative regulation of proteolysis	50/1384	352/18903	4.78729082748384e-06	9.94616660967237e-05	7.32611473499155e-05	PLAUR/PTGS2/TIMP1/CD44/SERPINA1/KLF4/TNF/CTSZ/APLP2/CTSB/NR4A1/LRP1/VEGFA/TIMP2/CST3/DDX3X/MMP9/PICALM/APP/DNAJB6/RPS6KA1/SDCBP/WAC/ROCK1/TNFAIP8/CST7/CD27/PTTG1/SPOCK2/IFI16/BIN1/BIRC5/BST2/CSTB/ANXA2/SERPINB3/RPS7/RPL23/GAPDH/SFN/HSP90AB1/PEBP1/GABARAPL2/SPINT2/CSTA/EIF3H/BIRC3/IL1R2/PARK7/CARD16	50
GO:1903829	BP	GO:1903829	positive regulation of protein localization	60/1384	451/18903	4.81502495424172e-06	9.98002559399364e-05	7.35105447445929e-05	IL1B/PTGS2/TNF/ITGAM/CCDC88A/TNFAIP6/TYROBP/PLK3/FLNA/LRP1/ITGB2/CD81/GLUL/RTN4/TGFB1/HIF1A/LEPROT/TFRC/ITGB1/ADAM9/TREM2/STX4/HLA-DRB1/BCAP31/NPTN/OAZ2/TMEM30A/SERP1/TRIM28/OAZ1/LGALS3/PPIA/GZMB/IFNG/CD247/FYN/RAC2/PRKCH/CDK1/SOX4/ANP32B/EZR/TPR/JUP/YWHAE/SFN/HRAS/ZFAND1/HSP90AB1/NMD3/NPM1/VPS35/RAN/CCT6A/TOMM7/CCT4/PDCD10/NPEPPS/PTP4A3/PARK7	60
GO:0000375	BP	GO:0000375	RNA splicing, via transesterification reactions	48/1384	333/18903	4.914063408781e-06	0.000101611652381571	7.48447771863727e-05	QKI/SRRM2/HNRNPH1/DDX5/SON/SFPQ/SRSF5/TRA2B/WTAP/RBM39/CELF2/SRSF10/MBNL1/HNRNPA2B1/CIRBP/SNRPB/PSIP1/SRSF7/RALY/SF3A2/DDX39A/DDX46/SNRPG/SNRPA/HSPA8/RBM17/LUC7L2/SRSF2/HNRNPR/NCL/SRRM1/LSM1/SNRPD2/PABPC1/NPM1/PRPF19/CLNS1A/SNRPF/HNRNPA1/SF3B6/FXR1/PRDX6/SNRPE/NCBP2/C1QBP/USP39/RBM4/DCPS	48
GO:0099024	BP	GO:0099024	plasma membrane invagination	26/1384	136/18903	5.32423391371023e-06	0.000109832778087554	8.09002669581054e-05	ITGAM/MARCO/ABCA1/RAB31/ITGB2/FCGR2B/CD36/GSN/TREM2/AIF1/RHOA/TRBC1/TRBC2/RAC2/MYH9/RHOH/IGHG3/IGLL5/IGHG4/IGKC/IGHG1/IGLC3/IGHM/IGHA1/IGLC2/IGHG2	26
GO:0045581	BP	GO:0045581	negative regulation of T cell differentiation	14/1384	48/18903	5.39072654282566e-06	0.000110703350920639	8.15415106362618e-05	LILRB4/RUNX1/FGL2/ANXA1/IRF1/CD74/LAG3/CTLA4/RUNX3/HMGB1/MDK/PRDX2/FOXP3/SOCS1	14
GO:0051346	BP	GO:0051346	negative regulation of hydrolase activity	52/1384	373/18903	5.39180886331325e-06	0.000110703350920639	8.15415106362618e-05	PLAUR/PTGS2/PPP1R15A/TIMP1/CD44/SERPINA1/KLF4/TNF/APLP2/CTSB/NR4A1/LRP1/VEGFA/TIMP2/CST3/DDX3X/MMP9/PICALM/GNAI2/APP/DNAJB6/RGS2/RPS6KA1/ANXA1/ROCK1/TNFAIP8/APOC1/LGALS3/GZMA/CST7/CD27/PTTG1/SPOCK2/IFI16/BIN1/BIRC5/BST2/ATP5IF1/CSTB/ANXA2/TMBIM6/SERPINB3/BAG4/GAPDH/SFN/HRAS/PEBP1/SPINT2/CSTA/BIRC3/PARK7/CARD16	52
GO:0070670	BP	GO:0070670	response to interleukin-4	12/1384	36/18903	5.41667535881258e-06	0.000110952838453048	8.17252773434881e-05	MRC1/NFIL3/XBP1/HSPA5/TUBA1B/CORO1A/HSP90AB1/RPLP0/IMPDH2/RPL3/CDK4/IL2RG	12
GO:0010506	BP	GO:0010506	regulation of autophagy	49/1384	344/18903	5.49263584640103e-06	0.000112245293666734	8.26772697599525e-05	ABL2/MCL1/PLK3/RIPK2/ATP6V0B/QSOX1/PSAP/HIF1A/BNIP3L/DRAM1/MTDH/TREM2/ATP6V0C/ATP6V1B2/CHMP4B/TOM1/IL10RA/TSPO/EIF4G2/WAC/ATP6V0E1/ROCK1/ATP6V1G1/NUPR1/HMOX1/IFNG/HMGB1/ATP6V0E2/PTPN22/IFI16/OPTN/SLC7A5/STAT3/TMEM59/DAPL1/UCHL1/DCN/HSPB1/SESN3/GAPDH/RB1CC1/VPS35/BNIP3/SLC25A5/EIF4G1/CTTN/EEF1A1/PIM2/PARK7	49
GO:0014002	BP	GO:0014002	astrocyte development	13/1384	42/18903	5.61959618722113e-06	0.000114304420348931	8.41939745287013e-05	IL1B/TNF/S100A8/VIM/C5AR1/LRP1/GRN/IFNGR1/S100A9/APP/TREM2/C1QA/IFNG	13
GO:0043029	BP	GO:0043029	T cell homeostasis	13/1384	42/18903	5.61959618722113e-06	0.000114304420348931	8.41939745287013e-05	TCIRG1/IL7R/LGALS2/PMAIP1/CORO1A/GPR174/TSC22D3/SIT1/RPS6/PRDX2/FOXP3/IL2RA/FAS	13
GO:1901654	BP	GO:1901654	response to ketone	34/1384	205/18903	5.83591042592967e-06	0.000118428265992238	8.7231503208633e-05	FOSB/SGK1/FOS/SPP1/FBP1/CYBB/CFLAR/ABHD2/TGFB1/CYBA/ATP2B1/CDA/TSPO/TXNIP/GNB1/TYMS/GNG2/NASP/DDIT4/CALM3/NR3C1/PCNA/PTGER4/CALR/CLDN1/NQO1/RPL27/RPLP0/AKR1C2/AKR1C3/CDK4/FOXP3/PARK7/DCPS	34
GO:0032760	BP	GO:0032760	positive regulation of tumor necrosis factor production	22/1384	105/18903	5.97652601498073e-06	0.000121000385166408	8.91260663022893e-05	CCL3/CYBB/CD14/TYROBP/RIPK2/CLEC7A/LPL/IFNGR1/CYBA/CD36/APP/FCGR3A/HLA-E/SELENOK/IFNG/CD2/PTPRC/HMGB1/SASH3/STAT3/HSPB1/MIF	22
GO:1901342	BP	GO:1901342	regulation of vasculature development	50/1384	355/18903	6.09196265390345e-06	0.000123052004902689	9.063724162947e-05	IL1B/CXCL8/KLF4/TNFAIP3/RGCC/TNF/CYBB/ITGA5/ITGAX/BTG1/C5AR1/VEGFA/ADM/NINJ1/SPHK1/CTSH/GRN/GLUL/HIF1A/NFE2L2/NRP1/XBP1/ENG/RHOB/RUNX1/ITGB1/MTDH/ALOX5/CTNNB1/ROCK1/HMOX1/CXCL13/ETS1/CXCR4/SP100/JAK1/STAT3/CHI3L1/GPNMB/SPARC/MYDGF/PKM/MDK/DCN/HSPB1/JUP/PDCD10/STIM1/HTATIP2/CCM2	50
GO:0007229	BP	GO:0007229	integrin-mediated signaling pathway	23/1384	113/18903	6.18656906755766e-06	0.000124674368784083	9.18322370888709e-05	TIMP1/PLEK/ITGAM/ITGA5/ITGAX/FLNA/FGR/FN1/CD63/LIMS1/ITGB2/NRP1/HCK/ITGB1/ADAM9/TLN1/LAT/FYB1/MYH9/DST/NME2/ITGA4/CCM2	23
GO:0051101	BP	GO:0051101	regulation of DNA binding	24/1384	121/18903	6.26885014883468e-06	0.000126041443315049	9.28391923569842e-05	NFKBIA/PLAUR/KLF4/TGFB1/MMP9/JUN/CTNNB1/TRIM28/TMSB4X/RB1/CALM2/HMOX1/GZMA/IFNG/HMGB2/HMGB1/MAD2L2/IFI16/SP100/CALM3/CALM1/CPNE1/TXN/PARK7	24
GO:0072507	BP	GO:0072507	divalent inorganic cation homeostasis	50/1384	356/18903	6.59549032698317e-06	0.000132304019754609	9.74520603425511e-05	CCL3/SLC11A1/S100A8/FLNA/ATP13A3/TCIRG1/ADM/SNX10/S100A9/TGM2/CYBA/SLC39A8/TMEM38B/HEXB/ATP2B1/APP/LYN/GRINA/BCAP31/HSP90B1/ERO1A/NPTN/TMEM165/ATF4/MT2A/MT1F/TPT1/SELENOK/CALM2/GSTO1/CCL5/LCK/CORO1A/PTPRC/PDE4D/ANXA6/CALM3/HERPUD1/CALM1/APOE/CALR/MT1G/TMBIM6/YWHAE/SLC39A4/S100A14/BNIP3/STIM1/TMC8/JSRP1	50
GO:0002637	BP	GO:0002637	regulation of immunoglobulin production	18/1384	76/18903	6.88245398785439e-06	0.000137743792426645	0.000101458870231383	TNF/TGFB1/XBP1/FCGR2B/TFRC/STX4/CD86/HLA-E/PTPRC/MAD2L2/SASH3/TMBIM6/FOXP3/TNFRSF4/CD28/NDFIP1/IL27RA/MZB1	18
GO:0010951	BP	GO:0010951	negative regulation of endopeptidase activity	39/1384	252/18903	6.96363882046608e-06	0.000139049685005462	0.000102420760298123	PLAUR/PTGS2/TIMP1/CD44/SERPINA1/KLF4/TNF/APLP2/NR4A1/VEGFA/TIMP2/CST3/DDX3X/MMP9/PICALM/APP/DNAJB6/RPS6KA1/ROCK1/TNFAIP8/CST7/CD27/PTTG1/SPOCK2/IFI16/BIN1/BIRC5/BST2/CSTB/ANXA2/SERPINB3/GAPDH/SFN/PEBP1/SPINT2/CSTA/BIRC3/PARK7/CARD16	39
GO:2000404	BP	GO:2000404	regulation of T cell migration	14/1384	49/18903	7.04175355800382e-06	0.000140288451020871	0.000103333206501253	ABL2/CCL20/ADAM17/APP/TNFRSF14/SELENOK/AIF1/RHOA/CXCL13/CCL5/CORO1A/DOCK8/ITGA4/IL27RA	14
GO:1903311	BP	GO:1903311	regulation of mRNA metabolic process	45/1384	309/18903	7.34763486005505e-06	0.000146048887901687	0.000107576210179825	SLC11A1/ZFP36/VIM/YBX3/QKI/BTG2/ZFP36L2/ZFP36L1/PABPC4/DDX5/SON/TRA2B/ROCK1/WTAP/RBM39/CELF2/YBX1/SRSF10/MBNL1/NUDT21/HNRNPA2B1/CIRBP/FUS/SRSF7/CARHSP1/SNRPA/HSPA8/SRSF2/NCL/SRRM1/PKP3/LSM1/PABPC1/NPM1/PRPF19/CLNS1A/HNRNPA1/PKP1/FXR1/PRDX6/NCBP2/C1QBP/RBM4/DCPS/TENT5C	45
GO:0035751	BP	GO:0035751	regulation of lysosomal lumen pH	10/1384	26/18903	7.67320512708906e-06	0.000152173608952225	0.000112087537095708	TCIRG1/ATP6V0B/GRN/ATP6AP1/PPT1/ATP6V0C/ATP6AP2/TMEM165/RNASEK/ATP6V1F	10
GO:0007042	BP	GO:0007042	lysosomal lumen acidification	9/1384	21/18903	7.7187226526812e-06	0.000152729192442848	0.000112496766958519	TCIRG1/ATP6V0B/GRN/ATP6AP1/PPT1/ATP6V0C/ATP6AP2/RNASEK/ATP6V1F	9
GO:0000377	BP	GO:0000377	RNA splicing, via transesterification reactions with bulged adenosine as nucleophile	47/1384	329/18903	7.83825953505474e-06	0.000153700343152557	0.000113212093958709	QKI/SRRM2/HNRNPH1/DDX5/SON/SFPQ/SRSF5/TRA2B/WTAP/RBM39/CELF2/SRSF10/MBNL1/HNRNPA2B1/CIRBP/SNRPB/PSIP1/SRSF7/RALY/SF3A2/DDX39A/DDX46/SNRPG/SNRPA/HSPA8/RBM17/LUC7L2/SRSF2/HNRNPR/NCL/SRRM1/SNRPD2/PABPC1/NPM1/PRPF19/CLNS1A/SNRPF/HNRNPA1/SF3B6/FXR1/PRDX6/SNRPE/NCBP2/C1QBP/USP39/RBM4/DCPS	47
GO:0000398	BP	GO:0000398	mRNA splicing, via spliceosome	47/1384	329/18903	7.83825953505474e-06	0.000153700343152557	0.000113212093958709	QKI/SRRM2/HNRNPH1/DDX5/SON/SFPQ/SRSF5/TRA2B/WTAP/RBM39/CELF2/SRSF10/MBNL1/HNRNPA2B1/CIRBP/SNRPB/PSIP1/SRSF7/RALY/SF3A2/DDX39A/DDX46/SNRPG/SNRPA/HSPA8/RBM17/LUC7L2/SRSF2/HNRNPR/NCL/SRRM1/SNRPD2/PABPC1/NPM1/PRPF19/CLNS1A/SNRPF/HNRNPA1/SF3B6/FXR1/PRDX6/SNRPE/NCBP2/C1QBP/USP39/RBM4/DCPS	47
GO:0006913	BP	GO:0006913	nucleocytoplasmic transport	47/1384	329/18903	7.83825953505474e-06	0.000153700343152557	0.000113212093958709	NFKBIA/IL1B/PTGS2/FLNA/CDKN1A/TGFB1/CD36/AKAP13/LMNA/PABPN1/PTTG1IP/TXNIP/TRIM28/IFI27/IFNG/CBLB/CDK1/HNRNPA2B1/SP100/DDX39A/RANBP1/STK4/STAT3/ANP32B/TPR/MMP12/CALR/JUP/RPL23/YWHAE/SFN/HSP90AB1/NMD3/NPM1/THOC3/NUTF2/RAN/PPP1CC/HNRNPA1/TXN/RPS15/RPAIN/NCBP2/RBM4/DUSP16/PARK7/HTATIP2	47
GO:0051169	BP	GO:0051169	nuclear transport	47/1384	329/18903	7.83825953505474e-06	0.000153700343152557	0.000113212093958709	NFKBIA/IL1B/PTGS2/FLNA/CDKN1A/TGFB1/CD36/AKAP13/LMNA/PABPN1/PTTG1IP/TXNIP/TRIM28/IFI27/IFNG/CBLB/CDK1/HNRNPA2B1/SP100/DDX39A/RANBP1/STK4/STAT3/ANP32B/TPR/MMP12/CALR/JUP/RPL23/YWHAE/SFN/HSP90AB1/NMD3/NPM1/THOC3/NUTF2/RAN/PPP1CC/HNRNPA1/TXN/RPS15/RPAIN/NCBP2/RBM4/DUSP16/PARK7/HTATIP2	47
GO:0031397	BP	GO:0031397	negative regulation of protein ubiquitination	19/1384	84/18903	7.9281627682398e-06	0.000155114682322109	0.00011425386325908	TNFAIP3/TSPO/HSPA1A/IVNS1ABP/HSPA1B/PPIA/FYN/MAD2L2/MAD2L1/BUB3/SOX4/RPS3/RPL37/RPS7/RPL23/RPS20/BAG2/RPS15/PARK7	19
GO:2000630	BP	GO:2000630	positive regulation of miRNA metabolic process	15/1384	56/18903	8.00463910099295e-06	0.000156260583434596	0.000115097907337014	FOS/KLF4/EGR1/TNF/NFKB1/TGFB1/HIF1A/SPI1/JUN/ETS1/NR3C1/STAT3/KLF5/MYC/HRAS	15
GO:0032615	BP	GO:0032615	interleukin-12 production	16/1384	63/18903	8.50197198782981e-06	0.000164862683479562	0.000121434013936114	RIPK2/CLEC7A/NFKB1/IRAK3/LAPTM5/CD36/IRF8/IRF1/IFNG/TIGIT/HLA-B/HMGB1/MDK/HSPD1/C1QBP/LTB	16
GO:0032655	BP	GO:0032655	regulation of interleukin-12 production	16/1384	63/18903	8.50197198782981e-06	0.000164862683479562	0.000121434013936114	RIPK2/CLEC7A/NFKB1/IRAK3/LAPTM5/CD36/IRF8/IRF1/IFNG/TIGIT/HLA-B/HMGB1/MDK/HSPD1/C1QBP/LTB	16
GO:0032731	BP	GO:0032731	positive regulation of interleukin-1 beta production	16/1384	63/18903	8.50197198782981e-06	0.000164862683479562	0.000121434013936114	CCL3/EGR1/TNF/NLRP3/TYROBP/RIPK2/CLEC7A/LPL/CD36/APP/MNDA/IFNG/IFI16/STAT3/HSPB1/GBP5	16
GO:0051453	BP	GO:0051453	regulation of intracellular pH	19/1384	85/18903	9.5176567590679e-06	0.000184148720353939	0.00013563965963559	SLC11A1/TCIRG1/ATP6V0B/RAB20/GRN/SLAMF8/ATP6AP1/DMXL2/PPT1/ATP6V0C/ATP6V1B2/ATP6AP2/CA2/TMEM165/ATP6V0E1/RNASEK/ATP6V1F/ATP6V0E2/SLC12A5	19
GO:0046685	BP	GO:0046685	response to arsenic-containing substance	11/1384	32/18903	9.54243179574801e-06	0.000184219601437383	0.000135691868991237	ATF3/PPIF/DDX3X/SLC38A2/ATF4/HMOX1/GSTO1/SRRT/ZFAND1/HNRNPA1/RBM4	11
GO:0043388	BP	GO:0043388	positive regulation of DNA binding	15/1384	57/18903	1.01339644116341e-05	0.000194638017368057	0.000143365831580076	PLAUR/KLF4/TGFB1/MMP9/CTNNB1/TRIM28/RB1/CALM2/IFNG/HMGB2/HMGB1/CALM3/CALM1/TXN/PARK7	15
GO:0045071	BP	GO:0045071	negative regulation of viral genome replication	15/1384	57/18903	1.01339644116341e-05	0.000194638017368057	0.000143365831580076	TNF/TNIP1/TRIM28/IFITM3/CCL5/IFITM1/APOBEC3G/APOBEC3C/IFITM2/MX1/IFI16/ISG20/EIF2AK2/BST2/BANF1	15
GO:0043154	BP	GO:0043154	negative regulation of cysteine-type endopeptidase activity involved in apoptotic process	18/1384	78/18903	1.01490141992283e-05	0.000194638017368057	0.000143365831580076	PLAUR/PTGS2/CD44/KLF4/TNF/NR4A1/VEGFA/DDX3X/MMP9/DNAJB6/RPS6KA1/TNFAIP8/CD27/BIRC5/SFN/BIRC3/PARK7/CARD16	18
GO:0002369	BP	GO:0002369	T cell cytokine production	12/1384	38/18903	1.02137387709918e-05	0.000195022066773905	0.000143648713430096	IL1B/NLRP3/LILRB4/CD55/CD81/B2M/HLA-A/SASH3/HLA-F/FOXP3/IL1R1/TNFRSF1B	12
GO:0002724	BP	GO:0002724	regulation of T cell cytokine production	12/1384	38/18903	1.02137387709918e-05	0.000195022066773905	0.000143648713430096	IL1B/NLRP3/LILRB4/CD55/CD81/B2M/HLA-A/SASH3/HLA-F/FOXP3/IL1R1/TNFRSF1B	12
GO:0009267	BP	GO:0009267	cellular response to starvation	30/1384	175/18903	1.04085421080234e-05	0.000198307725839764	0.000146068853393681	FOS/ATF3/UPP1/CDKN1A/PLIN2/GLUL/NFE2L2/XBP1/SLC38A2/KLF10/PMAIP1/HSPA5/LAMP2/DNAJC15/ATF4/COMT/GABARAP/UCP2/IFI16/EIF2AK2/SLC7A5/HSPA8/CTSK/DAPL1/SESN3/SLC39A4/GABARAPL2/HNRNPA1/AKR1C3/FAS	30
GO:0051222	BP	GO:0051222	positive regulation of protein transport	43/1384	294/18903	1.04359896972027e-05	0.000198397486051832	0.000146134968675885	IL1B/PTGS2/TNF/ITGAM/PLK3/FLNA/ITGB2/CD81/GLUL/TGFB1/HIF1A/LEPROT/ADAM9/TREM2/STX4/HLA-DRB1/BCAP31/OAZ2/TMEM30A/SERP1/TRIM28/OAZ1/PPIA/GZMB/IFNG/FYN/RAC2/CDK1/SOX4/ANP32B/EZR/TPR/JUP/YWHAE/SFN/HRAS/ZFAND1/HSP90AB1/VPS35/RAN/TOMM7/PDCD10/NPEPPS	43
GO:2001187	BP	GO:2001187	positive regulation of CD8-positive, alpha-beta T cell activation	6/1384	9/18903	1.05576672116249e-05	0.000200274356714432	0.000147517427904306	LILRB4/RUNX1/HLA-E/HLA-A/RUNX3/PTPN22	6
GO:0072503	BP	GO:0072503	cellular divalent inorganic cation homeostasis	46/1384	323/18903	1.05854965996247e-05	0.000200366688347776	0.000147585437235548	CCL3/SLC11A1/S100A8/FLNA/ATP13A3/TCIRG1/S100A9/TGM2/CYBA/SLC39A8/TMEM38B/HEXB/ATP2B1/APP/LYN/GRINA/BCAP31/HSP90B1/ERO1A/NPTN/TMEM165/ATF4/MT2A/MT1F/TPT1/SELENOK/CALM2/GSTO1/CCL5/LCK/CORO1A/PTPRC/PDE4D/ANXA6/CALM3/HERPUD1/CALM1/APOE/CALR/MT1G/TMBIM6/YWHAE/SLC39A4/BNIP3/STIM1/JSRP1	46
GO:0001558	BP	GO:0001558	regulation of cell growth	56/1384	422/18903	1.06637333153413e-05	0.000201410685951663	0.0001483544215618	SGK1/HBEGF/INHBA/SPP1/FBP1/S100A8/BTG1/FN1/CDKN1A/CXCL16/VEGFA/SPHK1/ADAM17/RTN4/TGFB1/DDX3X/NRP1/S100A9/EPB41L3/CYBA/MMP14/PPT1/CDA/IFRD1/HSPA1A/RGS2/EIF4G2/RPS6KA1/SDCBP/HSPA1B/RHOA/RB1/DAB2/CXCR4/MAD2L2/BST2/MEAF6/RBBP7/CCDC85B/APOE/CDKN2A/SFN/NPM1/MAP3K13/EI24/EXOSC4/DCUN1D5/EIF4G1/KRT17/IGFBP4/CTTN/G6PD/DNPH1/CDKN1B/TMC8/EAF2	56
GO:0019885	BP	GO:0019885	antigen processing and presentation of endogenous peptide antigen via MHC class I	8/1384	17/18903	1.08094453353944e-05	0.000203282801716921	0.000149733378443553	HLA-C/TAPBP/HLA-E/B2M/HLA-A/HLA-B/TAP1/HLA-F	8
GO:0033631	BP	GO:0033631	cell-cell adhesion mediated by integrin	8/1384	17/18903	1.08094453353944e-05	0.000203282801716921	0.000149733378443553	ITGA5/ITGB1/ADAM9/CXCL13/CD3E/CCL5/SKAP1/ITGA4	8
GO:0042594	BP	GO:0042594	response to starvation	34/1384	211/18903	1.10588147362885e-05	0.000207525198685706	0.000152858229269446	FOS/ATF3/ZFP36/UPP1/CDKN1A/PLIN2/ADM/GLUL/NFE2L2/XBP1/SLC38A2/KLF10/PMAIP1/HSPA5/LAMP2/DNAJC15/ATF4/COMT/GABARAP/UCP2/IFI16/EIF2AK2/SLC7A5/HSPA8/CTSK/DAPL1/SESN3/SLC39A4/ACAT1/GABARAPL2/EIF2A/HNRNPA1/AKR1C3/FAS	34
GO:0046822	BP	GO:0046822	regulation of nucleocytoplasmic transport	22/1384	109/18903	1.12596658693768e-05	0.000210840867760047	0.000155300473906516	IL1B/PTGS2/FLNA/TGFB1/CD36/TRIM28/IFI27/IFNG/CDK1/SP100/ANP32B/TPR/JUP/YWHAE/SFN/HSP90AB1/RAN/PPP1CC/TXN/NCBP2/RBM4/PARK7	22
GO:0032753	BP	GO:0032753	positive regulation of interleukin-4 production	10/1384	27/18903	1.13887205944003e-05	0.00021280080493948	0.000156744117997089	CEBPB/NLRP3/FCER1G/CD86/HLA-E/CD3E/SASH3/SLC7A5/FOXP3/CD28	10
GO:0031667	BP	GO:0031667	response to nutrient levels	61/1384	474/18903	1.15284189259568e-05	0.000214950819546793	0.000158327768695214	SOD2/PTGS2/FOS/ATF3/SPP1/TNF/ZFP36/CYBB/ACSL1/UPP1/CDKN1A/PLIN2/ADM/LPL/GLUL/NFE2L2/XBP1/SLC38A2/CYBA/TFRC/GNAI2/ATP2B1/KLF10/PLEC/TSPO/CD68/PMAIP1/HSPA5/LAMP2/DNAJC15/ATF4/COMT/GABARAP/UCP2/HMOX1/TYMS/IFI16/EIF2AK2/SOD1/SLC7A5/HSPA8/APOE/CTSK/DAPL1/NQO1/SESN3/IGFBP2/SLC39A4/BNIP3/ACAT1/GABARAPL2/EIF2A/AHCY/HNRNPA1/EIF4G1/AKR1C3/GCLM/G6PD/LTA/FAS/DCPS	61
GO:0001913	BP	GO:0001913	T cell mediated cytotoxicity	14/1384	51/18903	1.17371855532027e-05	0.000217912087526057	0.000160508969737639	CTSH/IL7R/FCGR2B/NECTIN2/HLA-DRA/HLA-DRB1/HLA-E/PRF1/B2M/HLA-A/RAB27A/PTPRC/HLA-B/HLA-F	14
GO:0030225	BP	GO:0030225	macrophage differentiation	14/1384	51/18903	1.17371855532027e-05	0.000217912087526057	0.000160508969737639	INHBA/CSF1R/VEGFA/TGFB1/MMP9/SPI1/TRIB1/APP/ID2/HLA-DRB1/C1QC/RB1/IFNG/SOCS1	14
GO:0008064	BP	GO:0008064	regulation of actin polymerization or depolymerization	28/1384	159/18903	1.20924110957566e-05	0.000224030529132849	0.00016501567136147	PLEK/HCK/ARHGAP18/MYADM/GSN/GRB2/TMSB4X/TMSB10/CAPG/ARPC3/PFN1/RHOA/CAPZB/ARPC1B/ARPC5/CORO1A/EVL/BIN1/ARPC2/WDR1/ARPC5L/WAS/COTL1/PFN2/BAG4/DSTN/TWF1/CTTN	28
GO:0032928	BP	GO:0032928	regulation of superoxide anion generation	9/1384	22/18903	1.22141197206483e-05	0.000225328559582192	0.000165971770366704	ITGAM/TYROBP/CLEC7A/ITGB2/TGFB1/CYBA/GNAI2/SOD1/GSTP1	9
GO:0071404	BP	GO:0071404	cellular response to low-density lipoprotein particle stimulus	9/1384	22/18903	1.22141197206483e-05	0.000225328559582192	0.000165971770366704	ABCA1/LPL/FCER1G/ITGB2/CD81/CD36/ITGB1/CES1/CD9	9
GO:0002292	BP	GO:0002292	T cell differentiation involved in immune response	18/1384	79/18903	1.22541426254928e-05	0.000225589975843987	0.000166164323498243	NFKBIZ/GPR183/NLRP3/JUNB/RIPK2/FCER1G/HLA-DRA/FGL2/CD86/HLA-DRB1/ANXA1/IFNG/BATF/HMGB1/PTGER4/STAT3/FOXP3/RORA	18
GO:0050678	BP	GO:0050678	regulation of epithelial cell proliferation	55/1384	414/18903	1.23394010229588e-05	0.000226681291213344	0.000166968160988779	NEAT1/EREG/TNFAIP3/RGCC/TNF/ZFP36/NR4A3/C5AR1/AREG/NR4A1/CFLAR/VEGFA/ADAM17/GRN/GLUL/RTN4/TGFB1/HIF1A/NRP1/XBP1/CYBA/B4GALT1/JUN/ZFP36L1/ALOX5/CTNNB1/NUPR1/RB1/HMOX1/DAB2/HMGB2/B2M/RUNX3/HMGB1/RBPJ/HMGN1/ATP5IF1/STK4/STAT3/MMP12/APOE/SPARC/MYDGF/CLDN1/MDK/SOX2/NME2/MYC/SFN/HRAS/PDCD10/CDK4/CDKN1B/ITGA4/EAF2	55
GO:0033674	BP	GO:0033674	positive regulation of kinase activity	63/1384	496/18903	1.26279521233373e-05	0.000231494769387062	0.000170513656932989	IL1B/SLC11A1/EREG/HBEGF/RGCC/EGR1/TNF/CCDC88A/ACSL1/FGR/AREG/CDKN1A/CSF1R/VEGFA/ADAM17/CD81/TGFB1/DDX3X/MAP2K3/SDC4/IQGAP1/ADAM9/LCP2/AKAP13/TREM2/IRAK1/LYN/PTPN1/CD86/HLA-DRB1/OSBPL8/TAOK3/RHOA/CALM2/CD74/PPIA/IFNG/CCL5/PTPRC/RPLP1/TPX2/LAT/CCND2/CALM3/CKS2/STK4/CSK/CALM1/CHI3L1/RPS3/MIF/HRAS/HSP90AB1/NPM1/MAP3K13/PDCD10/TPD52L1/CD24/TXN/CKS1B/CDKN1B/PARK7/SOCS1	63
GO:0033619	BP	GO:0033619	membrane protein proteolysis	15/1384	58/18903	1.27515212207803e-05	0.00023326996681872	0.000171821226026889	IL1B/TIMP1/TNF/TIMP2/CTSH/ADAM17/TGFB1/ADAM9/HM13/ROCK1/IFNG/MYH9/APOE/MMP7/TNFRSF1B	15
GO:0008630	BP	GO:0008630	intrinsic apoptotic signaling pathway in response to DNA damage	21/1384	102/18903	1.28521998624785e-05	0.00023387895154773	0.000172269789998485	BCL2A1/SOD2/CD44/MCL1/TNF/FNIP2/CDKN1A/SKIL/TPT1/NUPR1/CD74/HMOX1/CRIP1/IFI16/DDIT4/SHISA5/RPS3/MIF/SFN/RPL26/TNFRSF1B	21
GO:0031341	BP	GO:0031341	regulation of cell killing	21/1384	102/18903	1.28521998624785e-05	0.00023387895154773	0.000172269789998485	ICAM1/ITGAM/TYROBP/CLEC7A/CD55/IL7R/FCGR2B/SPI1/NECTIN2/HLA-DRA/HLA-DRB1/HLA-E/IFNG/PRF1/LAG3/B2M/HLA-A/PTPRC/HLA-B/HLA-F/HSP90AB1	21
GO:0070486	BP	GO:0070486	leukocyte aggregation	7/1384	13/18903	1.28652185128249e-05	0.00023387895154773	0.000172269789998485	IL1B/CD44/S100A8/NR4A3/S100A9/ZAP70/RAC2	7
GO:0008631	BP	GO:0008631	intrinsic apoptotic signaling pathway in response to oxidative stress	13/1384	45/18903	1.30723030125976e-05	0.000237149513696313	0.000174678809924326	SOD2/MCL1/HIF1A/NFE2L2/TREM2/SFPQ/PPIA/SOD1/P4HB/HSPB1/PDCD10/PARK7/ARL6IP5	13
GO:0007088	BP	GO:0007088	regulation of mitotic nuclear division	23/1384	118/18903	1.31150458153934e-05	0.000237431306608139	0.000174886372021822	IL1B/DUSP1/EREG/RGCC/TNF/SPHK1/RB1/MKI67/NUSAP1/PKMYT1/ZWINT/CENPF/MAD2L2/MAD2L1/BUB3/BIRC5/RAD21/PIN1/TPR/ANAPC11/CDK5RAP2/CD28/CUL9	23
GO:0031669	BP	GO:0031669	cellular response to nutrient levels	36/1384	231/18903	1.32359089519752e-05	0.000239123274358044	0.000176132636070089	FOS/ATF3/UPP1/CDKN1A/PLIN2/LPL/GLUL/NFE2L2/XBP1/SLC38A2/ATP2B1/KLF10/CD68/PMAIP1/HSPA5/LAMP2/DNAJC15/ATF4/COMT/GABARAP/UCP2/HMOX1/IFI16/EIF2AK2/SLC7A5/HSPA8/CTSK/DAPL1/SESN3/SLC39A4/GABARAPL2/HNRNPA1/EIF4G1/AKR1C3/FAS/DCPS	36
GO:0038094	BP	GO:0038094	Fc-gamma receptor signaling pathway	11/1384	33/18903	1.33701153265036e-05	0.000241048814750146	0.000177550944288019	FGR/FCER1G/HCK/FCGR2B/LYN/FCGR3A/LCK/CD247/FYN/PTPRC/MYO1G	11
GO:0110053	BP	GO:0110053	regulation of actin filament organization	41/1384	278/18903	1.35700528646835e-05	0.000243687493282188	0.000179494533454895	RGCC/PLEK/CCDC88A/FLNA/NRP1/HCK/SDC4/ARHGAP18/MYADM/S100A10/GSN/GRB2/ROCK1/WASF2/TMSB4X/TMSB10/CAPG/ARPC3/PFN1/RHOA/CAPZB/ARPC1B/ARPC5/CORO1A/STMN1/EVL/BIN1/ARPC2/WDR1/PTGER4/ACTG1/ARPC5L/WAS/COTL1/PFN2/BAG4/DSTN/TWF1/CTTN/CORO1B/GMFG	41
GO:0032872	BP	GO:0032872	regulation of stress-activated MAPK cascade	32/1384	195/18903	1.35723265797781e-05	0.000243687493282188	0.000179494533454895	IL1B/DUSP1/TNF/RIPK2/GADD45B/VEGFA/SPHK1/SIRPA/FCGR2B/SPI1/APP/TREM2/SDCBP/TAOK3/PRDX1/PPIA/CD27/HMGB1/PTPN22/EIF2AK2/EZR/SERPINB3/GSTP1/MYC/HRAS/RB1CC1/PDCD4/PDCD10/TPD52L1/DUSP16/FAS/ARL6IP5	32
GO:0010324	BP	GO:0010324	membrane invagination	26/1384	143/18903	1.36474710833107e-05	0.000244533537316158	0.00018011770979076	ITGAM/MARCO/ABCA1/RAB31/ITGB2/FCGR2B/CD36/GSN/TREM2/AIF1/RHOA/TRBC1/TRBC2/RAC2/MYH9/RHOH/IGHG3/IGLL5/IGHG4/IGKC/IGHG1/IGLC3/IGHM/IGHA1/IGLC2/IGHG2	26
GO:1903201	BP	GO:1903201	regulation of oxidative stress-induced cell death	18/1384	80/18903	1.47418344132518e-05	0.000263600916168104	0.000194162297082216	SOD2/MCL1/TNF/NR4A3/HIF1A/NFE2L2/TREM2/CTNNB1/SFPQ/ATF4/PPIA/FYN/SOD1/P4HB/HSPB1/PYCR1/TXN/PARK7	18
GO:0070374	BP	GO:0070374	positive regulation of ERK1 and ERK2 cascade	35/1384	223/18903	1.48529645330322e-05	0.000265044925389037	0.000195225920651587	CCL3L1/CCL3/CD44/CCL4/CCL20/ICAM1/INHBA/TNF/GPR183/C5AR1/RIPK2/MARCO/CSF1R/CFLAR/TGFB1/NRP1/CD36/GLIPR2/GNAI2/JUN/APP/TREM2/HLA-DRB1/NPTN/CD74/CCL5/PTPRC/HMGB1/PTPN22/CHI3L1/APOE/CCL18/GPNMB/MIF/HRAS	35
GO:0002455	BP	GO:0002455	humoral immune response mediated by circulating immunoglobulin	23/1384	119/18903	1.51472517664301e-05	0.000269744732477284	0.000198687689120993	TNF/CD55/CD81/FCGR2B/TREM2/C1QC/C1QB/C1QA/TRBC1/TRBC2/PTPRC/C1QBP/LTA/IGHG3/IGLL5/IGHG4/IGKC/IGHG1/IGLC3/IGHM/IGHA1/IGLC2/IGHG2	23
GO:0031343	BP	GO:0031343	positive regulation of cell killing	16/1384	66/18903	1.61039053168475e-05	0.000285615198769941	0.000210377505059201	ITGAM/TYROBP/CLEC7A/SPI1/NECTIN2/HLA-DRA/HLA-DRB1/HLA-E/IFNG/PRF1/LAG3/B2M/HLA-A/PTPRC/HLA-B/HLA-F	16
GO:0050854	BP	GO:0050854	regulation of antigen receptor-mediated signaling pathway	16/1384	66/18903	1.61039053168475e-05	0.000285615198769941	0.000210377505059201	LILRB4/CD81/LAPTM5/FCGR2B/NECTIN2/LYN/LGALS3/LCK/SLA2/PTPRC/CBLB/PRKCH/PTPN22/ELF1/EZR/RPS3	16
GO:1903321	BP	GO:1903321	negative regulation of protein modification by small protein conjugation or removal	20/1384	96/18903	1.70776070155696e-05	0.000302270180157932	0.000222645176549735	TNFAIP3/TSPO/HSPA1A/CTNNB1/IVNS1ABP/HSPA1B/PPIA/FYN/MAD2L2/MAD2L1/BUB3/SOX4/RPS3/RPL37/RPS7/RPL23/RPS20/BAG2/RPS15/PARK7	20
GO:0030832	BP	GO:0030832	regulation of actin filament length	28/1384	162/18903	1.73288498200046e-05	0.000306096241962268	0.000225463364587573	PLEK/HCK/ARHGAP18/MYADM/GSN/GRB2/TMSB4X/TMSB10/CAPG/ARPC3/PFN1/RHOA/CAPZB/ARPC1B/ARPC5/CORO1A/EVL/BIN1/ARPC2/WDR1/ARPC5L/WAS/COTL1/PFN2/BAG4/DSTN/TWF1/CTTN	28
GO:0050673	BP	GO:0050673	epithelial cell proliferation	61/1384	481/18903	1.81066698631409e-05	0.000319189497425793	0.000235107551694499	NEAT1/EREG/TNFAIP3/RGCC/CEBPB/TNF/ZFP36/NR4A3/C5AR1/AREG/NR4A1/CFLAR/VEGFA/ADAM17/GRN/GLUL/RTN4/TGFB1/HIF1A/NRP1/XBP1/CYBA/B4GALT1/JUN/MMP14/ZFP36L1/ALOX5/ID2/LIPA/CTNNB1/RPS6KA1/NUPR1/RB1/HMOX1/DAB2/HMGB2/B2M/RUNX3/HMGB1/RBPJ/HMGN1/ATP5IF1/STK4/STAT3/MMP12/APOE/SPARC/MYDGF/CLDN1/MDK/SOX2/NME2/MYC/SFN/HRAS/PDCD10/IGFBP4/CDK4/CDKN1B/ITGA4/EAF2	61
GO:0030866	BP	GO:0030866	cortical actin cytoskeleton organization	12/1384	40/18903	1.83750493508551e-05	0.000322643519054134	0.000237651703601402	PLEK/TNF/RHOQ/EPB41L3/RAB13/TLN1/PLEC/FMNL1/LCP1/ROCK1/EZR/CALR	12
GO:0006469	BP	GO:0006469	negative regulation of protein kinase activity	34/1384	216/18903	1.83765561505735e-05	0.000322643519054134	0.000237651703601402	IL1B/DUSP1/TNFAIP3/GADD45B/LILRB4/CDKN1A/GNAQ/IRAK3/TRIB1/PLEC/LYN/PTPN1/CORO1C/RGS2/TAF7/RB1/PPIA/IFNG/PTPRC/CBLB/PTPN22/APOE/UCHL1/SERPINB3/HSPB1/GSTP1/CDKN2A/SFN/NPM1/PDCD4/CDK5RAP2/DUSP16/CDKN1B/PARK7	34
GO:0071248	BP	GO:0071248	cellular response to metal ion	32/1384	198/18903	1.8648185057222e-05	0.000326755146203452	0.000240680232423161	FOSB/PTGS2/FOS/JUND/FBP1/CYBB/JUNB/PPIF/NFE2L2/MMP9/IQGAP1/JUN/APP/ALOX5AP/TSPO/HSPA5/ATF4/MT2A/MT1F/SLC40A1/HMOX1/B2M/SOD1/CALR/MT1G/CLDN1/NQO1/CPNE3/BNIP3/CPNE1/AKR1C3/CDKN1B	32
GO:0002381	BP	GO:0002381	immunoglobulin production involved in immunoglobulin-mediated immune response	17/1384	74/18903	1.89311431235391e-05	0.000331048406605214	0.000243842548069464	TGFB1/TFRC/HLA-DRA/HLA-DRB1/HLA-DPB1/HLA-DQA1/HLA-DPA1/HLA-DQB1/B2M/BATF/PTPRC/MAD2L2/HSPD1/FOXP3/CD28/NDFIP1/IL27RA	17
GO:0035966	BP	GO:0035966	response to topologically incorrect protein	28/1384	163/18903	1.94868172873572e-05	0.000340083935298958	0.000250497908119164	PPP1R15A/ATF3/PPP1R15B/NFE2L2/XBP1/DNAJC3/PTPN1/HSPA1A/ERO1A/HSPA5/ATF4/DNAJB1/SERP1/ERP44/HSPH1/HSPA1B/OPTN/EIF2AK2/HERPUD1/UBXN4/HSPA8/TMBIM6/HSPB1/HSP90AB1/HSPD1/HSPE1/DERL3/ERLEC1	28
GO:0046686	BP	GO:0046686	response to cadmium ion	15/1384	60/18903	1.98417402864664e-05	0.000344898457648817	0.000254044173179208	SOD2/FOS/CYBB/MMP9/JUN/MT2A/MT1F/HMOX1/CDK1/NUDT1/PCNA/SOD1/MT1G/AKR1C3/CDKN1B	15
GO:1905517	BP	GO:1905517	macrophage migration	15/1384	60/18903	1.98417402864664e-05	0.000344898457648817	0.000254044173179208	CCL3/C5AR1/CSF1R/CD81/SLAMF8/B4GALT1/MMP14/TREM2/CKLF/LGALS3/CCL5/CNN2/MDK/MIF/CD9	15
GO:0045646	BP	GO:0045646	regulation of erythrocyte differentiation	13/1384	47/18903	2.19472850614173e-05	0.000378482232106576	0.000278781199469553	INHBA/ZFP36/MAFB/HIF1A/SPI1/LYN/ZFP36L1/HSPA1A/HSPA1B/HMGB2/B2M/ETS1/STAT3	13
GO:0070849	BP	GO:0070849	response to epidermal growth factor	13/1384	47/18903	2.19472850614173e-05	0.000378482232106576	0.000278781199469553	FOS/ZFP36/CFLAR/PTPN12/IQGAP1/ZFP36L2/ZFP36L1/DAB2/MCM7/NCL/TPR/BAG4/EEF1A1	13
GO:0097028	BP	GO:0097028	dendritic cell differentiation	13/1384	47/18903	2.19472850614173e-05	0.000378482232106576	0.000278781199469553	CEBPB/FCGR2B/SPI1/TREM2/LYN/IRF8/BATF/HLA-B/HMGB1/RBPJ/TMEM176A/TMEM176B/UBD	13
GO:1902895	BP	GO:1902895	positive regulation of miRNA transcription	13/1384	47/18903	2.19472850614173e-05	0.000378482232106576	0.000278781199469553	FOS/KLF4/EGR1/TNF/TGFB1/HIF1A/SPI1/JUN/ETS1/NR3C1/STAT3/KLF5/MYC	13
GO:0050853	BP	GO:0050853	B cell receptor signaling pathway	24/1384	130/18903	2.22183543669863e-05	0.000382401104943437	0.000281667749952908	CD81/FCGR2B/LYN/MNDA/TRBC1/LCK/CTLA4/TRBC2/PTPRC/PRKCH/PTPN22/CD79B/ITK/IGHG3/IGLL5/IGHG4/IGKC/CD79A/IGHG1/IGLC3/IGHM/IGHA1/IGLC2/IGHG2	24
GO:0043523	BP	GO:0043523	regulation of neuron apoptotic process	34/1384	218/18903	2.23802314639856e-05	0.000384428936525075	0.000283161403479271	CCL3/SOD2/MCL1/NR4A2/CEBPB/TNF/ITGAM/TYROBP/GRN/HIF1A/NRP1/JUN/PPT1/TREM2/BTG2/CTNNB1/ATF4/ROCK1/NUPR1/RHOA/HMOX1/CORO1A/NR3C1/SOD1/APOE/MDK/NQO1/HRAS/HSP90AB1/NAE1/GCLM/G6PD/PARK7/IL27RA	34
GO:0030641	BP	GO:0030641	regulation of cellular pH	19/1384	90/18903	2.26153547915658e-05	0.000387704490984682	0.00028557410062517	SLC11A1/TCIRG1/ATP6V0B/RAB20/GRN/SLAMF8/ATP6AP1/DMXL2/PPT1/ATP6V0C/ATP6V1B2/ATP6AP2/CA2/TMEM165/ATP6V0E1/RNASEK/ATP6V1F/ATP6V0E2/SLC12A5	19
GO:0045732	BP	GO:0045732	positive regulation of protein catabolic process	33/1384	209/18903	2.27297425756257e-05	0.000388901438656686	0.000286455744410259	IL1B/TNFAIP3/TNF/PLK3/LRP1/RNF144B/CD81/TIPARP/NFE2L2/ADAM9/TRIB1/TREM2/HSPA1A/CSNK1A1/BCAP31/OAZ2/HSPA1B/GABARAP/NUPR1/OAZ1/DAB2/IFNG/CBLB/SUMO2/HERPUD1/EZR/APOE/VPS35/PSMC6/BAG2/CDKN1B/TNFRSF1B/NDFIP1	33
GO:0002526	BP	GO:0002526	acute inflammatory response	22/1384	114/18903	2.36158706712089e-05	0.000403272186843383	0.000297040902911528	IL1B/PTGS2/SERPINA1/CEBPB/TNF/S100A8/NLRP3/TREM1/FN1/CD163/FCGR2B/B4GALT1/TFRC/ALOX5AP/FCGR3A/HLA-E/NUPR1/CD6/PRCP/GSTP1/PARK7/IGHG1	22
GO:0045059	BP	GO:0045059	positive thymic T cell selection	7/1384	14/18903	2.4100276394093e-05	0.00041074025745089	0.000302541709832097	CD74/CD3D/CD3E/CD3G/TOX/ZAP70/PTPRC	7
GO:0150077	BP	GO:0150077	regulation of neuroinflammatory response	12/1384	41/18903	2.42581748187544e-05	0.000412625406371249	0.000303930266632429	IL1B/CCL3/PTGS2/TNF/SPHK1/GRN/MMP9/TREM2/NUPR1/CST7/PTPRC/TNFRSF1B	12
GO:0002361	BP	GO:0002361	CD4-positive, CD25-positive, alpha-beta regulatory T cell differentiation	6/1384	10/18903	2.47511537739297e-05	0.000420191766208775	0.000309503471111232	HLA-DRA/HLA-DRB1/IFNG/TOX/FOXP3/IL2RG	6
GO:0031330	BP	GO:0031330	negative regulation of cellular catabolic process	37/1384	247/18903	2.48236095356585e-05	0.000420603527782827	0.000309806765099092	SLC11A1/TIMP1/MCL1/ZFP36/TIMP2/CST3/QSOX1/YBX3/TREM2/CHMP4B/IL10RA/TSPO/EIF4G2/SDCBP/WAC/ROCK1/NUPR1/APOC1/YBX1/HMOX1/PTPN22/CIRBP/FUS/SLC7A5/STAT3/ANXA2/DAPL1/PKP3/RPS7/RPL23/HSP90AB1/PABPC1/EIF3H/EIF4G1/PKP1/PARK7/TENT5C	37
GO:0032271	BP	GO:0032271	regulation of protein polymerization	32/1384	201/18903	2.54018175738324e-05	0.000429566395638103	0.000316408604867035	PDE4DIP/HCK/ARHGAP18/MYADM/GSN/HSPA1A/GRB2/HSPA1B/TMSB4X/TMSB10/CAPG/ARPC3/PFN1/RHOA/CAPZB/ARPC1B/ARPC5/CORO1A/STMN1/EVL/BIN1/ARPC2/ARPC5L/COTL1/PFN2/RPS3/BAG4/TWF1/FKBP4/CDK5RAP2/CTTN/CDKN1B	32
GO:0071902	BP	GO:0071902	positive regulation of protein serine/threonine kinase activity	35/1384	229/18903	2.64839473495551e-05	0.00044699985410487	0.000329249684447488	IL1B/RGCC/TNF/ACSL1/CSF1R/VEGFA/ADAM17/TGFB1/DDX3X/IQGAP1/ADAM9/AKAP13/IRAK1/PTPN1/TAOK3/RHOA/CALM2/IFNG/PTPRC/CCND2/CALM3/CKS2/STK4/CSK/CALM1/RPS3/MIF/HRAS/HSP90AB1/MAP3K13/PDCD10/TPD52L1/CD24/CKS1B/CDKN1B	35
GO:0048525	BP	GO:0048525	negative regulation of viral process	19/1384	91/18903	2.66466229068448e-05	0.00044887728085932	0.000330632553280216	TNF/ZFP36/GSN/TNIP1/TRIM28/IFITM3/PPIA/CCL5/IFITM1/APOBEC3G/APOBEC3C/IFITM2/LY6E/MX1/IFI16/ISG20/EIF2AK2/BST2/BANF1	19
GO:0032755	BP	GO:0032755	positive regulation of interleukin-6 production	20/1384	99/18903	2.74303671947681e-05	0.000460302661810667	0.00033904822285679	IL1B/EREG/TNF/TYROBP/RIPK2/CLEC7A/LPL/IL17RA/XBP1/CYBA/CD36/APP/SELENOK/AIF1/CD74/IFNG/HMGB1/STAT3/HSPD1/POU2AF1	20
GO:2001237	BP	GO:2001237	negative regulation of extrinsic apoptotic signaling pathway	20/1384	99/18903	2.74303671947681e-05	0.000460302661810667	0.00033904822285679	IL1B/MCL1/TNFAIP3/ICAM1/TNF/CFLAR/DDX3X/NRP1/LMNA/HSPA1A/HSPA1B/LGALS3/HMOX1/HMGB2/GSTP1/RB1CC1/GCLM/CTTN/PRDX2/PARK7	20
GO:0051043	BP	GO:0051043	regulation of membrane protein ectodomain proteolysis	9/1384	24/18903	2.80754046097699e-05	0.000469321801963318	0.000345691511488718	IL1B/TIMP1/TNF/TIMP2/ADAM9/ROCK1/IFNG/APOE/TNFRSF1B	9
GO:1904666	BP	GO:1904666	regulation of ubiquitin protein ligase activity	9/1384	24/18903	2.80754046097699e-05	0.000469321801963318	0.000345691511488718	UBE2C/MAD2L2/MAD2L1/RPL37/RPS7/RPL23/RPS20/BAG2/RPS15	9
GO:0034504	BP	GO:0034504	protein localization to nucleus	43/1384	306/18903	2.81543817570787e-05	0.000469742132337034	0.000346001117054891	NFKBIA/PTGS2/FLNA/LILRB4/CDKN1A/GLUL/TGFB1/TFRC/CD36/LMNA/DNAJB6/CTDNEP1/OSBPL8/PTTG1IP/TXNIP/TRIM28/IFNG/FYN/CBLB/LMNB1/CDK1/SP100/PIN1/STK4/RASSF5/STAT3/TPR/MMP12/CALR/JUP/RPL23/YWHAE/HSP90AB1/NMD3/NPM1/NUTF2/RAN/CCT6A/CCT4/TXN/TRIM29/RPAIN/PARK7	43
GO:2000401	BP	GO:2000401	regulation of lymphocyte migration	16/1384	69/18903	2.92272783283645e-05	0.000486712272315474	0.000358500927024897	CCL3/CCL4/ABL2/CCL20/ADAM17/APP/TNFRSF14/SELENOK/AIF1/RHOA/CXCL13/CCL5/CORO1A/DOCK8/ITGA4/IL27RA	16
GO:0000028	BP	GO:0000028	ribosomal small subunit assembly	8/1384	19/18903	2.94306738181516e-05	0.000488235855013672	0.000359623162564807	RPS27/RPSA/RPS5/RPS19/RPL38/RPS15/RPS14/RPS28	8
GO:0036003	BP	GO:0036003	positive regulation of transcription from RNA polymerase II promoter in response to stress	8/1384	19/18903	2.94306738181516e-05	0.000488235855013672	0.000359623162564807	CEBPB/ATF3/VEGFA/HIF1A/NFE2L2/HSPA5/ATF4/RBPJ	8
GO:0046824	BP	GO:0046824	positive regulation of nucleocytoplasmic transport	15/1384	62/18903	3.02113895709229e-05	0.000499288987492184	0.000367764642583842	IL1B/PTGS2/FLNA/TGFB1/TRIM28/IFNG/CDK1/ANP32B/TPR/JUP/YWHAE/SFN/HSP90AB1/RAN/NCBP2	15
GO:0061614	BP	GO:0061614	miRNA transcription	15/1384	62/18903	3.02113895709229e-05	0.000499288987492184	0.000367764642583842	FOS/KLF4/EGR1/TNF/LILRB4/TGFB1/HIF1A/SPI1/JUN/DDX5/ETS1/NR3C1/STAT3/KLF5/MYC	15
GO:0070555	BP	GO:0070555	response to interleukin-1	25/1384	141/18903	3.08672694839859e-05	0.000509164070921098	0.000375038399103011	IL1B/CXCL8/CCL3L1/CCL3/IL1RN/CCL4/CCL20/CEBPB/EGR1/RIPK2/NFKB1/IRAK3/SIRPA/HIF1A/CYBA/APP/IRAK1/ANXA1/TANK/CCL5/CHI3L1/CCL18/IL1R1/RORA/IL1R2	25
GO:0010634	BP	GO:0010634	positive regulation of epithelial cell migration	29/1384	176/18903	3.12648403900386e-05	0.000514276881713648	0.000378804376484497	PTGS2/HBEGF/VEGFA/CTSH/ADAM17/GRN/RTN4/TGFB1/HIF1A/NFE2L2/NRP1/MMP9/RHOB/MAP2K3/ADAM9/GLIPR2/JUN/NUS1/ANXA1/TMSB4X/PFN1/HMOX1/IFNG/HMGB1/ETS1/SPARC/CALR/HSPB1/RAB25	29
GO:0002832	BP	GO:0002832	negative regulation of response to biotic stimulus	22/1384	116/18903	3.12950978902071e-05	0.000514276881713648	0.000378804376484497	TNFAIP3/IRAK3/GRN/SLAMF8/VSIG4/TRIB1/SAMHD1/FGL2/HLA-E/CD96/HLA-A/HLA-B/IFI16/HLA-F/PCBP2/MMP12/RPS19/BANF1/PRDX2/C1QBP/FOXP3/CARD16	22
GO:1990778	BP	GO:1990778	protein localization to cell periphery	46/1384	337/18903	3.15847957901193e-05	0.000518061894858235	0.000381592329035355	TNF/CCDC88A/FLNA/LRP1/RAB31/CD81/RHOQ/TGFB1/EPB41L3/EHD1/RILPL2/ATP6AP1/ATP1B3/PICALM/ITGB1/MYADM/RAB13/S100A10/MMP14/TREM2/STX4/NUMB/ROCK1/FLOT1/VAMP8/LGALS3/ACTB/MYL12A/DAB2/IFNG/SKAP1/PRKCH/SLC9A3R1/OPTN/CSK/FYB1/EZR/TMEM59/KRT18/PKP3/JUP/BAG4/HRAS/VPS35/TESC/ARL6IP5	46
GO:0032535	BP	GO:0032535	regulation of cellular component size	49/1384	367/18903	3.17323589422891e-05	0.000519505748837551	0.000382655838257366	PPP1R15A/PLEK/SPP1/FN1/VEGFA/RTN4/NRP1/IL7R/HCK/PICALM/ARHGAP18/MYADM/GSN/IFRD1/GRB2/TMEM123/TMSB4X/TMSB10/CAPG/ARPC3/PFN1/RHOA/CAPZB/ARPC1B/ARPC5/CORO1A/EVL/SLC9A3R1/BIN1/HP1BP3/ARPC2/WDR1/ARPC5L/WAS/PPP1CA/COTL1/EZR/APOE/PFN2/BAG4/SLC12A5/DSTN/RB1CC1/HSP90AB1/NPM1/TWF1/MAP3K13/CLNS1A/CTTN	49
GO:0034620	BP	GO:0034620	cellular response to unfolded protein	20/1384	100/18903	3.19608267265558e-05	0.000521290044889581	0.000383970109183177	PPP1R15A/ATF3/PPP1R15B/NFE2L2/XBP1/PTPN1/HSPA1A/ERO1A/HSPA5/ATF4/SERP1/HSPA1B/OPTN/EIF2AK2/HERPUD1/HSPA8/TMBIM6/HSPD1/DERL3/ERLEC1	20
GO:0036473	BP	GO:0036473	cell death in response to oxidative stress	20/1384	100/18903	3.19608267265558e-05	0.000521290044889581	0.000383970109183177	SOD2/MCL1/TNF/NR4A3/HIF1A/NFE2L2/TREM2/CTNNB1/SFPQ/ATF4/PPIA/FYN/SOD1/P4HB/HSPB1/PYCR1/PDCD10/TXN/PARK7/ARL6IP5	20
GO:0002228	BP	GO:0002228	natural killer cell mediated immunity	17/1384	77/18903	3.282051646031e-05	0.000534313109389301	0.000393562595260513	ARL8B/NECTIN2/FCGR3A/HLA-E/PRDX1/TUBB/GZMB/NKG7/CD2/LAG3/CD96/CORO1A/HLA-A/RAB27A/HLA-B/LYST/HLA-F	17
GO:0030224	BP	GO:0030224	monocyte differentiation	11/1384	36/18903	3.38349240479203e-05	0.000549801763951866	0.00040497117756856	CSF1R/VEGFA/JUN/ZFP36L1/HLA-DRB1/CD74/IFI16/IRF7/MYH9/MT1G/MYC	11
GO:0010811	BP	GO:0010811	positive regulation of cell-substrate adhesion	23/1384	125/18903	3.45300925125909e-05	0.000559015931845767	0.000411758119093604	ITGA5/FLNA/FN1/LIMS1/VEGFA/NRP1/SDC4/CD36/MYADM/S100A10/ROCK1/DAB2/CD3E/SKAP1/SPOCK2/ARPC2/STK4/CALR/P4HB/MDK/JUP/RAC3/C1QBP	23
GO:0019730	BP	GO:0019730	antimicrobial humoral response	23/1384	125/18903	3.45300925125909e-05	0.000559015931845767	0.000411758119093604	CXCL2/CXCL8/CXCL3/SLC11A1/LYZ/S100A9/HLA-E/HMGN2/CXCL13/GNLY/HLA-A/FAU/RPL30/RPS19/ROMO1/RPL39/GAPDH/KRT6A/DEFB1/JCHAIN/IGHM/IGHA1/IGKV3-20	23
GO:0051384	BP	GO:0051384	response to glucocorticoid	25/1384	142/18903	3.49013743454693e-05	0.000563316999300757	0.000414926185233533	FOSB/PTGS2/IL1RN/FOS/TNF/ZFP36/AREG/CFLAR/ADM/ADAM9/ATP2B1/ZFP36L2/ZFP36L1/ANXA1/AIF1/RHOA/TYMS/DDIT4/CALM3/NR3C1/PCNA/CLDN1/MDK/IGFBP2/SDC1	25
GO:0043405	BP	GO:0043405	regulation of MAP kinase activity	30/1384	186/18903	3.49248792827996e-05	0.000563316999300757	0.000414926185233533	IL1B/DUSP1/TNF/VEGFA/IRAK3/TGFB1/ADAM9/AKAP13/TRIB1/IRAK1/LYN/PTPN1/RGS2/TAOK3/PTPRC/PTPN22/CSK/APOE/UCHL1/SERPINB3/GSTP1/RPS3/MIF/HRAS/MAP3K13/PDCD4/PDCD10/TPD52L1/CD24/DUSP16	30
GO:0002294	BP	GO:0002294	CD4-positive, alpha-beta T cell differentiation involved in immune response	16/1384	70/18903	3.53404036199232e-05	0.000567919635336003	0.000418316379767861	NFKBIZ/GPR183/NLRP3/JUNB/RIPK2/HLA-DRA/CD86/HLA-DRB1/ANXA1/IFNG/BATF/HMGB1/PTGER4/STAT3/FOXP3/RORA	16
GO:0006081	BP	GO:0006081	cellular aldehyde metabolic process	16/1384	70/18903	3.53404036199232e-05	0.000567919635336003	0.000418316379767861	PDXK/ALDH2/DAB2/AKR1A1/IDH2/ALDH1A1/ADH5/AKR1C3/ALDH3A1/AKR1C1/TKT/GLO1/TALDO1/ALDH3A2/TPI1/PARK7	16
GO:0070301	BP	GO:0070301	cellular response to hydrogen peroxide	19/1384	93/18903	3.66811246409785e-05	0.000588381422090401	0.000433388055452428	TNFAIP3/KDM6B/NR4A3/PPIF/SPHK1/SIRPA/NFE2L2/RHOB/ANXA1/FYN/CDK1/PCNA/RPS3/NQO1/PYCR1/BNIP3/PDCD10/TXN/PARK7	19
GO:0009116	BP	GO:0009116	nucleoside metabolic process	14/1384	56/18903	3.7297627516799e-05	0.000596078933537707	0.000439057863153219	UPP1/DPYD/ADA2/CDA/PNP/TYMP/APOBEC3G/APOBEC3C/NUDT1/TK1/APRT/AHCY/NME4/DNPH1	14
GO:0051438	BP	GO:0051438	regulation of ubiquitin-protein transferase activity	14/1384	56/18903	3.7297627516799e-05	0.000596078933537707	0.000439057863153219	UBE2C/MAD2L2/MAD2L1/BUB3/PIN1/RPS2/RPL37/RPS7/RPL23/DCUN1D5/RPS20/BAG2/RPS15/PARK7	14
GO:0007568	BP	GO:0007568	aging	28/1384	169/18903	3.84047787170187e-05	0.000612651003811161	0.000451264464247313	SOD2/PTGS2/TIMP1/FOS/JUND/INHBA/ADM/NFE2L2/TFRC/ATP2B1/CANX/IRAK1/GNA13/TSPO/CD68/GRB2/SERP1/C1QA/UCP2/GPX4/TYMS/NUDT1/SOD1/CLDN1/NQO1/IGFBP2/GCLM/TNFRSF1B	28
GO:0032829	BP	GO:0032829	regulation of CD4-positive, CD25-positive, alpha-beta regulatory T cell differentiation	5/1384	7/18903	3.87162385020447e-05	0.000614250722125167	0.000452442779509062	HLA-DRA/HLA-DRB1/IFNG/FOXP3/IL2RG	5
GO:0032831	BP	GO:0032831	positive regulation of CD4-positive, CD25-positive, alpha-beta regulatory T cell differentiation	5/1384	7/18903	3.87162385020447e-05	0.000614250722125167	0.000452442779509062	HLA-DRA/HLA-DRB1/IFNG/FOXP3/IL2RG	5
GO:0140507	BP	GO:0140507	granzyme-mediated programmed cell death signaling pathway	5/1384	7/18903	3.87162385020447e-05	0.000614250722125167	0.000452442779509062	SRGN/GZMA/GZMB/NKG7/BNIP3	5
GO:0009162	BP	GO:0009162	deoxyribonucleoside monophosphate metabolic process	9/1384	25/18903	4.10254387802185e-05	0.000645877234508246	0.000475738132128708	UPP1/DPYD/PNP/TYMP/TYMS/DUT/TK1/DCK/DNPH1	9
GO:0034114	BP	GO:0034114	regulation of heterotypic cell-cell adhesion	9/1384	25/18903	4.10254387802185e-05	0.000645877234508246	0.000475738132128708	IL1B/IL1RN/CD44/KLF4/TNF/MYADM/FLOT1/LCK/SKAP1	9
GO:0002347	BP	GO:0002347	response to tumor cell	12/1384	43/18903	4.10797461783264e-05	0.000645877234508246	0.000475738132128708	KLF4/LAPTM5/SPI1/NECTIN2/HLA-DRB1/TXNIP/NKG7/PRF1/HLA-A/HMGB1/HSPD1/PRDX2	12
GO:0042554	BP	GO:0042554	superoxide anion generation	12/1384	43/18903	4.10797461783264e-05	0.000645877234508246	0.000475738132128708	SOD2/CYBB/ITGAM/TYROBP/CLEC7A/NCF2/ITGB2/TGFB1/CYBA/GNAI2/SOD1/GSTP1	12
GO:0071364	BP	GO:0071364	cellular response to epidermal growth factor stimulus	12/1384	43/18903	4.10797461783264e-05	0.000645877234508246	0.000475738132128708	FOS/ZFP36/CFLAR/PTPN12/IQGAP1/ZFP36L2/ZFP36L1/DAB2/MCM7/NCL/BAG4/EEF1A1	12
GO:1900180	BP	GO:1900180	regulation of protein localization to nucleus	24/1384	135/18903	4.21979982303875e-05	0.000661930021157905	0.000487562240996679	PTGS2/FLNA/LILRB4/GLUL/TGFB1/TFRC/CD36/LMNA/TRIM28/IFNG/FYN/CDK1/PIN1/RASSF5/TPR/JUP/HSP90AB1/NMD3/NPM1/RAN/CCT6A/CCT4/TRIM29/PARK7	24
GO:0002517	BP	GO:0002517	T cell tolerance induction	7/1384	15/18903	4.23283236083097e-05	0.000661930021157905	0.000487562240996679	LILRB4/CD3E/ICOS/HLA-B/CBLB/FOXP3/IL2RA	7
GO:0002679	BP	GO:0002679	respiratory burst involved in defense response	7/1384	15/18903	4.23283236083097e-05	0.000661930021157905	0.000487562240996679	GRN/SLAMF8/HCK/TREM2/SELENOK/RPS19/PRDX2	7
GO:0002287	BP	GO:0002287	alpha-beta T cell activation involved in immune response	16/1384	71/18903	4.25555929396328e-05	0.000663107328555779	0.000488429418213154	NFKBIZ/GPR183/NLRP3/JUNB/RIPK2/HLA-DRA/CD86/HLA-DRB1/ANXA1/IFNG/BATF/HMGB1/PTGER4/STAT3/FOXP3/RORA	16
GO:0002293	BP	GO:0002293	alpha-beta T cell differentiation involved in immune response	16/1384	71/18903	4.25555929396328e-05	0.000663107328555779	0.000488429418213154	NFKBIZ/GPR183/NLRP3/JUNB/RIPK2/HLA-DRA/CD86/HLA-DRB1/ANXA1/IFNG/BATF/HMGB1/PTGER4/STAT3/FOXP3/RORA	16
GO:0050921	BP	GO:0050921	positive regulation of chemotaxis	25/1384	144/18903	4.44234349914745e-05	0.000690978420206072	0.000508958615363436	CXCL8/CCL3/CCL4/C5AR1/CSF1R/VEGFA/ADAM17/TGFB1/NRP1/SPI1/TREM2/STX4/TMSB4X/AIF1/CD74/CXCL13/CCL5/HMGB1/RAC2/CXCR4/CALR/MDK/HSPB1/S100A14/C1QBP	25
GO:0002688	BP	GO:0002688	regulation of leukocyte chemotaxis	23/1384	127/18903	4.47887415602928e-05	0.000693837001358283	0.000511064179680046	CXCL8/CCL3/DUSP1/CCL4/TNFAIP6/C5AR1/CSF1R/VEGFA/ADAM17/SLAMF8/SPI1/LYN/AIF1/CD74/CXCL13/CCL5/HMGB1/RAC2/CALR/MDK/MIF/S100A14/C1QBP	23
GO:0051090	BP	GO:0051090	regulation of DNA-binding transcription factor activity	57/1384	454/18903	4.4867564402441e-05	0.000693837001358283	0.000511064179680046	NFKBIA/IL1B/SGK1/KLF4/TNFAIP3/RGCC/TNF/S100A8/NLRP3/FLNA/RIPK2/CLEC7A/BHLHE40/CFLAR/VEGFA/IRAK3/SPHK1/S100A9/HCK/SPI1/TFRC/CD36/MTDH/TRIB1/APP/ARID5B/IRAK1/ID2/HSPA1A/CTNNB1/FLOT1/HSPA1B/TMSB4X/NUPR1/RB1/HMOX1/PPIA/PRKCH/MAD2L2/SP100/G3BP2/EIF2AK2/STAT3/RBCK1/NTS/JUP/RPS3/CDKN2A/ID3/NPM1/MAP3K13/PRDX2/FOXP3/TNFRSF4/RTKN2/PARK7/CARD16	57
GO:0002335	BP	GO:0002335	mature B cell differentiation	11/1384	37/18903	4.49830770465213e-05	0.000693837001358283	0.000511064179680046	GPR183/SLAMF8/XBP1/FCGR2B/SPI1/IRF8/CMTM7/LGALS1/ITM2A/IL2RG/POU2AF1	11
GO:2001238	BP	GO:2001238	positive regulation of extrinsic apoptotic signaling pathway	13/1384	50/18903	4.50370515066806e-05	0.000693837001358283	0.000511064179680046	G0S2/INHBA/ATF3/TNF/PMAIP1/SKIL/PDIA3/ITM2C/PTPRC/TNFSF10/STK4/PPP1CA/RBCK1	13
GO:0002712	BP	GO:0002712	regulation of B cell mediated immunity	15/1384	64/18903	4.50842974753777e-05	0.000693837001358283	0.000511064179680046	TNF/CD55/TGFB1/FCGR2B/TFRC/NECTIN2/TREM2/HLA-E/PTPRC/MAD2L2/FOXP3/CD28/LTA/NDFIP1/IL27RA	15
GO:0002889	BP	GO:0002889	regulation of immunoglobulin mediated immune response	15/1384	64/18903	4.50842974753777e-05	0.000693837001358283	0.000511064179680046	TNF/CD55/TGFB1/FCGR2B/TFRC/NECTIN2/TREM2/HLA-E/PTPRC/MAD2L2/FOXP3/CD28/LTA/NDFIP1/IL27RA	15
GO:0034656	BP	GO:0034656	nucleobase-containing small molecule catabolic process	10/1384	31/18903	4.56848251271614e-05	0.000701841169119032	0.000516959863281036	UPP1/MGAT1/DPYD/ADA2/CDA/PNP/APOBEC3G/APOBEC3C/NUDT1/AHCY	10
GO:0006749	BP	GO:0006749	glutathione metabolic process	14/1384	57/18903	4.61416108533639e-05	0.000706371397028866	0.000520296723676159	SOD2/NFE2L2/GPX4/GSTO1/SOD1/GSTA1/GSTP1/GSTM3/GCLM/GSTA4/G6PD/GLO1/PARK7/ARL6IP5	14
GO:0061756	BP	GO:0061756	leukocyte adhesion to vascular endothelial cell	14/1384	57/18903	4.61416108533639e-05	0.000706371397028866	0.000520296723676159	KLF4/TNF/ITGB2/SLC39A8/ITGB1/IRAK1/ALOX5/ROCK1/RHOA/ETS1/MDK/SELL/SELPLG/ITGA4	14
GO:0031398	BP	GO:0031398	positive regulation of protein ubiquitination	22/1384	119/18903	4.70397672447628e-05	0.000718859910644134	0.000529495472018659	RIPK2/SPHK1/DDX3X/LAPTM5/UBE2D1/HSPA5/PTTG1IP/GABARAP/NDFIP2/CBLB/UBE2C/PTPN22/UBB/MYCBP2/PIN1/RASSF5/RPS2/NPM1/UBE2V2/DCUN1D5/BIRC3/NDFIP1	22
GO:0019915	BP	GO:0019915	lipid storage	18/1384	87/18903	4.89181607700757e-05	0.000746258515523916	0.000549676646415315	NFKBIA/IL1B/TNF/PLIN2/NFKB1/ABCA1/LPL/EHD1/SOAT1/CD36/HEXB/ABHD5/TREM2/OSBPL8/GM2A/RNF213/APOE/CES1	18
GO:0051783	BP	GO:0051783	regulation of nuclear division	25/1384	145/18903	5.0010039929221e-05	0.000761583958852325	0.000560965011128545	IL1B/DUSP1/EREG/RGCC/TNF/SPHK1/UBE2B/RB1/MKI67/NUSAP1/PKMYT1/ZWINT/CENPF/MAD2L2/MAD2L1/BUB3/BIRC5/RAD21/PIN1/TPR/CALR/ANAPC11/CDK5RAP2/CD28/CUL9	25
GO:0061418	BP	GO:0061418	regulation of transcription from RNA polymerase II promoter in response to hypoxia	6/1384	11/18903	5.10676643480862e-05	0.000776335259758537	0.000571830475902099	EGR1/VEGFA/HIF1A/NFE2L2/CITED2/RBPJ	6
GO:1901990	BP	GO:1901990	regulation of mitotic cell cycle phase transition	47/1384	354/18903	5.25154892780219e-05	0.000794984214909662	0.00058556686203824	DUSP1/KLF4/INHBA/RGCC/PLK3/CDKN1A/ADAM17/DDX3X/APP/ZFP36L2/ZFP36L1/ID2/WAC/ANXA1/TAOK3/AIF1/RB1/ACTB/PSME2/ZWINT/UBE2C/CENPF/RRM2/MAD2L2/CDK1/MAD2L1/PSME1/CCND2/RNASEH2B/BUB3/CDK2AP2/BIRC5/RAD21/TPR/KMT2E/GPNMB/UBD/CDKN2A/ACTL6A/NAE1/ANAPC11/EIF4G1/RPL26/CDK5RAP2/CDK4/CRADD/CDKN1B	47
GO:0006509	BP	GO:0006509	membrane protein ectodomain proteolysis	12/1384	44/18903	5.27499267055575e-05	0.000794984214909662	0.00058556686203824	IL1B/TIMP1/TNF/TIMP2/ADAM17/ADAM9/ROCK1/IFNG/MYH9/APOE/MMP7/TNFRSF1B	12
GO:0050856	BP	GO:0050856	regulation of T cell receptor signaling pathway	12/1384	44/18903	5.27499267055575e-05	0.000794984214909662	0.00058556686203824	LILRB4/CD81/LAPTM5/NECTIN2/LGALS3/LCK/SLA2/CBLB/PTPN22/ELF1/EZR/RPS3	12
GO:1900026	BP	GO:1900026	positive regulation of substrate adhesion-dependent cell spreading	12/1384	44/18903	5.27499267055575e-05	0.000794984214909662	0.00058556686203824	FLNA/LIMS1/NRP1/MYADM/S100A10/DAB2/ARPC2/CALR/P4HB/MDK/RAC3/C1QBP	12
GO:1905521	BP	GO:1905521	regulation of macrophage migration	12/1384	44/18903	5.27499267055575e-05	0.000794984214909662	0.00058556686203824	CCL3/C5AR1/CSF1R/CD81/SLAMF8/MMP14/TREM2/CCL5/CNN2/MDK/MIF/CD9	12
GO:1905475	BP	GO:1905475	regulation of protein localization to membrane	28/1384	172/18903	5.30678266928709e-05	0.000798396302968951	0.000588080126654573	TNF/ITGAM/TNFAIP6/LRP1/ITGB2/CD81/RHOQ/TGFB1/PICALM/ITGB1/MMP14/GSN/TREM2/STX4/NUMB/VAMP8/LGALS3/ACTB/DAB2/GZMB/IFNG/FYN/PRKCH/CSK/EZR/TMEM59/HRAS/CRIPT	28
GO:1903322	BP	GO:1903322	positive regulation of protein modification by small protein conjugation or removal	24/1384	137/18903	5.39328499597949e-05	0.000810013853268796	0.000596637343698719	RIPK2/SPHK1/DDX3X/LAPTM5/UBE2D1/TNIP1/HSPA5/PTTG1IP/TANK/GABARAP/NDFIP2/CBLB/UBE2C/PTPN22/UBB/MYCBP2/PIN1/RASSF5/RPS2/NPM1/UBE2V2/DCUN1D5/BIRC3/NDFIP1	24
GO:0032613	BP	GO:0032613	interleukin-10 production	15/1384	65/18903	5.46854762707275e-05	0.000818499941575245	0.000602887998752482	CD83/TYROBP/CLEC7A/LILRB4/FCGR2B/VSIR/TREM2/HLA-DRB1/TIGIT/HMGB1/SASH3/STAT3/HSPD1/FOXP3/CD28	15
GO:0032653	BP	GO:0032653	regulation of interleukin-10 production	15/1384	65/18903	5.46854762707275e-05	0.000818499941575245	0.000602887998752482	CD83/TYROBP/CLEC7A/LILRB4/FCGR2B/VSIR/TREM2/HLA-DRB1/TIGIT/HMGB1/SASH3/STAT3/HSPD1/FOXP3/CD28	15
GO:0045058	BP	GO:0045058	T cell selection	13/1384	51/18903	5.64291109118176e-05	0.00084315140722007	0.000621045694353927	CTSL/RHOA/CD74/CD3D/CD3E/CD3G/TOX/BATF/ZAP70/PTPRC/STAT3/FOXP3/CD28	13
GO:0001706	BP	GO:0001706	endoderm formation	14/1384	58/18903	5.67657302819134e-05	0.000845286284027264	0.000622618194900958	DUSP1/DUSP2/INHBA/ITGA5/FN1/ITGB2/MMP9/MMP14/CTNNB1/GRB2/DUSP4/SOX2/HSBP1/ITGA4	14
GO:0048008	BP	GO:0048008	platelet-derived growth factor receptor signaling pathway	14/1384	58/18903	5.67657302819134e-05	0.000845286284027264	0.000622618194900958	NR4A3/ZFAND5/CSRNP1/PTPN12/LRP1/VEGFA/TIPARP/NRP1/IQGAP1/ARID5B/PTPN1/TXNIP/CBLB/SLC9A3R1	14
GO:0008154	BP	GO:0008154	actin polymerization or depolymerization	31/1384	200/18903	5.7012552726554e-05	0.000847515391979404	0.000624260103915249	PLEK/HCK/ARHGAP18/MYADM/GSN/GRB2/TMSB4X/AIF1/TMSB10/CAPG/ARPC3/PFN1/CFL1/RHOA/CAPZB/ARPC1B/ARPC5/CORO1A/EVL/BIN1/ARPC2/WDR1/ARPC5L/WIPF1/WAS/COTL1/PFN2/BAG4/DSTN/TWF1/CTTN	31
GO:0002312	BP	GO:0002312	B cell activation involved in immune response	18/1384	88/18903	5.73450322192553e-05	0.000849563244728729	0.00062576850456755	GPR183/TGFB1/XBP1/FCGR2B/SPI1/TFRC/IRF8/LGALS1/ITM2A/BATF/PTPRC/MAD2L2/HSPD1/FOXP3/CD28/NDFIP1/IL27RA/POU2AF1	18
GO:0055072	BP	GO:0055072	iron ion homeostasis	18/1384	88/18903	5.73450322192553e-05	0.000849563244728729	0.00062576850456755	SLC11A1/SOD2/SLC25A37/FTH1/HIF1A/ATP6AP1/SLC39A8/PICALM/TFRC/ATP6V1G1/FTL/SLC40A1/HMOX1/IFNG/B2M/SOD1/MYC/NDFIP1	18
GO:0042100	BP	GO:0042100	B cell proliferation	20/1384	104/18903	5.75090645304977e-05	0.000849719643362212	0.000625883704159338	GPR183/TYROBP/CDKN1A/CD81/IL7R/FCGR2B/TFRC/TNFSF13B/LYN/CD74/MNDA/CTLA4/PTPRC/IKZF3/SASH3/MIF/HSPD1/TNFRSF4/MZB1/CD79A	20
GO:0051051	BP	GO:0051051	negative regulation of transport	59/1384	479/18903	5.75503448575598e-05	0.000849719643362212	0.000625883704159338	IL1B/PTGS2/INHBA/TNF/PIM3/GEM/PPIF/NFKB1/SIRPA/MMP9/FCGR2B/SPI1/PICALM/CD36/GNAI2/UBE2J1/TSPO/INSIG1/RGS2/SDCBP/ANXA1/ATF4/OAZ2/UCP2/VAMP8/OAZ1/APOC1/LGALS3/CALM2/CD74/HMOX1/GSTO1/CORO1A/NDFIP2/HMGB1/SLC9A3R1/BIN1/SP100/HLA-F/CALM3/CSK/CNN2/CALM1/TPR/APOE/ANXA2/FABP5/TMBIM6/BAG4/YWHAE/VPS35/TXN/TBC1D4/TNFRSF1B/PARK7/ARL6IP5/NDFIP1/DERL3/ERLEC1	59
GO:0002275	BP	GO:0002275	myeloid cell activation involved in immune response	19/1384	96/18903	5.80615437289768e-05	0.000855819308410561	0.000630376575407419	CCL3/ITGAM/NR4A3/TYROBP/FGR/FCER1G/ITGB2/GRN/STXBP2/SPI1/TREM2/STX4/LYN/VAMP8/HMOX1/IFNG/RAC2/LAT/S100A13	19
GO:0140694	BP	GO:0140694	non-membrane-bounded organelle assembly	50/1384	386/18903	5.85054894777953e-05	0.000860908770966681	0.0006341253550216	TNF/FLNA/CFLAR/CHMP1B/DDX3X/ASAP1/HCK/ITGB1/AKAP13/GSN/PLEC/CHMP4B/HSPA1A/LCP1/HSPA1B/RHOA/TUBB/CENPK/CENPF/TPX2/SMC3/CIRBP/RPS27/CENPN/G3BP2/BIRC5/WDR1/ACTG1/RPSA/RNF213/EZR/TPR/KRT19/CSRP2/RPS3/RPS5/RPS19/RPL24/RPL10/RPL6/RPL23A/NPM1/RPLP0/RPL38/EIF2A/CDK5RAP2/RPS15/RPS14/C1QBP/RPS28	50
GO:0009164	BP	GO:0009164	nucleoside catabolic process	9/1384	26/18903	5.86825036554044e-05	0.000862059809591008	0.000634973183271131	UPP1/DPYD/ADA2/CDA/PNP/APOBEC3G/APOBEC3C/NUDT1/AHCY	9
GO:0043368	BP	GO:0043368	positive T cell selection	11/1384	38/18903	5.9148363010626e-05	0.000867443051480206	0.000638938353901605	CTSL/CD74/CD3D/CD3E/CD3G/TOX/BATF/ZAP70/PTPRC/STAT3/FOXP3	11
GO:0031623	BP	GO:0031623	receptor internalization	22/1384	121/18903	6.11455217289408e-05	0.00089522789027976	0.000659404019210372	CXCL8/LILRB4/LRP1/CD63/VEGFA/ADM/RAB31/FCER1G/ITGB2/CD81/PICALM/TFRC/CD36/ITGB1/NUMB/SDCBP/GRB2/FLOT1/AP2S1/EZR/ANXA2/CD9	22
GO:0001516	BP	GO:0001516	prostaglandin biosynthetic process	10/1384	32/18903	6.21131857323495e-05	0.000904840832555061	0.000666484688659566	IL1B/PTGS2/PNPLA8/ANXA1/CD74/FABP5/MIF/PTGES3/AKR1C3/CBR1	10
GO:0046457	BP	GO:0046457	prostanoid biosynthetic process	10/1384	32/18903	6.21131857323495e-05	0.000904840832555061	0.000666484688659566	IL1B/PTGS2/PNPLA8/ANXA1/CD74/FABP5/MIF/PTGES3/AKR1C3/CBR1	10
GO:0051085	BP	GO:0051085	chaperone cofactor-dependent protein refolding	10/1384	32/18903	6.21131857323495e-05	0.000904840832555061	0.000666484688659566	HSPA1A/ERO1A/HSPA5/DNAJB1/HSPH1/HSPA1B/CD74/HSPA8/PTGES3/HSPE1	10
GO:0071241	BP	GO:0071241	cellular response to inorganic substance	34/1384	229/18903	6.24396049727606e-05	0.000908079988320515	0.000668870575374871	FOSB/PTGS2/FOS/JUND/FBP1/CYBB/JUNB/PPIF/CFLAR/NFE2L2/MMP9/IQGAP1/JUN/APP/ALOX5AP/TSPO/HSPA5/ATF4/MT2A/MT1F/SLC40A1/HMOX1/B2M/CCNA2/SOD1/CALR/MT1G/CLDN1/NQO1/CPNE3/BNIP3/CPNE1/AKR1C3/CDKN1B	34
GO:1901796	BP	GO:1901796	regulation of signal transduction by p53 class mediator	20/1384	105/18903	6.62249854105396e-05	0.000961529488672826	0.00070824023279929	CD44/SGK1/PLK3/DDX5/PMAIP1/PTTG1IP/CD74/UBB/SOX4/RPL37/MIF/RPS7/RPL23/MYC/NPM1/EIF5A/RPS20/RPL26/RPS15/ARMC10	20
GO:0030574	BP	GO:0030574	collagen catabolic process	12/1384	45/18903	6.71781535029975e-05	0.00097374845094212	0.000717240435896665	CTSB/MMP19/CTSS/CST3/MMP9/CTSL/ITGB1/VSIR/MMP14/MMP12/MMP7/CTSK	12
GO:0060252	BP	GO:0060252	positive regulation of glial cell proliferation	8/1384	21/18903	6.94062861972702e-05	0.00100188267161894	0.000737963447761108	IL1B/TNF/LYN/TSPO/PRKCH/SLC7A5/PPP1CC/LTA	8
GO:0006611	BP	GO:0006611	protein export from nucleus	14/1384	59/18903	6.94635590567797e-05	0.00100188267161894	0.000737963447761108	IL1B/TGFB1/IFI27/SP100/ANP32B/TPR/CALR/YWHAE/SFN/NUTF2/RAN/TXN/DUSP16/PARK7	14
GO:0007566	BP	GO:0007566	embryo implantation	14/1384	59/18903	6.94635590567797e-05	0.00100188267161894	0.000737963447761108	IL1B/PTGS2/TIMP1/SPP1/VEGFA/MMP9/VMP1/TRIM28/ARHGDIB/SOD1/CALR/FKBP4/RPL29/C1QBP	14
GO:0002399	BP	GO:0002399	MHC class II protein complex assembly	7/1384	16/18903	7.04935903356981e-05	0.00101172215340346	0.000745210980937972	HLA-DRA/HLA-DRB1/HLA-DPB1/HLA-DQA1/HLA-DPA1/HLA-DQB1/B2M	7
GO:0002503	BP	GO:0002503	peptide antigen assembly with MHC class II protein complex	7/1384	16/18903	7.04935903356981e-05	0.00101172215340346	0.000745210980937972	HLA-DRA/HLA-DRB1/HLA-DPB1/HLA-DQA1/HLA-DPA1/HLA-DQB1/B2M	7
GO:0051014	BP	GO:0051014	actin filament severing	7/1384	16/18903	7.04935903356981e-05	0.00101172215340346	0.000745210980937972	GSN/FMNL1/CAPG/CFL1/MYH9/DSTN/GMFG	7
GO:0033673	BP	GO:0033673	negative regulation of kinase activity	35/1384	240/18903	7.11833723231649e-05	0.00101994434629218	0.000751267256771662	IL1B/DUSP1/TNFAIP3/GADD45B/LILRB4/CDKN1A/GNAQ/IRAK3/TRIB1/PLEC/LYN/PTPN1/CORO1C/RGS2/TAF7/RB1/PPIA/IFNG/PTPRC/CBLB/PTPN22/CSK/APOE/UCHL1/SERPINB3/HSPB1/GSTP1/CDKN2A/SFN/NPM1/PDCD4/CDK5RAP2/DUSP16/CDKN1B/PARK7	35
GO:0030330	BP	GO:0030330	DNA damage response, signal transduction by p53 class mediator	16/1384	74/18903	7.25748411209216e-05	0.00103478441768164	0.000762198107816215	CD44/PLK3/CDKN1A/DDX5/PMAIP1/PTTG1IP/CD74/BATF/SP100/SOX4/MIF/NPM1/NDRG1/RPL26/CRADD/CDKN1B	16
GO:0042267	BP	GO:0042267	natural killer cell mediated cytotoxicity	16/1384	74/18903	7.25748411209216e-05	0.00103478441768164	0.000762198107816215	ARL8B/NECTIN2/FCGR3A/HLA-E/PRDX1/TUBB/GZMB/NKG7/CD2/LAG3/CORO1A/HLA-A/RAB27A/HLA-B/LYST/HLA-F	16
GO:2000628	BP	GO:2000628	regulation of miRNA metabolic process	16/1384	74/18903	7.25748411209216e-05	0.00103478441768164	0.000762198107816215	FOS/KLF4/EGR1/TNF/LILRB4/NFKB1/TGFB1/HIF1A/SPI1/JUN/ETS1/NR3C1/STAT3/KLF5/MYC/HRAS	16
GO:0030004	BP	GO:0030004	cellular monovalent inorganic cation homeostasis	21/1384	114/18903	7.32048582060385e-05	0.00104206458842723	0.000767560512073618	SLC11A1/TCIRG1/ATP6V0B/RAB20/GRN/SLAMF8/ATP6AP1/ATP1A1/ATP1B3/DMXL2/PPT1/ATP6V0C/ATP6V1B2/ATP6AP2/CA2/TMEM165/ATP6V0E1/RNASEK/ATP6V1F/ATP6V0E2/SLC12A5	21
GO:0000082	BP	GO:0000082	G1/S transition of mitotic cell cycle	36/1384	250/18903	7.37415169873775e-05	0.0010479942625926	0.000771928171995417	KLF4/INHBA/RGCC/PLK3/CDKN1A/ADAM17/BCAT1/DDX3X/ITGB1/ID2/WAC/ANXA1/AIF1/RB1/ACTB/PSME2/RRM2/NASP/PSME1/CDKN3/CCND2/CDK2AP2/KMT2E/GPNMB/EIF4EBP1/MYC/CDKN2A/ACTL6A/GSPT1/EIF4G1/RPL26/RPS6/CDK4/PIM2/CRADD/CDKN1B	36
GO:0048708	BP	GO:0048708	astrocyte differentiation	17/1384	82/18903	7.65043763280225e-05	0.00108549136233874	0.000799547662574079	IL1B/TNF/S100A8/VIM/C5AR1/LRP1/GRN/IFNGR1/S100A9/APP/TREM2/ID2/C1QA/IFNG/BIN1/STAT3/PRPF19	17
GO:0030833	BP	GO:0030833	regulation of actin filament polymerization	24/1384	140/18903	7.70472935927928e-05	0.00109141994138102	0.000803914515853713	HCK/ARHGAP18/MYADM/GSN/GRB2/TMSB4X/TMSB10/CAPG/ARPC3/PFN1/RHOA/CAPZB/ARPC1B/ARPC5/CORO1A/EVL/BIN1/ARPC2/ARPC5L/COTL1/PFN2/BAG4/TWF1/CTTN	24
GO:0018108	BP	GO:0018108	peptidyl-tyrosine phosphorylation	49/1384	380/18903	7.74336845023871e-05	0.00109511560934818	0.000806636658827221	EREG/CD44/HBEGF/ABL2/TNF/SOCS3/ITGA5/RIPK2/FGR/AREG/LILRB4/CSF1R/VEGFA/ITGB2/ADAM17/CD81/TGFB1/NRP1/MATK/HCK/MAP2K3/CD36/APP/TREM2/CLK1/LYN/PTPN1/TNFRSF14/SAMSN1/CD74/IFNG/CD3E/CCL5/LCK/FYN/ZAP70/PTPRC/CBLB/EIF2AK2/JAK1/CSK/NCL/PKM/MIF/CD24/TNFRSF18/IL12RB2/ITK/SOCS1	49
GO:1990868	BP	GO:1990868	response to chemokine	19/1384	98/18903	7.78633481609038e-05	0.00109763421010024	0.000808491801497286	CXCL2/CXCL8/CCL3L1/CXCL3/CCL3/DUSP1/CCL4/CCL20/CCRL2/HIF1A/TREM2/LYN/RHOA/CXCL13/CCL5/CXCR4/DOCK8/CCL18/CXCR3	19
GO:1990869	BP	GO:1990869	cellular response to chemokine	19/1384	98/18903	7.78633481609038e-05	0.00109763421010024	0.000808491801497286	CXCL2/CXCL8/CCL3L1/CXCL3/CCL3/DUSP1/CCL4/CCL20/CCRL2/HIF1A/TREM2/LYN/RHOA/CXCL13/CCL5/CXCR4/DOCK8/CCL18/CXCR3	19
GO:0022900	BP	GO:0022900	electron transport chain	28/1384	176/18903	8.04184754350957e-05	0.00113000260329573	0.000832333606249164	SOD2/CYBB/NCF2/CYBA/PLEC/ALDH2/DNAJC15/CDK1/COX8A/COX4I1/GPX2/COX5B/COX6C/ADH5/NDUFB9/UQCRB/CYB5A/CYC1/COX6A1/NDUFC1/UQCC3/ETFB/ASPH/ME1/NDUFB4/COX7A2L/COA6/PARK7	28
GO:1901136	BP	GO:1901136	carbohydrate derivative catabolic process	28/1384	176/18903	8.04184754350957e-05	0.00113000260329573	0.000832333606249164	CD44/UPP1/GNS/CST3/TGFB1/MGAT1/MANBA/PDE4B/CTSL/DPYD/HEXB/SAMHD1/ADA2/CDA/PNP/TYMP/GM2A/APOBEC3G/APOBEC3C/PDE4D/DUT/NUDT1/CHI3L1/MMP12/ALDH1A1/ACAT1/AHCY/HINT1	28
GO:0001959	BP	GO:0001959	regulation of cytokine-mediated signaling pathway	27/1384	167/18903	8.07919118349652e-05	0.00113342479529245	0.000834854313190553	IL1RN/TNFAIP3/RIPK2/IRAK3/SPHK1/ADAM17/HIF1A/LAPTM5/TREM2/SAMHD1/IRAK1/PTPN1/HSPA1A/HSPA1B/CD74/CCL5/PTPRC/CXCR4/IRF7/MMP12/GSTP1/CPNE1/CD24/IL1R1/IL1R2/SOCS1/CARD16	27
GO:0002431	BP	GO:0002431	Fc receptor mediated stimulatory signaling pathway	10/1384	33/18903	8.33058250392389e-05	0.00116308260686784	0.000856699566635103	NR4A3/FGR/FCER1G/HCK/FCGR2B/LYN/FYN/PTPRC/CSK/MYO1G	10
GO:0045577	BP	GO:0045577	regulation of B cell differentiation	10/1384	33/18903	8.33058250392389e-05	0.00116308260686784	0.000856699566635103	INHBA/SLAMF8/XBP1/MMP14/ZFP36L2/ZFP36L1/ID2/CD27/IKZF3/IL2RG	10
GO:1902253	BP	GO:1902253	regulation of intrinsic apoptotic signaling pathway by p53 class mediator	10/1384	33/18903	8.33058250392389e-05	0.00116308260686784	0.000856699566635103	CD44/PTTG1IP/CD74/UBB/MIF/RPS7/MYC/EIF5A/RPL26/ARMC10	10
GO:0002886	BP	GO:0002886	regulation of myeloid leukocyte mediated immunity	14/1384	60/18903	8.45658517260058e-05	0.00117878853380372	0.000868268186714295	ITGAM/TYROBP/FGR/ITGB2/DDX21/STXBP2/FCGR2B/SPI1/STX4/LYN/HLA-E/VAMP8/HMOX1/RAC2	14
GO:0051258	BP	GO:0051258	protein polymerization	39/1384	281/18903	8.55053081071366e-05	0.00118998296418321	0.00087651374347717	PDE4DIP/HCK/ARHGAP18/MYADM/GSN/CHMP4B/HSPA1A/GRB2/HSPA1B/TMSB4X/AIF1/TMSB10/CAPG/ARPC3/PFN1/RHOA/CAPZB/ARPC1B/ARPC5/GPX4/CORO1A/STMN1/EVL/UBE2C/TPX2/BIN1/ARPC2/ARPC5L/WAS/COTL1/KRT5/PFN2/RPS3/BAG4/TWF1/FKBP4/CDK5RAP2/CTTN/CDKN1B	39
GO:0052372	BP	GO:0052372	modulation by symbiont of entry into host	13/1384	53/18903	8.68950462671261e-05	0.00120739836580723	0.000889341522807697	CXCL8/NECTIN2/GSN/HLA-DRB1/LGALS1/IFITM3/CD74/IFITM1/IFITM2/LY6E/HMGB1/P4HB/KRT6A	13
GO:0018212	BP	GO:0018212	peptidyl-tyrosine modification	49/1384	382/18903	8.83027531222805e-05	0.001225007668911	0.000902312125453342	EREG/CD44/HBEGF/ABL2/TNF/SOCS3/ITGA5/RIPK2/FGR/AREG/LILRB4/CSF1R/VEGFA/ITGB2/ADAM17/CD81/TGFB1/NRP1/MATK/HCK/MAP2K3/CD36/APP/TREM2/CLK1/LYN/PTPN1/TNFRSF14/SAMSN1/CD74/IFNG/CD3E/CCL5/LCK/FYN/ZAP70/PTPRC/CBLB/EIF2AK2/JAK1/CSK/NCL/PKM/MIF/CD24/TNFRSF18/IL12RB2/ITK/SOCS1	49
GO:0006885	BP	GO:0006885	regulation of pH	19/1384	99/18903	8.98411811403614e-05	0.00124437166131872	0.000916575191383536	SLC11A1/TCIRG1/ATP6V0B/RAB20/GRN/SLAMF8/ATP6AP1/DMXL2/PPT1/ATP6V0C/ATP6V1B2/ATP6AP2/CA2/TMEM165/ATP6V0E1/RNASEK/ATP6V1F/ATP6V0E2/SLC12A5	19
GO:0050679	BP	GO:0050679	positive regulation of epithelial cell proliferation	33/1384	224/18903	9.27088408446663e-05	0.00128205601459676	0.000944332608553728	NEAT1/TNFAIP3/TNF/NR4A3/C5AR1/AREG/NR4A1/CFLAR/VEGFA/ADAM17/GRN/GLUL/RTN4/HIF1A/NRP1/XBP1/CYBA/B4GALT1/JUN/CTNNB1/HMOX1/HMGB2/HMGB1/RBPJ/STAT3/MMP12/MYDGF/CLDN1/MDK/NME2/MYC/HRAS/ITGA4	33
GO:0002704	BP	GO:0002704	negative regulation of leukocyte mediated immunity	15/1384	68/18903	9.50456424577484e-05	0.00131021844563399	0.000965076399512783	LILRB4/CD55/IL7R/FCGR2B/SPI1/HLA-E/HMOX1/CD96/HLA-A/PTPRC/HLA-B/HLA-F/BST2/FOXP3/NDFIP1	15
GO:0042093	BP	GO:0042093	T-helper cell differentiation	15/1384	68/18903	9.50456424577484e-05	0.00131021844563399	0.000965076399512783	NFKBIZ/GPR183/NLRP3/JUNB/RIPK2/HLA-DRA/CD86/HLA-DRB1/ANXA1/BATF/HMGB1/PTGER4/STAT3/FOXP3/RORA	15
GO:0061795	BP	GO:0061795	Golgi lumen acidification	6/1384	12/18903	9.57954241419454e-05	0.00131415736705721	0.000967977717318036	ATP6V0B/ATP6AP1/ATP6V0C/ATP6AP2/RNASEK/ATP6V1F	6
GO:0002221	BP	GO:0002221	pattern recognition receptor signaling pathway	29/1384	187/18903	9.66041944116549e-05	0.00131415736705721	0.000967977717318036	NFKBIA/TNFAIP3/TNF/NLRP3/CD14/RIPK2/NINJ1/CTSS/IRAK3/RTN4/DDX3X/PIK3AP1/CYBA/CD36/TREM2/IRAK1/LYN/HSPA1A/TNIP1/FLOT1/HSPA1B/IRF1/HMGB1/PTPN22/IRF7/S100A14/HSPD1/C1QBP/BIRC3	29
GO:0002249	BP	GO:0002249	lymphocyte anergy	5/1384	8/18903	9.69880064617056e-05	0.00131415736705721	0.000967977717318036	LILRB4/CD3E/HLA-B/CBLB/FOXP3	5
GO:0002486	BP	GO:0002486	antigen processing and presentation of endogenous peptide antigen via MHC class I via ER pathway, TAP-independent	5/1384	8/18903	9.69880064617056e-05	0.00131415736705721	0.000967977717318036	HLA-C/HLA-E/HLA-A/HLA-B/HLA-F	5
GO:0002667	BP	GO:0002667	regulation of T cell anergy	5/1384	8/18903	9.69880064617056e-05	0.00131415736705721	0.000967977717318036	LILRB4/CD3E/HLA-B/CBLB/FOXP3	5
GO:0002870	BP	GO:0002870	T cell anergy	5/1384	8/18903	9.69880064617056e-05	0.00131415736705721	0.000967977717318036	LILRB4/CD3E/HLA-B/CBLB/FOXP3	5
GO:0002911	BP	GO:0002911	regulation of lymphocyte anergy	5/1384	8/18903	9.69880064617056e-05	0.00131415736705721	0.000967977717318036	LILRB4/CD3E/HLA-B/CBLB/FOXP3	5
GO:0035740	BP	GO:0035740	CD8-positive, alpha-beta T cell proliferation	5/1384	8/18903	9.69880064617056e-05	0.00131415736705721	0.000967977717318036	VSIR/HLA-E/IRF1/HLA-A/PTPN22	5
GO:0036261	BP	GO:0036261	7-methylguanosine cap hypermethylation	5/1384	8/18903	9.69880064617056e-05	0.00131415736705721	0.000967977717318036	SNRPB/SNRPG/SNRPD2/SNRPF/SNRPE	5
GO:1902255	BP	GO:1902255	positive regulation of intrinsic apoptotic signaling pathway by p53 class mediator	5/1384	8/18903	9.69880064617056e-05	0.00131415736705721	0.000967977717318036	UBB/RPS7/MYC/EIF5A/RPL26	5
GO:2000564	BP	GO:2000564	regulation of CD8-positive, alpha-beta T cell proliferation	5/1384	8/18903	9.69880064617056e-05	0.00131415736705721	0.000967977717318036	VSIR/HLA-E/IRF1/HLA-A/PTPN22	5
GO:0033120	BP	GO:0033120	positive regulation of RNA splicing	11/1384	40/18903	9.92005378439213e-05	0.0013399750669134	0.000986994433884608	SLC38A2/HSPA1A/SRSF5/TRA2B/HNRNPLL/CIRBP/HSPA8/NCL/PRPF19/CLNS1A/PRDX6	11
GO:1990000	BP	GO:1990000	amyloid fibril formation	11/1384	40/18903	9.92005378439213e-05	0.0013399750669134	0.000986994433884608	CD36/APP/GSN/TREM2/PFDN5/B2M/FUS/APOE/PFDN4/HNRNPA1/PFDN6	11
GO:0051017	BP	GO:0051017	actin filament bundle assembly	26/1384	160/18903	9.96463921050495e-05	0.0013439171831664	0.000989898104927085	RGCC/PLEK/CCDC88A/FLNA/ACTN1/NRP1/SDC4/S100A10/LCP1/HSP90B1/MARCKS/ROCK1/WASF2/AIF1/PFN1/RHOA/STMN1/EVL/PTGER4/ACTG1/WAS/EZR/PFN2/PDLIM1/BAG4/CORO1B	26
GO:0033138	BP	GO:0033138	positive regulation of peptidyl-serine phosphorylation	20/1384	108/18903	9.98225387322197e-05	0.00134421523607616	0.000990117643760451	PTGS2/CD44/TNF/RIPK2/FNIP2/VEGFA/TGFB1/TFRC/APP/IFNG/MAD2L2/STK4/PFN2/MIF/BAG4/HSP90AB1/PDCD10/EIF4G1/TXN/PARK7	20
GO:0010822	BP	GO:0010822	positive regulation of mitochondrion organization	16/1384	76/18903	0.000101703262403209	0.00136628180372517	0.00100637136368577	PLAUR/PPIF/HIF1A/MMP9/TREM2/PMAIP1/GZMB/TNFSF10/ATP5IF1/DCN/DDHD2/VPS35/BNIP3/SLC25A5/SSBP1/PARK7	16
GO:0010042	BP	GO:0010042	response to manganese ion	8/1384	22/18903	0.000102087524183911	0.00136628180372517	0.00100637136368577	SOD2/PTGS2/TFRC/ADAM9/APP/TSPO/HSPA5/ATF4	8
GO:0032069	BP	GO:0032069	regulation of nuclease activity	8/1384	22/18903	0.000102087524183911	0.00136628180372517	0.00100637136368577	HSPA1A/GZMA/HMGB2/HMGB1/PCNA/TMBIM6/RPS3/NPM1	8
GO:0045061	BP	GO:0045061	thymic T cell selection	8/1384	22/18903	0.000102087524183911	0.00136628180372517	0.00100637136368577	CD74/CD3D/CD3E/CD3G/TOX/ZAP70/PTPRC/CD28	8
GO:0046456	BP	GO:0046456	icosanoid biosynthetic process	14/1384	61/18903	0.000102443636453968	0.0013668550025953	0.00100679356862696	IL1B/PTGS2/PNPLA8/LTA4H/ALOX5AP/ALOX5/ANXA1/CD74/MGST3/FABP5/MIF/PTGES3/AKR1C3/CBR1	14
GO:1902893	BP	GO:1902893	regulation of miRNA transcription	14/1384	61/18903	0.000102443636453968	0.0013668550025953	0.00100679356862696	FOS/KLF4/EGR1/TNF/LILRB4/TGFB1/HIF1A/SPI1/JUN/ETS1/NR3C1/STAT3/KLF5/MYC	14
GO:0002701	BP	GO:0002701	negative regulation of production of molecular mediator of immune response	12/1384	47/18903	0.000106463654835373	0.00141616135989858	0.00104311148335172	TNF/LILRB4/IRAK3/TGFB1/FCGR2B/HMOX1/CD96/HLA-F/BST2/TMBIM6/FOXP3/NDFIP1	12
GO:1902622	BP	GO:1902622	regulation of neutrophil migration	12/1384	47/18903	0.000106463654835373	0.00141616135989858	0.00104311148335172	CXCL8/TNFAIP6/C5AR1/SLAMF8/SELENOK/CD74/RAC2/CD99/MDK/C1QBP/IL1R1/RHOH	12
GO:0014009	BP	GO:0014009	glial cell proliferation	13/1384	54/18903	0.000106855218280915	0.00141920644553922	0.00104535442253187	IL1B/TNF/AREG/CSF1R/TREM2/LYN/TSPO/RB1/PRKCH/SLC7A5/SOX4/PPP1CC/LTA	13
GO:0060759	BP	GO:0060759	regulation of response to cytokine stimulus	28/1384	179/18903	0.000108619350089471	0.00144039047177083	0.0010609580829985	IL1RN/KLF4/TNFAIP3/RIPK2/IRAK3/SPHK1/ADAM17/HIF1A/LAPTM5/TREM2/SAMHD1/IRAK1/PTPN1/HSPA1A/HSPA1B/CD74/CCL5/PTPRC/CXCR4/IRF7/MMP12/GSTP1/CPNE1/CD24/IL1R1/IL1R2/SOCS1/CARD16	28
GO:0051607	BP	GO:0051607	defense response to virus	41/1384	304/18903	0.000108780348486933	0.00144039047177083	0.0010609580829985	IL1B/TNFAIP3/ITGAX/DDX21/BNIP3L/IFNGR2/DNAJC3/SAMHD1/FGL2/PMAIP1/TRIM28/TANK/IRF1/SELENOK/VAMP8/IFITM3/IFI27/IFNG/PRF1/IFITM1/APOBEC3G/PTPRC/APOBEC3C/IFITM2/LYST/PTPN22/MX1/IFI16/DDIT4/IRF7/ISG20/EIF2AK2/IFI44L/BST2/PCBP2/MMP12/EXOSC4/BNIP3/C1QBP/FOXP3/BIRC3	41
GO:0036336	BP	GO:0036336	dendritic cell migration	10/1384	34/18903	0.000110323913211249	0.00145861585860812	0.00107438247857717	GPR183/SLAMF8/SPI1/ALOX5/CCL5/HMGB1/CXCR4/DOCK8/CALR/C1QBP	10
GO:0034134	BP	GO:0034134	toll-like receptor 2 signaling pathway	7/1384	17/18903	0.000112272491835911	0.00147989390296096	0.00109005539060275	TNFAIP3/RIPK2/PIK3AP1/CYBA/TREM2/IRAK1/LYN	7
GO:0090594	BP	GO:0090594	inflammatory response to wounding	7/1384	17/18903	0.000112272491835911	0.00147989390296096	0.00109005539060275	TIMP1/GRN/TGFB1/HIF1A/ALOX5/HMOX1/MDK	7
GO:0014015	BP	GO:0014015	positive regulation of gliogenesis	15/1384	69/18903	0.000113328521382577	0.00148912886237224	0.00109685764667538	IL1B/TNF/TGFB1/LYN/ID2/TSPO/PRKCH/CXCR4/BIN1/SLC7A5/MDK/PRPF19/PPP1CC/LTA/TNFRSF1B	15
GO:0000303	BP	GO:0000303	response to superoxide	9/1384	28/18903	0.000113485066866552	0.00148912886237224	0.00109685764667538	SOD2/NFE2L2/CD36/UCP2/PRDX1/DHFR/SOD1/NQO1/PRDX2	9
GO:0032703	BP	GO:0032703	negative regulation of interleukin-2 production	9/1384	28/18903	0.000113485066866552	0.00148912886237224	0.00109685764667538	TNFAIP3/ZFP36/LILRB4/VSIG4/LAPTM5/LAG3/PTPRC/EZR/FOXP3	9
GO:0140014	BP	GO:0140014	mitotic nuclear division	43/1384	325/18903	0.000116277543716855	0.00152348024995988	0.00112216007892385	IL1B/DUSP1/EREG/RGCC/TNF/FLNA/CHMP1B/SPHK1/CHMP4B/HSPA1A/EML4/HSPA1B/RHOA/RB1/ACTB/MKI67/NUSAP1/PKMYT1/ZWINT/CENPK/SMC4/UBE2C/CENPF/PTTG1/TPX2/MAD2L2/SMC3/MAD2L1/BUB3/BIRC5/RAD21/PIN1/RANBP1/TPR/RPL24/ACTL6A/RAN/ANAPC11/BANF1/CDK5RAP2/CD28/CUL9/CDKN1B	43
GO:0140546	BP	GO:0140546	defense response to symbiont	41/1384	305/18903	0.000116994387065153	0.0015305742451732	0.00112738535061915	IL1B/TNFAIP3/ITGAX/DDX21/BNIP3L/IFNGR2/DNAJC3/SAMHD1/FGL2/PMAIP1/TRIM28/TANK/IRF1/SELENOK/VAMP8/IFITM3/IFI27/IFNG/PRF1/IFITM1/APOBEC3G/PTPRC/APOBEC3C/IFITM2/LYST/PTPN22/MX1/IFI16/DDIT4/IRF7/ISG20/EIF2AK2/IFI44L/BST2/PCBP2/MMP12/EXOSC4/BNIP3/C1QBP/FOXP3/BIRC3	41
GO:0034655	BP	GO:0034655	nucleobase-containing compound catabolic process	53/1384	428/18903	0.000117263636504662	0.00153180013793366	0.00112828831468243	SLC11A1/ZFP36/VIM/UPP1/YBX3/MGAT1/RNASET2/PDE4B/DPYD/SAMHD1/ADA2/BTG2/ETF1/CDA/ZFP36L2/ZFP36L1/HSPA1A/PNP/PABPC4/DDX5/TYMP/ROCK1/HSPA1B/YBX1/APOBEC3G/APOBEC3C/PDE4D/DUT/ENTPD1/CIRBP/ISG20/FUS/RNASEH2B/NUDT1/CARHSP1/PKP3/LSM1/EIF3E/PABPC1/NPM1/EXOSC4/ACAT1/AHCY/GSPT1/PKP1/FXR1/NCBP2/HINT1/DNPH1/TNFRSF1B/GRSF1/DCPS/TENT5C	53
GO:0034121	BP	GO:0034121	regulation of toll-like receptor signaling pathway	16/1384	77/18903	0.000119770867896428	0.00156221314389272	0.00115068982672581	TNFAIP3/CD14/NINJ1/IRAK3/RTN4/DDX3X/CYBA/CD36/TREM2/LYN/FLOT1/IRF1/HMGB1/PTPN22/IRF7/BIRC3	16
GO:0010001	BP	GO:0010001	glial cell differentiation	33/1384	227/18903	0.000120213755900844	0.00156564960297129	0.00115322104246749	IL1B/TNF/S100A8/VIM/C5AR1/LRP1/GRN/IFNGR1/TGFB1/S100A9/APP/TREM2/PLEC/LYN/ID2/CTNNB1/C1QA/RHOA/IFNG/CXCR4/CDK1/BIN1/WDR1/CSK/SOD1/STAT3/SOX4/MDK/SOX2/BNIP3/PRPF19/NDRG1/TNFRSF1B	33
GO:0050830	BP	GO:0050830	defense response to Gram-positive bacterium	21/1384	118/18903	0.000122404237010525	0.00159180234300125	0.00117248454182487	IL1B/LYZ/TNF/C5AR1/RIPK2/FGR/ADAM17/IL7R/CD36/TNFRSF14/HLA-E/RNASE1/HMGB2/HLA-A/FAU/ROMO1/RPL39/KRT6A/DEFB1/LTA/IL27RA	21
GO:0001914	BP	GO:0001914	regulation of T cell mediated cytotoxicity	11/1384	41/18903	0.000126679404286483	0.00164250294473084	0.00120982942453002	IL7R/FCGR2B/NECTIN2/HLA-DRA/HLA-DRB1/HLA-E/B2M/HLA-A/PTPRC/HLA-B/HLA-F	11
GO:0006458	BP	GO:0006458	'de novo' protein folding	11/1384	41/18903	0.000126679404286483	0.00164250294473084	0.00120982942453002	HSPA1A/ERO1A/HSPA5/DNAJB1/HSPH1/HSPA1B/CD74/HSPA8/PTGES3/HSPD1/HSPE1	11
GO:0001788	BP	GO:0001788	antibody-dependent cellular cytotoxicity	4/1384	5/18903	0.000134742339629577	0.00172652225493052	0.00127171609209088	FCGR2B/FCGR3A/HLA-E/IGHG1	4
GO:0002669	BP	GO:0002669	positive regulation of T cell anergy	4/1384	5/18903	0.000134742339629577	0.00172652225493052	0.00127171609209088	LILRB4/CD3E/CBLB/FOXP3	4
GO:0002913	BP	GO:0002913	positive regulation of lymphocyte anergy	4/1384	5/18903	0.000134742339629577	0.00172652225493052	0.00127171609209088	LILRB4/CD3E/CBLB/FOXP3	4
GO:0010286	BP	GO:0010286	heat acclimation	4/1384	5/18903	0.000134742339629577	0.00172652225493052	0.00127171609209088	HSPA1A/HSPA1B/RBBP7/HSBP1	4
GO:0061419	BP	GO:0061419	positive regulation of transcription from RNA polymerase II promoter in response to hypoxia	4/1384	5/18903	0.000134742339629577	0.00172652225493052	0.00127171609209088	VEGFA/HIF1A/NFE2L2/RBPJ	4
GO:0070370	BP	GO:0070370	cellular heat acclimation	4/1384	5/18903	0.000134742339629577	0.00172652225493052	0.00127171609209088	HSPA1A/HSPA1B/RBBP7/HSBP1	4
GO:1905912	BP	GO:1905912	regulation of calcium ion export across plasma membrane	4/1384	5/18903	0.000134742339629577	0.00172652225493052	0.00127171609209088	CALM2/CALM3/CALM1/YWHAE	4
GO:1905913	BP	GO:1905913	negative regulation of calcium ion export across plasma membrane	4/1384	5/18903	0.000134742339629577	0.00172652225493052	0.00127171609209088	CALM2/CALM3/CALM1/YWHAE	4
GO:0010720	BP	GO:0010720	positive regulation of cell development	41/1384	307/18903	0.000135127109891102	0.00172891372567413	0.00127347759375686	IL1B/TNF/TYROBP/FLNA/CLEC7A/FN1/LIMS1/VEGFA/TGFB1/HIF1A/NRP1/TGM2/ITGB1/MYADM/S100A10/TRIB1/NUMB/LYN/ID2/TSPO/SKIL/CTNNB1/NPTN/DAB2/IFNG/PRKCH/CXCR4/BIN1/ARPC2/SRRT/SLC7A5/CALR/P4HB/MDK/RAC3/MAP3K13/PRPF19/PPP1CC/C1QBP/LTA/TNFRSF1B	41
GO:0042274	BP	GO:0042274	ribosomal small subunit biogenesis	16/1384	78/18903	0.000140579142456618	0.00179603747741793	0.00132291938636065	RPS27/RPSA/RPS5/RPS19/RPS21/RPS7/RPS25/RPS24/NPM1/RPL38/RPS16/RPS17/RPS6/RPS15/RPS14/RPS28	16
GO:0019430	BP	GO:0019430	removal of superoxide radicals	8/1384	23/18903	0.000146526807276386	0.00186655900772809	0.00137486390354147	SOD2/NFE2L2/CD36/PRDX1/DHFR/SOD1/NQO1/PRDX2	8
GO:0045591	BP	GO:0045591	positive regulation of regulatory T cell differentiation	8/1384	23/18903	0.000146526807276386	0.00186655900772809	0.00137486390354147	LILRB4/VSIR/HLA-DRA/HLA-DRB1/IFNG/FOXP3/IL2RG/SOCS1	8
GO:0031532	BP	GO:0031532	actin cytoskeleton reorganization	20/1384	111/18903	0.00014769449215487	0.001873229852534	0.00137977749249944	ABL2/PLEK/FLNA/CSF1R/NRP1/HCK/GSN/PLEC/PTPN1/GRB2/PARVB/ANXA1/ARHGDIB/RHOA/MYH9/EZR/MDK/HRAS/CTTN/GMFG	20
GO:0042177	BP	GO:0042177	negative regulation of protein catabolic process	20/1384	111/18903	0.00014769449215487	0.001873229852534	0.00137977749249944	TIMP1/FLNA/TIMP2/IRAK3/CST3/SDCBP/WAC/ROCK1/FYN/MAD2L2/MAD2L1/MYCBP2/PIN1/ANXA2/NQO1/HSP90AB1/VPS35/GABARAPL2/EIF3H/PARK7	20
GO:0071347	BP	GO:0071347	cellular response to interleukin-1	20/1384	111/18903	0.00014769449215487	0.001873229852534	0.00137977749249944	IL1B/CXCL8/CCL3L1/CCL3/IL1RN/CCL4/CCL20/CEBPB/EGR1/NFKB1/IRAK3/SIRPA/HIF1A/IRAK1/TANK/CCL5/CCL18/IL1R1/RORA/IL1R2	20
GO:0061572	BP	GO:0061572	actin filament bundle organization	26/1384	164/18903	0.000150812483229601	0.00190999960618504	0.00140686123688021	RGCC/PLEK/CCDC88A/FLNA/ACTN1/NRP1/SDC4/S100A10/LCP1/HSP90B1/MARCKS/ROCK1/WASF2/AIF1/PFN1/RHOA/STMN1/EVL/PTGER4/ACTG1/WAS/EZR/PFN2/PDLIM1/BAG4/CORO1B	26
GO:0000305	BP	GO:0000305	response to oxygen radical	9/1384	29/18903	0.000153925541365934	0.0019437833197672	0.00143174553367414	SOD2/NFE2L2/CD36/UCP2/PRDX1/DHFR/SOD1/NQO1/PRDX2	9
GO:0097421	BP	GO:0097421	liver regeneration	9/1384	29/18903	0.000153925541365934	0.0019437833197672	0.00143174553367414	CEBPB/TNF/SRSF5/UCP2/HMOX1/TYMS/PCNA/SLC7A5/CLDN1	9
GO:0050920	BP	GO:0050920	regulation of chemotaxis	33/1384	230/18903	0.000154848315657417	0.00195261040813095	0.00143824736143016	CXCL8/CCL3/DUSP1/CCL4/GPR183/TNFAIP6/C5AR1/CSF1R/VEGFA/ADAM17/TGFB1/SLAMF8/NRP1/SPI1/TREM2/STX4/LYN/TMSB4X/AIF1/CD74/CXCL13/CCL5/HMGB1/RAC2/CXCR4/MYCBP2/CALR/MDK/HSPB1/MIF/S100A14/C1QBP/CORO1B	33
GO:1903076	BP	GO:1903076	regulation of protein localization to plasma membrane	19/1384	103/18903	0.000155616282852789	0.00195847094718665	0.00144256409803994	TNF/LRP1/RHOQ/TGFB1/PICALM/ITGB1/MMP14/TREM2/STX4/NUMB/VAMP8/LGALS3/ACTB/DAB2/IFNG/PRKCH/CSK/EZR/TMEM59	19
GO:0055074	BP	GO:0055074	calcium ion homeostasis	41/1384	309/18903	0.00015576195706481	0.00195847094718665	0.00144256409803994	CCL3/FLNA/ATP13A3/TCIRG1/ADM/SNX10/TGM2/CYBA/TMEM38B/HEXB/ATP2B1/APP/LYN/GRINA/BCAP31/HSP90B1/ERO1A/NPTN/TMEM165/ATF4/TPT1/SELENOK/CALM2/GSTO1/CCL5/LCK/CORO1A/PTPRC/PDE4D/ANXA6/CALM3/HERPUD1/CALM1/APOE/CALR/TMBIM6/YWHAE/S100A14/BNIP3/STIM1/JSRP1	41
GO:0051897	BP	GO:0051897	positive regulation of protein kinase B signaling	21/1384	120/18903	0.000156557253476005	0.00196563826450593	0.00144784337709124	CCL3/HBEGF/TNF/RTN4/TGFB1/ENG/ITGB1/MTDH/OSBPL8/CHI3L1/MYDGF/NTS/BAG4/HSP90AB1/CPNE1/AKR1C2/AKR1C3/TXN/C1QBP/CD28/PARK7	21
GO:0002548	BP	GO:0002548	monocyte chemotaxis	15/1384	71/18903	0.000159252226376946	0.00199660190713395	0.00147065047528377	CCL3L1/CCL3/DUSP1/CCL4/CCL20/SLAMF8/LYN/ANXA1/AIF1/LGALS3/CCL5/HMGB1/CCL18/RPS19/S100A14	15
GO:0032735	BP	GO:0032735	positive regulation of interleukin-12 production	11/1384	42/18903	0.000160376945517653	0.00200494158536825	0.00147679328808745	RIPK2/CLEC7A/LAPTM5/CD36/IRF8/IRF1/IFNG/HMGB1/MDK/HSPD1/LTB	11
GO:0034142	BP	GO:0034142	toll-like receptor 4 signaling pathway	11/1384	42/18903	0.000160376945517653	0.00200494158536825	0.00147679328808745	NFKBIA/TNFAIP3/CD14/RIPK2/NINJ1/PIK3AP1/TREM2/IRAK1/LYN/PTPN22/S100A14	11
GO:0034109	BP	GO:0034109	homotypic cell-cell adhesion	18/1384	95/18903	0.000161633367323944	0.00201775788736586	0.00148623347772005	PLAUR/PLEK/FLNA/FN1/TLN1/LYN/ACTB/MYL12A/PPIA/CCL5/CD99/JAK1/ACTG1/MYH9/CLIC1/HSPB1/JUP/CD9	18
GO:0043300	BP	GO:0043300	regulation of leukocyte degranulation	12/1384	49/18903	0.000164008346647672	0.00204448118978227	0.00150591724004615	ITGAM/FGR/ITGB2/STXBP2/FCGR2B/SPI1/STX4/LYN/VAMP8/HMOX1/RAC2/HLA-F	12
GO:0001892	BP	GO:0001892	embryonic placenta development	17/1384	87/18903	0.000164909392070562	0.00204985663135003	0.00150987666514147	CEBPB/SOCS3/JUNB/ADM/HIF1A/CITED2/PHLDA2/ZFP36L1/DNAJB6/PRDM1/GRB2/TRIM28/RBPJ/STK4/KRT19/SPINT2/SOX15	17
GO:1900182	BP	GO:1900182	positive regulation of protein localization to nucleus	17/1384	87/18903	0.000164909392070562	0.00204985663135003	0.00150987666514147	PTGS2/FLNA/TGFB1/TFRC/TRIM28/IFNG/FYN/CDK1/TPR/JUP/HSP90AB1/NMD3/NPM1/RAN/CCT6A/CCT4/PARK7	17
GO:0002664	BP	GO:0002664	regulation of T cell tolerance induction	6/1384	13/18903	0.000166878457538335	0.00206550556096384	0.00152140330232038	LILRB4/CD3E/HLA-B/CBLB/FOXP3/IL2RA	6
GO:0002863	BP	GO:0002863	positive regulation of inflammatory response to antigenic stimulus	6/1384	13/18903	0.000166878457538335	0.00206550556096384	0.00152140330232038	TNF/CD81/HLA-E/CD28/LTA/PARK7	6
GO:2001198	BP	GO:2001198	regulation of dendritic cell differentiation	6/1384	13/18903	0.000166878457538335	0.00206550556096384	0.00152140330232038	CEBPB/FCGR2B/HLA-B/HMGB1/TMEM176A/TMEM176B	6
GO:0044843	BP	GO:0044843	cell cycle G1/S phase transition	38/1384	280/18903	0.000167748845438389	0.00207333771288298	0.0015271722830577	KLF4/INHBA/RGCC/PLK3/CDKN1A/ADAM17/BCAT1/DDX3X/ITGB1/ID2/WAC/ANXA1/AIF1/RB1/ACTB/PSME2/RRM2/NASP/CCNA2/PSME1/CDKN3/CCND2/CDK2AP2/KMT2E/GPNMB/SOX2/EIF4EBP1/MYC/CDKN2A/ACTL6A/GSPT1/EIF4G1/RPL26/RPS6/CDK4/PIM2/CRADD/CDKN1B	38
GO:0003159	BP	GO:0003159	morphogenesis of an endothelium	7/1384	18/18903	0.000172132202098649	0.00211552900776452	0.00155824940847198	ITGAX/RHOB/CTNNB1/RHOA/CXCR4/RBPJ/CCM2	7
GO:0030730	BP	GO:0030730	sequestering of triglyceride	7/1384	18/18903	0.000172132202098649	0.00211552900776452	0.00155824940847198	IL1B/TNF/PLIN2/LPL/ABHD5/TREM2/OSBPL8	7
GO:0060263	BP	GO:0060263	regulation of respiratory burst	7/1384	18/18903	0.000172132202098649	0.00211552900776452	0.00155824940847198	CLEC7A/GRN/SLAMF8/RAC2/RPS19/JCHAIN/IGHA1	7
GO:0061154	BP	GO:0061154	endothelial tube morphogenesis	7/1384	18/18903	0.000172132202098649	0.00211552900776452	0.00155824940847198	ITGAX/RHOB/CTNNB1/RHOA/CXCR4/RBPJ/CCM2	7
GO:0043542	BP	GO:0043542	endothelial cell migration	38/1384	281/18903	0.000180609974732989	0.00221660005558377	0.00163269598892535	PTGS2/KLF4/RGCC/TNF/NR4A1/VEGFA/ADAM17/GRN/GLUL/TGFB1/HIF1A/NFE2L2/NRP1/RHOB/MAP2K3/ITGB1/RAB13/NUS1/ANXA1/TMSB4X/RHOA/HMOX1/CXCL13/HMGB1/ETS1/SP100/MYH9/APOE/SPARC/CALR/PRCP/DCN/S100A2/HSPB1/JUP/PDCD10/PTP4A3/CORO1B	38
GO:2000146	BP	GO:2000146	negative regulation of cell motility	48/1384	383/18903	0.000181598009233041	0.00222559582663977	0.00163932206442482	DUSP1/TIMP1/KLF4/RGCC/TNF/TNFAIP6/LRP1/MITF/ABHD2/TGFB1/SLAMF8/NFE2L2/CITED2/ENG/RHOB/TRIB1/GNA13/OSBPL8/CORO1C/AIF1/ARHGDIB/RHOA/CD74/HMOX1/CXCL13/IFITM1/EVL/HMGB1/SLC9A3R1/SP100/BST2/RBBP4/PTGER4/RBBP7/PIN1/WAS/STAT3/CNN2/APOE/CALR/PFN2/DCN/JUP/MIF/SPINT2/PDCD10/CORO1B/IL27RA	48
GO:0003158	BP	GO:0003158	endothelium development	23/1384	139/18903	0.000186186681734312	0.00227863251727013	0.00167838765582004	IL1B/ICAM1/KDM6B/TNF/ITGAX/BTG1/VEGFA/NRP1/RHOB/MYADM/CTNNB1/ROCK1/SLC40A1/RHOA/PDE4D/CXCR4/RBPJ/EZR/CLDN1/GSTM3/PDCD10/FOXP3/CCM2	23
GO:0007033	BP	GO:0007033	vacuole organization	31/1384	213/18903	0.000186493327525136	0.00227918876188282	0.00167879737264998	CTSD/TCIRG1/ATP6V0B/ABCA1/CHMP1B/RAB20/GRN/TPP1/ATP6AP1/LAPTM5/ARL8B/HEXB/SCARB2/PPT1/ATP6V0C/CHMP4B/TOM1/ATP6AP2/VMP1/GAA/TMEM165/RNASEK/GABARAP/ATP6V1F/NUPR1/CORO1A/LYST/ANXA2/RB1CC1/VPS35/GABARAPL2	31
GO:0010922	BP	GO:0010922	positive regulation of phosphatase activity	10/1384	36/18903	0.000186915129742684	0.00228114884214638	0.00168024112213298	PPP1R15A/PLEK/PPP1R15B/ROCK1/CALM2/IFNG/PTPRC/CALM3/CALM1/HSP90AB1	10
GO:0046700	BP	GO:0046700	heterocycle catabolic process	56/1384	468/18903	0.000189308116201117	0.00230712656699853	0.00169937570938551	SLC11A1/ZFP36/VIM/UPP1/NFE2L2/YBX3/MGAT1/RNASET2/PDE4B/DPYD/SAMHD1/ADA2/BTG2/ETF1/CDA/ZFP36L2/ZFP36L1/HSPA1A/PNP/PABPC4/DDX5/TYMP/ROCK1/HSPA1B/YBX1/HMOX1/APOBEC3G/APOBEC3C/PDE4D/DUT/ENTPD1/CIRBP/ISG20/FUS/RNASEH2B/NUDT1/CARHSP1/PKP3/LSM1/EIF3E/PABPC1/NPM1/EXOSC4/ACAT1/AASDHPPT/AHCY/GSPT1/PKP1/FXR1/NCBP2/HINT1/DNPH1/TNFRSF1B/GRSF1/DCPS/TENT5C	56
GO:1905954	BP	GO:1905954	positive regulation of lipid localization	20/1384	113/18903	0.000189908127952018	0.00231121105231424	0.0017023842461646	NFKBIA/IL1B/SPP1/ACSL1/PLIN2/LRP1/NFKB1/ABCA1/LPL/EHD1/CD36/TREM2/TMEM30A/DAB2/APOE/PLTP/ANXA2/DBI/MIF/CES1	20
GO:0061082	BP	GO:0061082	myeloid leukocyte cytokine production	12/1384	50/18903	0.000201578229323774	0.00244982121041679	0.00180448126118013	NR4A3/RIPK2/IRAK3/DDX21/TGFB1/LAPTM5/CD36/UBE2J1/LITAF/CD74/HMOX1/MIF	12
GO:0002484	BP	GO:0002484	antigen processing and presentation of endogenous peptide antigen via MHC class I via ER pathway	5/1384	9/18903	0.000205025930524306	0.00247107219579433	0.00182013424219456	HLA-C/HLA-E/HLA-A/HLA-B/HLA-F	5
GO:0042590	BP	GO:0042590	antigen processing and presentation of exogenous peptide antigen via MHC class I	5/1384	9/18903	0.000205025930524306	0.00247107219579433	0.00182013424219456	IFI30/FCER1G/CLEC4A/HLA-A/TAP1	5
GO:0044597	BP	GO:0044597	daunorubicin metabolic process	5/1384	9/18903	0.000205025930524306	0.00247107219579433	0.00182013424219456	AKR1A1/AKR1C2/AKR1B10/AKR1C3/AKR1C1	5
GO:0051541	BP	GO:0051541	elastin metabolic process	5/1384	9/18903	0.000205025930524306	0.00247107219579433	0.00182013424219456	HBEGF/CST3/HIF1A/CTSL/MMP12	5
GO:0110095	BP	GO:0110095	cellular detoxification of aldehyde	5/1384	9/18903	0.000205025930524306	0.00247107219579433	0.00182013424219456	AKR1A1/ALDH1A1/ADH5/AKR1B10/PARK7	5
GO:2000343	BP	GO:2000343	positive regulation of chemokine (C-X-C motif) ligand 2 production	5/1384	9/18903	0.000205025930524306	0.00247107219579433	0.00182013424219456	TNF/LPL/CD74/HMGB1/MIF	5
GO:1903241	BP	GO:1903241	U2-type prespliceosome assembly	8/1384	24/18903	0.000205752508609695	0.00247640881396993	0.00182406507088319	SNRPB/SF3A2/DDX46/SNRPG/SNRPD2/SNRPF/SF3B6/SNRPE	8
GO:0031100	BP	GO:0031100	animal organ regeneration	14/1384	65/18903	0.00021071802964754	0.00253267978884908	0.00186551296074798	CEBPB/TNF/NR4A3/ADM/LCP1/SRSF5/UCP2/HMOX1/TYMS/CDK1/CCNA2/PCNA/SLC7A5/CLDN1	14
GO:0002690	BP	GO:0002690	positive regulation of leukocyte chemotaxis	18/1384	97/18903	0.000212469467131051	0.00255021811579855	0.001878431284011	CXCL8/CCL3/CCL4/C5AR1/CSF1R/VEGFA/ADAM17/SPI1/AIF1/CD74/CXCL13/CCL5/HMGB1/RAC2/CALR/MDK/S100A14/C1QBP	18
GO:0006874	BP	GO:0006874	cellular calcium ion homeostasis	38/1384	284/18903	0.000224682906376868	0.00269310857286339	0.0019836810675783	CCL3/FLNA/ATP13A3/TCIRG1/TGM2/CYBA/TMEM38B/HEXB/ATP2B1/APP/LYN/GRINA/BCAP31/HSP90B1/ERO1A/NPTN/TMEM165/ATF4/TPT1/SELENOK/CALM2/GSTO1/CCL5/LCK/CORO1A/PTPRC/PDE4D/ANXA6/CALM3/HERPUD1/CALM1/APOE/CALR/TMBIM6/YWHAE/BNIP3/STIM1/JSRP1	38
GO:0001890	BP	GO:0001890	placenta development	24/1384	150/18903	0.000230962822629952	0.00275730859554925	0.00203096930943505	PTGS2/CEBPB/SPP1/SOCS3/JUNB/CTSB/ADM/HIF1A/CITED2/PHLDA2/ZFP36L1/DNAJB6/PRDM1/GRB2/TRIM28/RBPJ/STK4/SOD1/KRT19/HSP90AB1/SPINT2/SOX15/RPS6/CDKN1B	24
GO:0001889	BP	GO:0001889	liver development	23/1384	141/18903	0.000231249824999828	0.00275730859554925	0.00203096930943505	SOD2/TNFAIP3/CEBPB/TNF/CFLAR/CITED2/XBP1/JUN/ARID5B/RPS6KA1/SRSF5/ANXA1/UCP2/HMOX1/TYMS/PCNA/SLC7A5/ACO2/CLDN1/MDK/RB1CC1/ACAT1/MPST	23
GO:0001961	BP	GO:0001961	positive regulation of cytokine-mediated signaling pathway	13/1384	58/18903	0.000231302990137755	0.00275730859554925	0.00203096930943505	RIPK2/ADAM17/HIF1A/LAPTM5/TREM2/HSPA1A/HSPA1B/CD74/CXCR4/IRF7/MMP12/CPNE1/IL1R1	13
GO:0031529	BP	GO:0031529	ruffle organization	13/1384	58/18903	0.000231302990137755	0.00275730859554925	0.00203096930943505	ICAM1/PLEK/TCIRG1/CSF1R/SNX10/CORO1C/AIF1/PFN1/EVL/PFN2/BAG4/HRAS/CORO1B	13
GO:0051084	BP	GO:0051084	'de novo' post-translational protein folding	10/1384	37/18903	0.000239482556667187	0.00284703649792626	0.00209706079307306	HSPA1A/ERO1A/HSPA5/DNAJB1/HSPH1/HSPA1B/CD74/HSPA8/PTGES3/HSPE1	10
GO:0071276	BP	GO:0071276	cellular response to cadmium ion	10/1384	37/18903	0.000239482556667187	0.00284703649792626	0.00209706079307306	FOS/CYBB/MMP9/JUN/MT2A/MT1F/HMOX1/SOD1/MT1G/AKR1C3	10
GO:0032873	BP	GO:0032873	negative regulation of stress-activated MAPK cascade	12/1384	51/18903	0.000246239496527452	0.00291941011779694	0.00215036951629952	DUSP1/SIRPA/TREM2/TAOK3/PPIA/PTPN22/EZR/SERPINB3/GSTP1/MYC/PDCD4/DUSP16	12
GO:0070303	BP	GO:0070303	negative regulation of stress-activated protein kinase signaling cascade	12/1384	51/18903	0.000246239496527452	0.00291941011779694	0.00215036951629952	DUSP1/SIRPA/TREM2/TAOK3/PPIA/PTPN22/EZR/SERPINB3/GSTP1/MYC/PDCD4/DUSP16	12
GO:0006879	BP	GO:0006879	cellular iron ion homeostasis	14/1384	66/18903	0.000249671692245855	0.00295208019856006	0.00217443353708913	SLC11A1/FTH1/HIF1A/ATP6AP1/SLC39A8/TFRC/ATP6V1G1/FTL/SLC40A1/HMOX1/IFNG/SOD1/MYC/NDFIP1	14
GO:0034605	BP	GO:0034605	cellular response to heat	14/1384	66/18903	0.000249671692245855	0.00295208019856006	0.00217443353708913	PTGS2/IER5/IRAK1/LYN/DNAJB6/HSPA1A/DNAJB1/HSPA1B/HMOX1/RBBP7/TPR/YWHAE/HSBP1/HSP90AB1	14
GO:0021762	BP	GO:0021762	substantia nigra development	11/1384	44/18903	0.000250930501485544	0.00295894534589575	0.00217949024476633	BASP1/HSPA5/RHOA/CALM2/YWHAH/ACTB/CALM3/CALM1/YWHAE/G6PD/YWHAQ	11
GO:1903573	BP	GO:1903573	negative regulation of response to endoplasmic reticulum stress	11/1384	44/18903	0.000250930501485544	0.00295894534589575	0.00217949024476633	PPP1R15A/PPP1R15B/XBP1/GRINA/ALOX5/PTPN1/HSPA1A/HSPA5/HERPUD1/TMBIM6/PARK7	11
GO:0010586	BP	GO:0010586	miRNA metabolic process	17/1384	90/18903	0.000252858644669803	0.00297765793979582	0.00219327350572316	FOS/KLF4/EGR1/TNF/LILRB4/NFKB1/TGFB1/HIF1A/SPI1/JUN/DDX5/ETS1/NR3C1/STAT3/KLF5/MYC/HRAS	17
GO:0002523	BP	GO:0002523	leukocyte migration involved in inflammatory response	7/1384	19/18903	0.000255374760262272	0.00300323471435119	0.00221211276232293	TNF/S100A8/NINJ1/SLAMF8/S100A9/ALOX5/MDK	7
GO:1905897	BP	GO:1905897	regulation of response to endoplasmic reticulum stress	16/1384	82/18903	0.000258548423948856	0.00303646507049491	0.00223658946891226	PPP1R15A/PPP1R15B/NFE2L2/XBP1/FCGR2B/GRINA/ALOX5/PTPN1/HSPA1A/BCAP31/PMAIP1/HSPA5/NUPR1/HERPUD1/TMBIM6/PARK7	16
GO:0032963	BP	GO:0032963	collagen metabolic process	19/1384	107/18903	0.000260417628596458	0.00305020701628549	0.00224671146620978	INHBA/RGCC/VIM/CTSB/MMP19/CTSS/CST3/TGFB1/HIF1A/MMP9/ENG/RUNX1/CTSL/ITGB1/VSIR/MMP14/MMP12/MMP7/CTSK	19
GO:0062207	BP	GO:0062207	regulation of pattern recognition receptor signaling pathway	19/1384	107/18903	0.000260417628596458	0.00305020701628549	0.00224671146620978	TNFAIP3/CD14/NINJ1/IRAK3/RTN4/DDX3X/CYBA/CD36/TREM2/LYN/HSPA1A/FLOT1/HSPA1B/IRF1/HMGB1/PTPN22/IRF7/C1QBP/BIRC3	19
GO:0044270	BP	GO:0044270	cellular nitrogen compound catabolic process	56/1384	474/18903	0.000262652207745795	0.00307225625306945	0.00226295242062343	SLC11A1/ZFP36/VIM/UPP1/YBX3/MGAT1/RNASET2/PDE4B/DPYD/SAMHD1/ADA2/BTG2/ETF1/CDA/ZFP36L2/ZFP36L1/HSPA1A/PNP/PABPC4/DDX5/TYMP/ROCK1/HSPA1B/YBX1/HMOX1/APOBEC3G/APOBEC3C/PDE4D/DUT/ENTPD1/CIRBP/ISG20/FUS/RNASEH2B/NUDT1/CARHSP1/PKP3/LSM1/EIF3E/PABPC1/NPM1/EXOSC4/ACAT1/AASDHPPT/AHCY/MPST/GSPT1/PKP1/FXR1/NCBP2/HINT1/DNPH1/TNFRSF1B/GRSF1/DCPS/TENT5C	56
GO:0001916	BP	GO:0001916	positive regulation of T cell mediated cytotoxicity	9/1384	31/18903	0.000271165567920692	0.00316759135967331	0.00233317404033502	NECTIN2/HLA-DRA/HLA-DRB1/HLA-E/B2M/HLA-A/PTPRC/HLA-B/HLA-F	9
GO:0030041	BP	GO:0030041	actin filament polymerization	26/1384	170/18903	0.000271536605213378	0.00316768504958815	0.00233324305014479	HCK/ARHGAP18/MYADM/GSN/GRB2/TMSB4X/AIF1/TMSB10/CAPG/ARPC3/PFN1/RHOA/CAPZB/ARPC1B/ARPC5/CORO1A/EVL/BIN1/ARPC2/ARPC5L/WAS/COTL1/PFN2/BAG4/TWF1/CTTN	26
GO:0043374	BP	GO:0043374	CD8-positive, alpha-beta T cell differentiation	6/1384	14/18903	0.000273962093396517	0.00317898035502394	0.00234156290912532	LILRB4/RUNX1/IRF1/TOX/RUNX3/SOCS1	6
GO:0043558	BP	GO:0043558	regulation of translational initiation in response to stress	6/1384	14/18903	0.000273962093396517	0.00317898035502394	0.00234156290912532	PPP1R15A/PPP1R15B/DNAJC3/EIF2AK2/PPP1CA/NPM1	6
GO:0048388	BP	GO:0048388	endosomal lumen acidification	6/1384	14/18903	0.000273962093396517	0.00317898035502394	0.00234156290912532	ATP6V0B/ATP6AP1/ATP6V0C/ATP6AP2/RNASEK/ATP6V1F	6
GO:0071801	BP	GO:0071801	regulation of podosome assembly	6/1384	14/18903	0.000273962093396517	0.00317898035502394	0.00234156290912532	TNF/ASAP1/HCK/GSN/LCP1/RHOA	6
GO:0032869	BP	GO:0032869	cellular response to insulin stimulus	30/1384	208/18903	0.000275515502159921	0.00319275998917327	0.00235171266679035	IL1B/FBP1/PTPRE/SOCS3/CFLAR/RAB31/LPL/RHOQ/XBP1/RAB13/GNAI2/ATP2B1/ZFP36L1/INSIG1/PTPN1/OSBPL8/SRSF5/GRB2/UCP2/RB1/NUCKS1/NCL/PKM/SESN3/APRT/CDK4/RBM4/TBC1D4/SOCS1/MZB1	30
GO:0009144	BP	GO:0009144	purine nucleoside triphosphate metabolic process	34/1384	247/18903	0.000276251606012572	0.0031934649478002	0.00235223192290047	FBP1/RHOQ/TGFB1/HIF1A/APP/TREM2/ATP6V0C/SAMHD1/ATP6V1B2/TSPO/HSPA1A/HSPA1B/TMSB4X/NUPR1/RHOA/ATP5F1E/IFNG/DDIT4/ATP5IF1/HSPA8/STAT3/ALDOA/PKM/NME2/GAPDH/NDUFB9/IMPDH2/RAN/NDUFC1/UQCC3/NME4/NDUFB4/ATP5MF/TPI1	34
GO:0031589	BP	GO:0031589	cell-substrate adhesion	46/1384	369/18903	0.000276534535628499	0.0031934649478002	0.00235223192290047	CD44/ITGAM/ITGA5/ITGAX/FLNA/FN1/CD63/LIMS1/VEGFA/ACTN1/ITGB2/NRP1/SDC4/CD36/ITGB1/MYADM/ADAM9/S100A10/MMP14/TLN1/CORO1C/CTNNB1/PARVB/ROCK1/RHOA/DAB2/CD3E/CD96/CORO1A/SKAP1/RAC2/SPOCK2/ARPC2/ACTG1/STK4/MMP12/CALR/P4HB/MDK/JUP/RAC3/CDKN2A/CTTN/C1QBP/ITGA4/MYO1G	46
GO:0001912	BP	GO:0001912	positive regulation of leukocyte mediated cytotoxicity	13/1384	59/18903	0.000277040220660641	0.0031934649478002	0.00235223192290047	ITGAM/TYROBP/SPI1/NECTIN2/HLA-DRA/HLA-DRB1/HLA-E/LAG3/B2M/HLA-A/PTPRC/HLA-B/HLA-F	13
GO:0043903	BP	GO:0043903	regulation of biological process involved in symbiotic interaction	13/1384	59/18903	0.000277040220660641	0.0031934649478002	0.00235223192290047	CXCL8/NECTIN2/GSN/HLA-DRB1/LGALS1/IFITM3/CD74/IFITM1/IFITM2/LY6E/HMGB1/P4HB/KRT6A	13
GO:0009141	BP	GO:0009141	nucleoside triphosphate metabolic process	36/1384	267/18903	0.000279433840943455	0.00321680698690315	0.00236942512540027	FBP1/RHOQ/TGFB1/HIF1A/APP/TREM2/ATP6V0C/SAMHD1/ATP6V1B2/TSPO/HSPA1A/HSPA1B/TMSB4X/NUPR1/RHOA/ATP5F1E/IFNG/TYMS/DUT/DDIT4/ATP5IF1/HSPA8/STAT3/ALDOA/PKM/NME2/GAPDH/NDUFB9/IMPDH2/RAN/NDUFC1/UQCC3/NME4/NDUFB4/ATP5MF/TPI1	36
GO:0019835	BP	GO:0019835	cytolysis	8/1384	25/18903	0.000283271129705919	0.00323537156781918	0.00238309936343944	LYZ/NINJ1/TGFB1/GZMA/GZMB/NKG7/GZMH/PRF1	8
GO:0031579	BP	GO:0031579	membrane raft organization	8/1384	25/18903	0.000283271129705919	0.00323537156781918	0.00238309936343944	MYADM/S100A10/PPT1/GSN/FLOT1/CD2/PTPRC/ANXA2	8
GO:0050860	BP	GO:0050860	negative regulation of T cell receptor signaling pathway	8/1384	25/18903	0.000283271129705919	0.00323537156781918	0.00238309936343944	LILRB4/LAPTM5/LGALS3/SLA2/CBLB/PTPN22/ELF1/EZR	8
GO:0071450	BP	GO:0071450	cellular response to oxygen radical	8/1384	25/18903	0.000283271129705919	0.00323537156781918	0.00238309936343944	SOD2/NFE2L2/CD36/PRDX1/DHFR/SOD1/NQO1/PRDX2	8
GO:0071451	BP	GO:0071451	cellular response to superoxide	8/1384	25/18903	0.000283271129705919	0.00323537156781918	0.00238309936343944	SOD2/NFE2L2/CD36/PRDX1/DHFR/SOD1/NQO1/PRDX2	8
GO:1904996	BP	GO:1904996	positive regulation of leukocyte adhesion to vascular endothelial cell	8/1384	25/18903	0.000283271129705919	0.00323537156781918	0.00238309936343944	TNF/ITGB2/IRAK1/ALOX5/RHOA/ETS1/MDK/ITGA4	8
GO:0050848	BP	GO:0050848	regulation of calcium-mediated signaling	16/1384	83/18903	0.000298861789544783	0.00340897774584023	0.00251097363186852	CCL3/CCL4/PLEK/TNF/CLEC7A/TMBIM4/TREM2/SELENOK/CALM2/CD3E/TBC1D10C/SLA2/ZAP70/CALM3/CALM1/HINT1	16
GO:0043536	BP	GO:0043536	positive regulation of blood vessel endothelial cell migration	15/1384	75/18903	0.000301135111677277	0.00342595173989038	0.002523476280658	PTGS2/VEGFA/ADAM17/TGFB1/HIF1A/NFE2L2/NRP1/MAP2K3/NUS1/ANXA1/TMSB4X/HMOX1/HMGB1/ETS1/HSPB1	15
GO:0050810	BP	GO:0050810	regulation of steroid biosynthetic process	15/1384	75/18903	0.000301135111677277	0.00342595173989038	0.002523476280658	EGR1/TNF/NFKB1/ADM/ASAH1/ATP1A1/TSPO/INSIG1/DAB2/IFNG/NR3C1/SOD1/APOE/AKR1C3/CES1	15
GO:0071887	BP	GO:0071887	leukocyte apoptotic process	20/1384	117/18903	0.000307118641650085	0.00348947560812323	0.00257026648288846	ADAM17/HIF1A/IL7R/CTSL/LYN/ANXA1/LGALS3/CD74/CCL5/CD3G/PDCD1/CD27/TSC22D3/IRF7/DOCK8/MIF/CDKN2A/RPS6/IL2RA/FAS	20
GO:0006690	BP	GO:0006690	icosanoid metabolic process	21/1384	126/18903	0.000314532167410459	0.00356906071888643	0.00262888702239171	IL1B/PTGS2/PNPLA8/LTA4H/ALOX5AP/ALOX5/ANXA1/CD74/GPX4/MGST3/FABP5/GSTA1/GSTP1/MIF/PTGES3/AKR1C2/AKR1C3/AKR1C1/EPHX1/CBR1/PTGR1	21
GO:0061008	BP	GO:0061008	hepaticobiliary system development	23/1384	144/18903	0.00031687540896013	0.00359098028387804	0.00264503246358244	SOD2/TNFAIP3/CEBPB/TNF/CFLAR/CITED2/XBP1/JUN/ARID5B/RPS6KA1/SRSF5/ANXA1/UCP2/HMOX1/TYMS/PCNA/SLC7A5/ACO2/CLDN1/MDK/RB1CC1/ACAT1/MPST	23
GO:0032868	BP	GO:0032868	response to insulin	36/1384	269/18903	0.000323155104391209	0.00365739486500349	0.0026939518976213	IL1B/FOS/EGR1/FBP1/PTPRE/SOCS3/CFLAR/ADM/RAB31/LPL/RHOQ/XBP1/RAB13/GNAI2/ATP2B1/LYN/ZFP36L1/INSIG1/PTPN1/OSBPL8/SRSF5/GRB2/UCP2/RB1/TNFSF10/NUCKS1/NCL/CTSK/PKM/SESN3/APRT/CDK4/RBM4/TBC1D4/SOCS1/MZB1	36
GO:0019439	BP	GO:0019439	aromatic compound catabolic process	57/1384	489/18903	0.000328258301724971	0.00371033930162189	0.00273294953685939	SLC11A1/ZFP36/VIM/UPP1/YBX3/MGAT1/RNASET2/PDE4B/DPYD/SAMHD1/ADA2/BTG2/ETF1/CDA/ZFP36L2/ZFP36L1/HSPA1A/PNP/PABPC4/DDX5/TYMP/ROCK1/COMT/HSPA1B/YBX1/HMOX1/APOBEC3G/APOBEC3C/PDE4D/DUT/ENTPD1/CIRBP/ISG20/FUS/RNASEH2B/NUDT1/CARHSP1/PKP3/LSM1/EIF3E/PABPC1/NPM1/EXOSC4/ACAT1/AASDHPPT/AHCY/GSPT1/PKP1/EPHX1/FXR1/NCBP2/HINT1/DNPH1/TNFRSF1B/GRSF1/DCPS/TENT5C	57
GO:0043407	BP	GO:0043407	negative regulation of MAP kinase activity	13/1384	60/18903	0.000330277812068093	0.00372833659522145	0.00274620592427014	IL1B/DUSP1/IRAK3/LYN/PTPN1/RGS2/PTPN22/APOE/UCHL1/SERPINB3/GSTP1/PDCD4/DUSP16	13
GO:0042254	BP	GO:0042254	ribosome biogenesis	40/1384	310/18903	0.000334339617607333	0.00376931201969197	0.00277638746785037	DDX21/GLUL/DDX3X/RPS27/ISG20/RPSA/RPL7/RPL35A/RPS5/RPS19/RPS21/RPS7/RPL24/RPL27/RPS25/FBL/RPL10/RPL6/RPL23A/NMD3/RPS24/NPM1/RPLP0/RPL38/RAN/EXOSC4/RPS16/MPHOSPH6/EIF2A/RPL26/RPS17/RPS6/RPL10A/RPL7A/RPS15/RPL35/METTL5/RPS14/C1QBP/RPS28	40
GO:0008037	BP	GO:0008037	cell recognition	32/1384	230/18903	0.000339817917238937	0.00382613051074447	0.0028182386453799	VCAN/CLEC7A/CD81/RTN4/NRP1/B4GALT1/CD36/APP/TREM2/NPTN/LGALS3/TRBC1/PRF1/TRBC2/CD6/CXCR4/DOCK8/ALDOA/YWHAZ/CCT4/CD9/CD5/IGHG3/IGLL5/IGHG4/IGKC/IGHG1/IGLC3/IGHM/IGHA1/IGLC2/IGHG2	32
GO:0032770	BP	GO:0032770	positive regulation of monooxygenase activity	9/1384	32/18903	0.000352968673994393	0.0039537928745508	0.00291227177002873	IL1B/TNF/HIF1A/NUS1/IFNG/CALM3/DHFR/APOE/PARK7	9
GO:0046825	BP	GO:0046825	regulation of protein export from nucleus	9/1384	32/18903	0.000352968673994393	0.0039537928745508	0.00291227177002873	IL1B/IFI27/SP100/ANP32B/TPR/YWHAE/SFN/TXN/PARK7	9
GO:1903715	BP	GO:1903715	regulation of aerobic respiration	9/1384	32/18903	0.000352968673994393	0.0039537928745508	0.00291227177002873	TNF/PPIF/HIF1A/DNAJC15/NUPR1/RHOA/BNIP3/COX7A2L/PARK7	9
GO:1990776	BP	GO:1990776	response to angiotensin	9/1384	32/18903	0.000352968673994393	0.0039537928745508	0.00291227177002873	PTGS2/INHBA/CYBB/NFKB1/NFE2L2/CYBA/AGTRAP/CA2/ROCK1	9
GO:0002639	BP	GO:0002639	positive regulation of immunoglobulin production	12/1384	53/18903	0.000361129188001757	0.00403484416709773	0.00297197226489484	TGFB1/XBP1/TFRC/STX4/CD86/HLA-E/PTPRC/MAD2L2/SASH3/TNFRSF4/CD28/MZB1	12
GO:0009409	BP	GO:0009409	response to cold	12/1384	53/18903	0.000361129188001757	0.00403484416709773	0.00297197226489484	NFKBIA/SOD2/FOS/ADM/LPL/DNAJC3/METRNL/ATP2B1/ACADVL/UCP2/CIRBP/HSPD1	12
GO:0002577	BP	GO:0002577	regulation of antigen processing and presentation	7/1384	20/18903	0.000368165490101291	0.00408729270562833	0.0030106046371481	SLC11A1/FCGR2B/TREM2/FGL2/CD68/CD74/WAS	7
GO:0002888	BP	GO:0002888	positive regulation of myeloid leukocyte mediated immunity	7/1384	20/18903	0.000368165490101291	0.00408729270562833	0.0030106046371481	ITGAM/TYROBP/ITGB2/DDX21/SPI1/STX4/HLA-E	7
GO:0009110	BP	GO:0009110	vitamin biosynthetic process	7/1384	20/18903	0.000368165490101291	0.00408729270562833	0.0030106046371481	TNF/NFKB1/PDXK/AKR1A1/IFNG/PLTP/PSAT1	7
GO:1900221	BP	GO:1900221	regulation of amyloid-beta clearance	7/1384	20/18903	0.000368165490101291	0.00408729270562833	0.0030106046371481	TNF/LRP1/IFNGR1/TREM2/ROCK1/IFNG/APOE	7
GO:1902236	BP	GO:1902236	negative regulation of endoplasmic reticulum stress-induced intrinsic apoptotic signaling pathway	7/1384	20/18903	0.000368165490101291	0.00408729270562833	0.0030106046371481	XBP1/GRINA/PTPN1/HSPA1A/HERPUD1/TMBIM6/PARK7	7
GO:0001794	BP	GO:0001794	type IIa hypersensitivity	4/1384	6/18903	0.000380673793584577	0.00417138209885718	0.00307254292623641	FCGR2B/FCGR3A/HLA-E/IGHG1	4
GO:0002445	BP	GO:0002445	type II hypersensitivity	4/1384	6/18903	0.000380673793584577	0.00417138209885718	0.00307254292623641	FCGR2B/FCGR3A/HLA-E/IGHG1	4
GO:0033634	BP	GO:0033634	positive regulation of cell-cell adhesion mediated by integrin	4/1384	6/18903	0.000380673793584577	0.00417138209885718	0.00307254292623641	CXCL13/CD3E/CCL5/SKAP1	4
GO:0034238	BP	GO:0034238	macrophage fusion	4/1384	6/18903	0.000380673793584577	0.00417138209885718	0.00307254292623641	TYROBP/CD81/ADAM9/TREM2	4
GO:0038110	BP	GO:0038110	interleukin-2-mediated signaling pathway	4/1384	6/18903	0.000380673793584577	0.00417138209885718	0.00307254292623641	IL2RB/JAK1/IL2RA/IL2RG	4
GO:0061757	BP	GO:0061757	leukocyte adhesion to arterial endothelial cell	4/1384	6/18903	0.000380673793584577	0.00417138209885718	0.00307254292623641	KLF4/TNF/SLC39A8/ALOX5	4
GO:0071352	BP	GO:0071352	cellular response to interleukin-2	4/1384	6/18903	0.000380673793584577	0.00417138209885718	0.00307254292623641	IL2RB/JAK1/IL2RA/IL2RG	4
GO:1903551	BP	GO:1903551	regulation of extracellular exosome assembly	4/1384	6/18903	0.000380673793584577	0.00417138209885718	0.00307254292623641	SDC4/SDCBP/STAM/SDC1	4
GO:1905684	BP	GO:1905684	regulation of plasma membrane repair	4/1384	6/18903	0.000380673793584577	0.00417138209885718	0.00307254292623641	AHNAK/S100A10/MYH9/ANXA2	4
GO:0046596	BP	GO:0046596	regulation of viral entry into host cell	11/1384	46/18903	0.000381249579577498	0.00417138209885718	0.00307254292623641	NECTIN2/GSN/HLA-DRB1/LGALS1/IFITM3/CD74/IFITM1/IFITM2/LY6E/HMGB1/P4HB	11
GO:0002726	BP	GO:0002726	positive regulation of T cell cytokine production	8/1384	26/18903	0.000383088296839481	0.00417138209885718	0.00307254292623641	IL1B/NLRP3/CD55/CD81/B2M/HLA-A/SASH3/IL1R1	8
GO:0060333	BP	GO:0060333	interferon-gamma-mediated signaling pathway	8/1384	26/18903	0.000383088296839481	0.00417138209885718	0.00307254292623641	IFNGR1/HCK/IFNGR2/IRF1/IFNG/SP100/JAK1/SOCS1	8
GO:0002676	BP	GO:0002676	regulation of chronic inflammatory response	5/1384	10/18903	0.000385300707274683	0.00417138209885718	0.00307254292623641	TNFAIP3/TNF/CCL5/FOXP3/LTA	5
GO:0030638	BP	GO:0030638	polyketide metabolic process	5/1384	10/18903	0.000385300707274683	0.00417138209885718	0.00307254292623641	AKR1A1/AKR1C2/AKR1B10/AKR1C3/AKR1C1	5
GO:0030647	BP	GO:0030647	aminoglycoside antibiotic metabolic process	5/1384	10/18903	0.000385300707274683	0.00417138209885718	0.00307254292623641	AKR1A1/AKR1C2/AKR1B10/AKR1C3/AKR1C1	5
GO:0032070	BP	GO:0032070	regulation of deoxyribonuclease activity	5/1384	10/18903	0.000385300707274683	0.00417138209885718	0.00307254292623641	GZMA/HMGB1/PCNA/RPS3/NPM1	5
GO:0044598	BP	GO:0044598	doxorubicin metabolic process	5/1384	10/18903	0.000385300707274683	0.00417138209885718	0.00307254292623641	AKR1A1/AKR1C2/AKR1B10/AKR1C3/AKR1C1	5
GO:1990034	BP	GO:1990034	calcium ion export across plasma membrane	5/1384	10/18903	0.000385300707274683	0.00417138209885718	0.00307254292623641	ATP2B1/CALM2/CALM3/CALM1/YWHAE	5
GO:2000347	BP	GO:2000347	positive regulation of hepatocyte proliferation	5/1384	10/18903	0.000385300707274683	0.00417138209885718	0.00307254292623641	TNFAIP3/TNF/CFLAR/XBP1/MDK	5
GO:2000563	BP	GO:2000563	positive regulation of CD4-positive, alpha-beta T cell proliferation	5/1384	10/18903	0.000385300707274683	0.00417138209885718	0.00307254292623641	RIPK2/CD55/CD81/CD3E/CD28	5
GO:0060249	BP	GO:0060249	anatomical structure homeostasis	42/1384	333/18903	0.000390930263522789	0.0042020181777849	0.0030951087486344	PTGS2/LYZ/TNFAIP3/SPP1/TCIRG1/CSF1R/VEGFA/CTSH/TPP1/SNX10/HIF1A/SLC39A8/TFRC/ITGB1/HEXB/ATP2B1/APP/CHMP4B/GAA/LIPA/CTNNB1/CA2/LAMP2/PRDX1/RB1/ACTB/CORO1A/B2M/SASH3/ACTG1/CSK/SOD1/CTSK/ALDOA/CLDN1/ALDH1A1/HSPB1/RAC3/IGHG3/JCHAIN/IGKC/IGHA1	42
GO:0010810	BP	GO:0010810	regulation of cell-substrate adhesion	31/1384	222/18903	0.000391464951675317	0.0042020181777849	0.0030951087486344	ITGA5/FLNA/FN1/LIMS1/VEGFA/NRP1/SDC4/CD36/MYADM/S100A10/MMP14/TLN1/CORO1C/ROCK1/RHOA/DAB2/CD3E/SKAP1/RAC2/SPOCK2/ARPC2/ACTG1/STK4/MMP12/CALR/P4HB/MDK/JUP/RAC3/CDKN2A/C1QBP	31
GO:0015823	BP	GO:0015823	phenylalanine transport	3/1384	3/18903	0.000391690499665305	0.0042020181777849	0.0030951087486344	SLC16A10/SLC7A5/SLC3A2	3
GO:0060559	BP	GO:0060559	positive regulation of calcidiol 1-monooxygenase activity	3/1384	3/18903	0.000391690499665305	0.0042020181777849	0.0030951087486344	IL1B/TNF/IFNG	3
GO:1903179	BP	GO:1903179	regulation of dopamine biosynthetic process	3/1384	3/18903	0.000391690499665305	0.0042020181777849	0.0030951087486344	ALDH2/VPS35/PARK7	3
GO:1905686	BP	GO:1905686	positive regulation of plasma membrane repair	3/1384	3/18903	0.000391690499665305	0.0042020181777849	0.0030951087486344	AHNAK/S100A10/ANXA2	3
GO:0045471	BP	GO:0045471	response to ethanol	21/1384	128/18903	0.00039185768014841	0.0042020181777849	0.0030951087486344	SOD2/FOS/TNF/S100A8/CYBB/CD14/RGS2/RHOA/TYMS/FYN/CDK1/SOD1/CTSK/CLDN1/NQO1/GOT2/RPS4X/EIF4G1/RPL10A/CLDN7/G6PD	21
GO:1900024	BP	GO:1900024	regulation of substrate adhesion-dependent cell spreading	13/1384	61/18903	0.000391982901296918	0.0042020181777849	0.0030951087486344	FLNA/LIMS1/NRP1/MYADM/S100A10/CORO1C/DAB2/ARPC2/CALR/P4HB/MDK/RAC3/C1QBP	13
GO:0009205	BP	GO:0009205	purine ribonucleoside triphosphate metabolic process	33/1384	242/18903	0.000400414760760303	0.0042871401256373	0.00315780759341609	FBP1/RHOQ/TGFB1/HIF1A/APP/TREM2/ATP6V0C/ATP6V1B2/TSPO/HSPA1A/HSPA1B/TMSB4X/NUPR1/RHOA/ATP5F1E/IFNG/DDIT4/ATP5IF1/HSPA8/STAT3/ALDOA/PKM/NME2/GAPDH/NDUFB9/IMPDH2/RAN/NDUFC1/UQCC3/NME4/NDUFB4/ATP5MF/TPI1	33
GO:0019218	BP	GO:0019218	regulation of steroid metabolic process	18/1384	102/18903	0.000404688042115341	0.00432758315624812	0.00318759698807568	EGR1/TNF/NFKB1/ADM/ASAH1/ATP1A1/TSPO/INSIG1/ACADVL/APOC1/DAB2/IFNG/NR3C1/SOD1/APOE/AKR1C3/CES1/RORA	18
GO:0045824	BP	GO:0045824	negative regulation of innate immune response	15/1384	77/18903	0.000405918842235456	0.00433013180604718	0.0031894742641741	TNFAIP3/IRAK3/GRN/SLAMF8/VSIG4/SAMHD1/HLA-E/CD96/HLA-A/HLA-B/IFI16/HLA-F/MMP12/RPS19/BANF1	15
GO:1903036	BP	GO:1903036	positive regulation of response to wounding	15/1384	77/18903	0.000405918842235456	0.00433013180604718	0.0031894742641741	HBEGF/FLNA/CLEC7A/GRN/NFE2L2/XBP1/CD36/ITGB1/ANXA1/CXCR4/ACTG1/CLDN1/MDK/HRAS/PRDX2	15
GO:0034116	BP	GO:0034116	positive regulation of heterotypic cell-cell adhesion	6/1384	15/18903	0.000428384606588653	0.0045530865738034	0.00335369755475392	IL1B/CD44/TNF/FLOT1/LCK/SKAP1	6
GO:0048291	BP	GO:0048291	isotype switching to IgG isotypes	6/1384	15/18903	0.000428384606588653	0.0045530865738034	0.00335369755475392	PTPRC/HSPD1/FOXP3/CD28/NDFIP1/IL27RA	6
GO:1902563	BP	GO:1902563	regulation of neutrophil activation	6/1384	15/18903	0.000428384606588653	0.0045530865738034	0.00335369755475392	TNF/ITGAM/ITGB2/GRN/FCGR2B/SPI1	6
GO:0006119	BP	GO:0006119	oxidative phosphorylation	23/1384	147/18903	0.000429180208294075	0.00455599330605122	0.00335583858604639	TNF/PPIF/DNAJC15/NUPR1/RHOA/ATP5F1E/CDK1/COX8A/COX4I1/COX5B/COX6C/NDUFB9/UQCRB/CYC1/COX6A1/NDUFC1/UQCC3/NIPSNAP2/NDUFB4/ATP5MF/COX7A2L/COA6/PARK7	23
GO:0048660	BP	GO:0048660	regulation of smooth muscle cell proliferation	26/1384	175/18903	0.000430679625465735	0.00456635529989551	0.00336347098944015	EREG/SOD2/PTGS2/HBEGF/TNFAIP3/TNF/NR4A3/CDKN1A/TGFB1/MMP9/CYBA/GNAI2/JUN/TRIB1/IRAK1/GNA13/ID2/CTNNB1/AIF1/RHOA/HMOX1/IFNG/CCL5/APOE/PDCD4/CDKN1B	26
GO:0035304	BP	GO:0035304	regulation of protein dephosphorylation	17/1384	94/18903	0.000431633902088005	0.0045709192107038	0.00336683265987399	PPP1R15A/TNF/PPP1R15B/TGFB1/GNAI2/HSP90B1/ROCK1/LGALS3/CALM2/PPIA/PTPRC/CALM3/PIN1/CALM1/YWHAE/HSP90AB1/ARPP19	17
GO:0035967	BP	GO:0035967	cellular response to topologically incorrect protein	20/1384	120/18903	0.000432469934601424	0.00457422139312973	0.00336926497055987	PPP1R15A/ATF3/PPP1R15B/NFE2L2/XBP1/PTPN1/HSPA1A/ERO1A/HSPA5/ATF4/SERP1/HSPA1B/OPTN/EIF2AK2/HERPUD1/HSPA8/TMBIM6/HSPD1/DERL3/ERLEC1	20
GO:0010883	BP	GO:0010883	regulation of lipid storage	12/1384	54/18903	0.000433778893636282	0.00458251165359588	0.00337537138338618	NFKBIA/TNF/PLIN2/NFKB1/ABCA1/LPL/EHD1/CD36/ABHD5/TREM2/OSBPL8/CES1	12
GO:0071214	BP	GO:0071214	cellular response to abiotic stimulus	42/1384	335/18903	0.000443154478715319	0.00467024876964961	0.00343999650017257	IL1B/PTGS2/TIMP1/EGR1/FBP1/NLRP3/CDKN1A/NFKB1/DDX3X/MMP9/ENG/RHOB/YBX3/SLC38A2/CYBA/PLEC/ZFP36L1/TSPO/HSPA5/GRB2/MAP3K2/ATF4/TANK/IRF1/CRIP1/IFI16/CCND2/PCNA/PTGER4/EEF1D/NUCKS1/CNN2/CALR/MYC/HRAS/NPM1/BNIP3/RUVBL2/RPL26/CRADD/FAS/CARD16	42
GO:0104004	BP	GO:0104004	cellular response to environmental stimulus	42/1384	335/18903	0.000443154478715319	0.00467024876964961	0.00343999650017257	IL1B/PTGS2/TIMP1/EGR1/FBP1/NLRP3/CDKN1A/NFKB1/DDX3X/MMP9/ENG/RHOB/YBX3/SLC38A2/CYBA/PLEC/ZFP36L1/TSPO/HSPA5/GRB2/MAP3K2/ATF4/TANK/IRF1/CRIP1/IFI16/CCND2/PCNA/PTGER4/EEF1D/NUCKS1/CNN2/CALR/MYC/HRAS/NPM1/BNIP3/RUVBL2/RPL26/CRADD/FAS/CARD16	42
GO:0007009	BP	GO:0007009	plasma membrane organization	25/1384	166/18903	0.000447353074455079	0.0047088093217069	0.00346839930496186	CHMP1B/MAFB/ASAP1/S100A9/EPB41L3/ARL8B/AHNAK/S100A10/GSN/PLEC/STX4/CHMP4B/VMP1/SERP1/FLOT1/PTPRC/SLC9A3R1/CXCR4/ANXA6/BIN1/MYH9/SOD1/ANXA2/NDRG1/CD9	25
GO:0001782	BP	GO:0001782	B cell homeostasis	9/1384	33/18903	0.000454092242352575	0.00476251070525069	0.00350795449368019	TNFAIP3/HIF1A/IL7R/TNFSF13B/LYN/CD74/SASH3/MIF/FOXP3	9
GO:0036475	BP	GO:0036475	neuron death in response to oxidative stress	9/1384	33/18903	0.000454092242352575	0.00476251070525069	0.00350795449368019	MCL1/TNF/NR4A3/HIF1A/TREM2/CTNNB1/ATF4/PARK7/ARL6IP5	9
GO:0050858	BP	GO:0050858	negative regulation of antigen receptor-mediated signaling pathway	9/1384	33/18903	0.000454092242352575	0.00476251070525069	0.00350795449368019	LILRB4/LAPTM5/FCGR2B/LGALS3/SLA2/CBLB/PTPN22/ELF1/EZR	9
GO:0022617	BP	GO:0022617	extracellular matrix disassembly	13/1384	62/18903	0.000463210040892702	0.00484648778996369	0.00356981005893076	MMP19/LRP1/CTSS/CST3/TGFB1/MMP9/MMP14/LCP1/FLOT1/MMP12/MMP7/CTSK/PBXIP1	13
GO:0043030	BP	GO:0043030	regulation of macrophage activation	13/1384	62/18903	0.000463210040892702	0.00484648778996369	0.00356981005893076	CCL3/JUND/SPHK1/GRN/VSIG4/FCGR2B/TREM2/CD74/CST7/PTPRC/MIF/HSPD1/RORA	13
GO:0045444	BP	GO:0045444	fat cell differentiation	33/1384	244/18903	0.000464798902069248	0.00485728768797156	0.00357776501233511	SOD2/PTGS2/KLF4/NR4A2/CEBPB/TNF/ZFP36/NR4A3/NR4A1/LPL/MAFB/TGFB1/CEBPD/XBP1/METRNL/ARID5B/ZFP36L2/ZFP36L1/ALOX5/ID2/INSIG1/OSBPL8/RGS2/ERO1A/ARL4A/PSMB8/STK4/CCDC85B/ADIRF/KLF5/BNIP3/RORA/SOCS1	33
GO:0051495	BP	GO:0051495	positive regulation of cytoskeleton organization	28/1384	195/18903	0.00046593791972333	0.00486336637261457	0.00358224242990513	RGCC/PLEK/CCDC88A/PDE4DIP/NRP1/HCK/SDC4/S100A10/GSN/HSPA1A/GRB2/WASF2/HSPA1B/PFN1/RHOA/EVL/BIN1/ARPC2/WDR1/WAS/PFN2/RPS3/BAG4/DSTN/HRAS/CDK5RAP2/CTTN/CDKN1B	28
GO:0070373	BP	GO:0070373	negative regulation of ERK1 and ERK2 cascade	15/1384	78/18903	0.000469094961230416	0.00488463321204846	0.00359790708864831	ATF3/DUSP6/SIRPA/LYN/PTPN1/TNIP1/DAB2/DUSP4/TBC1D10C/PTPRC/SLC9A3R1/PIN1/CSK/EZR/GSTP1	15
GO:0070972	BP	GO:0070972	protein localization to endoplasmic reticulum	15/1384	78/18903	0.000469094961230416	0.00488463321204846	0.00359790708864831	PPP1R15A/RTN4/CHMP4B/SEC62/INSIG1/BCAP31/SPCS3/HSPA5/HERPUD1/ZFAND2B/SRP9/GABARAPL2/BTF3/SPCS1/SRPRA	15
GO:0051604	BP	GO:0051604	protein maturation	42/1384	336/18903	0.000471529668591573	0.00490413335891545	0.00361227044278294	PLAUR/SRGN/CTSZ/FLNA/RIPK2/FN1/CTSS/CTSH/ADAM17/CPM/MAFB/RUNX1/CTSL/VSIR/S100A10/MMP14/GSN/ATP6AP2/ERO1A/SPCS3/HM13/CST7/IFI16/MYH9/NAA38/SOX4/ANXA2/SCG5/CALR/PRCP/PERP/AASDHPPT/GCSH/HSPD1/BAG2/ASPH/MAGEF1/IL1R2/TESC/CARD16/SPCS1/SEC11C	42
GO:0042130	BP	GO:0042130	negative regulation of T cell proliferation	14/1384	70/18903	0.000473512529098617	0.00491304438634308	0.00361883409809895	CEBPB/LILRB4/VSIG4/SDC4/VSIR/CD86/HLA-DRB1/TNFRSF14/CTLA4/CBLB/GPNMB/FOXP3/IL2RA/NDFIP1	14
GO:0051881	BP	GO:0051881	regulation of mitochondrial membrane potential	14/1384	70/18903	0.000473512529098617	0.00491304438634308	0.00361883409809895	SOD2/TSPO/PMAIP1/UCP2/UBB/ATP5IF1/SOD1/CLIC1/DCN/PYCR1/BNIP3/GCLM/PARK7/ARL6IP5	14
GO:0042307	BP	GO:0042307	positive regulation of protein import into nucleus	10/1384	40/18903	0.000476444975766799	0.00493759959446685	0.00363692089265168	PTGS2/FLNA/TGFB1/TRIM28/IFNG/CDK1/TPR/JUP/HSP90AB1/RAN	10
GO:0030336	BP	GO:0030336	negative regulation of cell migration	45/1384	368/18903	0.00048837540614501	0.00505523581734443	0.00372356899534423	DUSP1/TIMP1/KLF4/RGCC/TNF/TNFAIP6/LRP1/MITF/ABHD2/TGFB1/SLAMF8/NFE2L2/CITED2/ENG/RHOB/TRIB1/GNA13/OSBPL8/CORO1C/AIF1/ARHGDIB/RHOA/CD74/HMOX1/CXCL13/IFITM1/EVL/HMGB1/SLC9A3R1/SP100/BST2/RBBP4/PTGER4/RBBP7/STAT3/CNN2/APOE/CALR/PFN2/DCN/JUP/MIF/PDCD10/CORO1B/IL27RA	45
GO:0007044	BP	GO:0007044	cell-substrate junction assembly	17/1384	95/18903	0.000490480172485301	0.00507100709135869	0.0037351857485598	ITGA5/FN1/LIMS1/VEGFA/ACTN1/NRP1/SDC4/S100A10/MMP14/TLN1/PLEC/CORO1C/ROCK1/RHOA/ACTG1/DST/CTTN	17
GO:0007596	BP	GO:0007596	blood coagulation	31/1384	225/18903	0.000494673377428692	0.00510830756383759	0.00376266040807174	PLAUR/SERPINA1/PLEK/FLNA/FN1/PAPSS2/GNAQ/FCER1G/NFE2L2/CD36/JMJD1C/TLN1/GNA13/LYN/PABPC4/ANXA5/ACTB/MYL12A/PPIA/LCK/RAB27A/ENTPD1/ACTG1/WAS/MYH9/CLIC1/APOE/ANXA2/HSPB1/CD9/PRDX2	31
GO:0002407	BP	GO:0002407	dendritic cell chemotaxis	8/1384	27/18903	0.000509723623851511	0.00525750395003344	0.0038725549922077	GPR183/SLAMF8/SPI1/CCL5/HMGB1/CXCR4/CALR/C1QBP	8
GO:0043534	BP	GO:0043534	blood vessel endothelial cell migration	26/1384	177/18903	0.000514372084717443	0.00529662619010578	0.00390137152331036	PTGS2/KLF4/RGCC/TNF/NR4A1/VEGFA/ADAM17/TGFB1/HIF1A/NFE2L2/NRP1/MAP2K3/ITGB1/NUS1/ANXA1/TMSB4X/RHOA/HMOX1/HMGB1/ETS1/MYH9/APOE/PRCP/HSPB1/JUP/PDCD10	26
GO:0010878	BP	GO:0010878	cholesterol storage	7/1384	21/18903	0.000517545092053303	0.00529662619010578	0.00390137152331036	ABCA1/LPL/EHD1/SOAT1/CD36/TREM2/CES1	7
GO:0042454	BP	GO:0042454	ribonucleoside catabolic process	7/1384	21/18903	0.000517545092053303	0.00529662619010578	0.00390137152331036	UPP1/ADA2/CDA/PNP/APOBEC3G/APOBEC3C/AHCY	7
GO:1901522	BP	GO:1901522	positive regulation of transcription from RNA polymerase II promoter involved in cellular response to chemical stimulus	7/1384	21/18903	0.000517545092053303	0.00529662619010578	0.00390137152331036	VEGFA/HIF1A/NFE2L2/XBP1/JUN/ATF4/RBPJ	7
GO:0010761	BP	GO:0010761	fibroblast migration	12/1384	55/18903	0.000518372537972764	0.00529662619010578	0.00390137152331036	ZFAND5/TGFB1/SDC4/IQGAP1/ITGB1/ARID5B/PLEC/GNA13/CORO1C/SLC9A3R1/PDLIM1/BAG4	12
GO:0038093	BP	GO:0038093	Fc receptor signaling pathway	12/1384	55/18903	0.000518372537972764	0.00529662619010578	0.00390137152331036	NR4A3/FGR/FCER1G/HCK/FCGR2B/LYN/FCGR3A/LCK/CD247/FYN/PTPRC/MYO1G	12
GO:0043525	BP	GO:0043525	positive regulation of neuron apoptotic process	12/1384	55/18903	0.000518372537972764	0.00529662619010578	0.00390137152331036	CCL3/MCL1/TNF/ITGAM/TYROBP/GRN/CTNNB1/ATF4/NUPR1/RHOA/NR3C1/NQO1	12
GO:1903202	BP	GO:1903202	negative regulation of oxidative stress-induced cell death	12/1384	55/18903	0.000518372537972764	0.00529662619010578	0.00390137152331036	SOD2/NR4A3/HIF1A/NFE2L2/CTNNB1/ATF4/PPIA/FYN/HSPB1/PYCR1/TXN/PARK7	12
GO:0001910	BP	GO:0001910	regulation of leukocyte mediated cytotoxicity	16/1384	87/18903	0.000519151494392829	0.00529838121645828	0.00390266423485702	ICAM1/ITGAM/TYROBP/IL7R/FCGR2B/SPI1/NECTIN2/HLA-DRA/HLA-DRB1/HLA-E/LAG3/B2M/HLA-A/PTPRC/HLA-B/HLA-F	16
GO:0050730	BP	GO:0050730	regulation of peptidyl-tyrosine phosphorylation	35/1384	266/18903	0.000533336519424842	0.00543044862135492	0.00399994201020461	EREG/CD44/HBEGF/TNF/SOCS3/ITGA5/RIPK2/AREG/LILRB4/CSF1R/VEGFA/ITGB2/ADAM17/CD81/TGFB1/NRP1/CD36/APP/TREM2/LYN/PTPN1/TNFRSF14/SAMSN1/CD74/IFNG/CD3E/CCL5/FYN/PTPRC/CBLB/NCL/MIF/CD24/TNFRSF18/SOCS1	35
GO:0051091	BP	GO:0051091	positive regulation of DNA-binding transcription factor activity	35/1384	266/18903	0.000533336519424842	0.00543044862135492	0.00399994201020461	IL1B/RGCC/TNF/S100A8/NLRP3/RIPK2/CLEC7A/CFLAR/VEGFA/IRAK3/SPHK1/S100A9/TFRC/CD36/MTDH/APP/ARID5B/IRAK1/HSPA1A/CTNNB1/FLOT1/HSPA1B/PPIA/PRKCH/EIF2AK2/STAT3/RBCK1/NTS/JUP/RPS3/NPM1/MAP3K13/RTKN2/PARK7/CARD16	35
GO:0046777	BP	GO:0046777	protein autophosphorylation	31/1384	226/18903	0.000534054573028636	0.00543142214947305	0.00400065908834848	PIM3/FGR/CSF1R/VEGFA/FAM20C/IRAK3/DDX3X/ENG/HCK/JUN/IRAK1/CLK1/LYN/TAOK3/TRIM28/CALM2/LCK/FYN/ZAP70/PTPRC/STK17B/CALM3/EIF2AK2/STK4/CSK/CALM1/GPNMB/RB1CC1/MAP3K13/PIM2/HTATIP2	31
GO:0045930	BP	GO:0045930	negative regulation of mitotic cell cycle	33/1384	246/18903	0.000538182030322324	0.00546702723701118	0.00402688496678894	DUSP1/KLF4/INHBA/RGCC/TNF/BTG1/PLK3/CDKN1A/BTG2/ZFP36L2/ZFP36L1/CTNNB1/WAC/TAOK3/RB1/ZWINT/CENPF/SLC9A3R1/MAD2L2/CDK1/MAD2L1/BUB3/CDK2AP2/BIRC5/RAD21/TPR/GPNMB/NAE1/RPL26/CDK5RAP2/CRADD/CDKN1B/BTG3	33
GO:0070059	BP	GO:0070059	intrinsic apoptotic signaling pathway in response to endoplasmic reticulum stress	13/1384	63/18903	0.000545104806543972	0.00553091225802639	0.00407394118574968	PPP1R15A/CEBPB/XBP1/GRINA/PTPN1/HSPA1A/PMAIP1/ERO1A/ATF4/SELENOK/HERPUD1/TMBIM6/PARK7	13
GO:0010821	BP	GO:0010821	regulation of mitochondrion organization	23/1384	150/18903	0.000574859505435754	0.00581928543437632	0.00428635015287668	PLAUR/PPIF/HIF1A/BNIP3L/MMP9/TFRC/TREM2/LMNA/TSPO/HSPA1A/PMAIP1/GZMB/TNFSF10/ATP5IF1/DCN/DDHD2/TMEM14A/VPS35/BNIP3/SLC25A5/CTTN/SSBP1/PARK7	23
GO:0043535	BP	GO:0043535	regulation of blood vessel endothelial cell migration	23/1384	150/18903	0.000574859505435754	0.00581928543437632	0.00428635015287668	PTGS2/KLF4/RGCC/TNF/VEGFA/ADAM17/TGFB1/HIF1A/NFE2L2/NRP1/MAP2K3/NUS1/ANXA1/TMSB4X/RHOA/HMOX1/HMGB1/ETS1/APOE/PRCP/HSPB1/JUP/PDCD10	23
GO:1903050	BP	GO:1903050	regulation of proteolysis involved in protein catabolic process	31/1384	227/18903	0.000576173987107069	0.00582583338527959	0.00429117322104747	PLK3/RNF144B/NFE2L2/LAPTM5/TRIB1/TREM2/HSPA1A/CSNK1A1/BCAP31/SDCBP/WAC/HSPA1B/GABARAP/NUPR1/DAB2/PSME2/PSME1/UBB/SUMO2/HERPUD1/ATP5IF1/APOE/RPS7/RPL23/HSP90AB1/GABARAPL2/PSMC6/EIF3H/BAG2/MAGEF1/PARK7	31
GO:1902624	BP	GO:1902624	positive regulation of neutrophil migration	9/1384	34/18903	0.000577848840843451	0.00583600576990736	0.00429866596270726	CXCL8/C5AR1/SELENOK/CD74/RAC2/CD99/MDK/C1QBP/IL1R1	9
GO:0002833	BP	GO:0002833	positive regulation of response to biotic stimulus	27/1384	188/18903	0.000581280610555052	0.00586387815919466	0.00431919611566674	EREG/CD14/TYROBP/CLEC7A/GRN/HCK/SPI1/CYBA/NECTIN2/LYN/HLA-DRB1/SFPQ/HLA-E/MNDA/CCL5/LAG3/HMGB2/FYN/HMGB1/IFI16/IRF7/HLA-F/MMP12/MIF/RPS19/HSPD1/GBP5	27
GO:0051170	BP	GO:0051170	import into nucleus	25/1384	169/18903	0.000587185176267025	0.00591660259596542	0.0043580317081396	NFKBIA/PTGS2/FLNA/CDKN1A/TGFB1/CD36/LMNA/PTTG1IP/TXNIP/TRIM28/IFNG/CBLB/CDK1/STK4/STAT3/TPR/MMP12/JUP/RPL23/HSP90AB1/NUTF2/RAN/HNRNPA1/RPAIN/HTATIP2	25
GO:0033627	BP	GO:0033627	cell adhesion mediated by integrin	16/1384	88/18903	0.00059214866230334	0.00595973382613489	0.00438980116800121	ICAM1/ITGAM/ITGA5/ITGAX/ITGB2/ADAM17/ITGB1/ADAM9/LYN/CXCL13/CD3E/CCL5/SKAP1/RAC3/TESC/ITGA4	16
GO:0006956	BP	GO:0006956	complement activation	21/1384	132/18903	0.00059747710906628	0.00599952273154472	0.00441910874926862	IL1B/RGCC/CD55/VSIG4/TREM2/C1QC/C1QB/C1QA/TRBC1/TRBC2/C1QBP/IGHG3/IGLL5/IGHG4/IGKC/IGHG1/IGLC3/IGHM/IGHA1/IGLC2/IGHG2	21
GO:0070304	BP	GO:0070304	positive regulation of stress-activated protein kinase signaling cascade	21/1384	132/18903	0.00059747710906628	0.00599952273154472	0.00441910874926862	IL1B/TNF/RIPK2/GADD45B/VEGFA/SPHK1/FCGR2B/SPI1/RNF13/APP/LYN/SDCBP/TAOK3/CD27/HMGB1/EIF2AK2/HRAS/RB1CC1/PDCD10/TPD52L1/ARL6IP5	21
GO:0019722	BP	GO:0019722	calcium-mediated signaling	29/1384	208/18903	0.000608605946056848	0.00610424768424374	0.00449624671097775	CXCL8/CCL3/CCL4/CCL20/PLEK/TNF/CCRL2/CLEC7A/SPHK1/TMBIM4/TMEM38B/TREM2/BCAP31/FCGR3A/SELENOK/CALM2/GSTO1/CD3E/TBC1D10C/SLA2/ZAP70/PTPRC/CXCR4/LAT/CALM3/CALM1/DEFB1/HINT1/CXCR3	29
GO:0048659	BP	GO:0048659	smooth muscle cell proliferation	26/1384	179/18903	0.000611992834431743	0.00613117046297519	0.00451607740291283	EREG/SOD2/PTGS2/HBEGF/TNFAIP3/TNF/NR4A3/CDKN1A/TGFB1/MMP9/CYBA/GNAI2/JUN/TRIB1/IRAK1/GNA13/ID2/CTNNB1/AIF1/RHOA/HMOX1/IFNG/CCL5/APOE/PDCD4/CDKN1B	26
GO:0002707	BP	GO:0002707	negative regulation of lymphocyte mediated immunity	12/1384	56/18903	0.000616417325776801	0.00616297756291218	0.00453950577211983	LILRB4/CD55/IL7R/FCGR2B/HLA-E/CD96/HLA-A/PTPRC/HLA-B/HLA-F/FOXP3/NDFIP1	12
GO:1901215	BP	GO:1901215	negative regulation of neuron death	30/1384	218/18903	0.000616580267295706	0.00616297756291218	0.00453950577211983	SOD2/NR4A2/CEBPB/NR4A3/GRN/HIF1A/NRP1/JUN/PPT1/BTG2/CHMP4B/CTNNB1/ATF4/ROCK1/RHOA/HMOX1/CORO1A/HLA-F/SOD1/APOE/GPNMB/MDK/HRAS/HSP90AB1/VPS35/EIF4G1/GCLM/TNFRSF1B/PARK7/IL27RA	30
GO:0070227	BP	GO:0070227	lymphocyte apoptotic process	15/1384	80/18903	0.000620955040362585	0.00619960375538206	0.00456648377267728	HIF1A/IL7R/LYN/LGALS3/CD74/CCL5/CD3G/PDCD1/CD27/TSC22D3/DOCK8/MIF/RPS6/IL2RA/FAS	15
GO:0045911	BP	GO:0045911	positive regulation of DNA recombination	14/1384	72/18903	0.00063831268298939	0.00636427368172533	0.00468777580619502	TGFB1/TFRC/UBE2B/ACTB/PTPRC/MAD2L2/FUS/EPC1/YEATS4/MEAF6/WAS/ACTL6A/RUVBL2/CD28	14
GO:0035306	BP	GO:0035306	positive regulation of dephosphorylation	13/1384	64/18903	0.000638907144761791	0.00636427368172533	0.00468777580619502	PPP1R15A/PLEK/PPP1R15B/TGFB1/ROCK1/CALM2/PPIA/IFNG/PTPRC/CALM3/PIN1/CALM1/HSP90AB1	13
GO:0001732	BP	GO:0001732	formation of cytoplasmic translation initiation complex	6/1384	16/18903	0.000643119216340427	0.00637711168384837	0.00469723197963475	EIF5/EIF3A/EIF3E/EIF3H/EIF2S2/EIF3M	6
GO:0051044	BP	GO:0051044	positive regulation of membrane protein ectodomain proteolysis	6/1384	16/18903	0.000643119216340427	0.00637711168384837	0.00469723197963475	IL1B/TNF/ADAM9/IFNG/APOE/TNFRSF1B	6
GO:0070431	BP	GO:0070431	nucleotide-binding oligomerization domain containing 2 signaling pathway	6/1384	16/18903	0.000643119216340427	0.00637711168384837	0.00469723197963475	NFKBIA/TNFAIP3/RIPK2/HSPA1A/HSPA1B/PTPN22	6
GO:1905906	BP	GO:1905906	regulation of amyloid fibril formation	6/1384	16/18903	0.000643119216340427	0.00637711168384837	0.00469723197963475	APP/TREM2/PFDN5/APOE/PFDN4/PFDN6	6
GO:0006958	BP	GO:0006958	complement activation, classical pathway	18/1384	106/18903	0.000652806627602195	0.00646582364637543	0.00476257514563475	CD55/TREM2/C1QC/C1QB/C1QA/TRBC1/TRBC2/C1QBP/IGHG3/IGLL5/IGHG4/IGKC/IGHG1/IGLC3/IGHM/IGHA1/IGLC2/IGHG2	18
GO:0035303	BP	GO:0035303	regulation of dephosphorylation	21/1384	133/18903	0.000661563785145826	0.00653051324557698	0.0048102239981535	PPP1R15A/PLEK/TNF/PPP1R15B/TGFB1/IQGAP1/GNAI2/HSP90B1/ROCK1/LGALS3/CALM2/PPIA/IFNG/PTPRC/CALM3/PIN1/CALM1/BAG4/YWHAE/HSP90AB1/ARPP19	21
GO:0002604	BP	GO:0002604	regulation of dendritic cell antigen processing and presentation	5/1384	11/18903	0.000663828243046847	0.00653051324557698	0.0048102239981535	SLC11A1/FCGR2B/FGL2/CD68/CD74	5
GO:0036490	BP	GO:0036490	regulation of translation in response to endoplasmic reticulum stress	5/1384	11/18903	0.000663828243046847	0.00653051324557698	0.0048102239981535	PPP1R15A/PPP1R15B/DDX3X/DNAJC3/EIF4G1	5
GO:0043320	BP	GO:0043320	natural killer cell degranulation	5/1384	11/18903	0.000663828243046847	0.00653051324557698	0.0048102239981535	FCGR3A/NKG7/CORO1A/RAB27A/HLA-F	5
GO:0045060	BP	GO:0045060	negative thymic T cell selection	5/1384	11/18903	0.000663828243046847	0.00653051324557698	0.0048102239981535	CD74/CD3E/ZAP70/PTPRC/CD28	5
GO:0098883	BP	GO:0098883	synapse pruning	5/1384	11/18903	0.000663828243046847	0.00653051324557698	0.0048102239981535	ITGAM/TREM2/C1QC/C1QB/C1QA	5
GO:0002377	BP	GO:0002377	immunoglobulin production	30/1384	219/18903	0.000665593267159838	0.00653686031505447	0.00481489910174344	TNF/TGFB1/XBP1/FCGR2B/TFRC/HLA-DRA/SAMHD1/STX4/CD86/HLA-DRB1/HLA-E/HLA-DPB1/HLA-DQA1/HLA-DPA1/HLA-DQB1/B2M/BATF/PTPRC/MAD2L2/SASH3/TMBIM6/HSPD1/FOXP3/TNFRSF4/CD28/NDFIP1/IL27RA/MZB1/IGLV3-1/IGKV3-20	30
GO:0009199	BP	GO:0009199	ribonucleoside triphosphate metabolic process	33/1384	249/18903	0.00066745592678594	0.00653686031505447	0.00481489910174344	FBP1/RHOQ/TGFB1/HIF1A/APP/TREM2/ATP6V0C/ATP6V1B2/TSPO/HSPA1A/HSPA1B/TMSB4X/NUPR1/RHOA/ATP5F1E/IFNG/DDIT4/ATP5IF1/HSPA8/STAT3/ALDOA/PKM/NME2/GAPDH/NDUFB9/IMPDH2/RAN/NDUFC1/UQCC3/NME4/NDUFB4/ATP5MF/TPI1	33
GO:0031342	BP	GO:0031342	negative regulation of cell killing	8/1384	28/18903	0.000668219046645495	0.00653686031505447	0.00481489910174344	IL7R/FCGR2B/HLA-E/HLA-A/PTPRC/HLA-B/HLA-F/HSP90AB1	8
GO:0031664	BP	GO:0031664	regulation of lipopolysaccharide-mediated signaling pathway	8/1384	28/18903	0.000668219046645495	0.00653686031505447	0.00481489910174344	TNFAIP3/CD14/CD55/CD36/TRIB1/MIF/PRDX2/CARD16	8
GO:0033119	BP	GO:0033119	negative regulation of RNA splicing	8/1384	28/18903	0.000668219046645495	0.00653686031505447	0.00481489910174344	SRSF10/HNRNPA2B1/RPS26/SRSF7/TMBIM6/RPS13/NPM1/C1QBP	8
GO:0035987	BP	GO:0035987	endodermal cell differentiation	11/1384	49/18903	0.000679916990475225	0.00664384732238165	0.00489370324022128	INHBA/ITGA5/FN1/ITGB2/MMP9/MMP14/CTNNB1/GRB2/SOX2/HSBP1/ITGA4	11
GO:0043393	BP	GO:0043393	regulation of protein binding	28/1384	200/18903	0.000701288107260033	0.00684501121247321	0.005041875877699	CTSZ/RIPK2/CDKN1A/LRP1/NRP1/MMP9/PHLDA2/APP/ROCK1/FLOT1/ACTB/DAB2/B2M/CBLB/PIN1/STK4/PPP1CA/APOE/ANXA2/TMBIM6/HSP90AB1/NMD3/RAN/BAG2/TMC8/PARK7/ITGA4/CARD16	28
GO:0061844	BP	GO:0061844	antimicrobial humoral immune response mediated by antimicrobial peptide	15/1384	81/18903	0.000711393087224725	0.00689000786233482	0.00507501936227082	CXCL2/CXCL8/CXCL3/S100A9/HMGN2/CXCL13/GNLY/FAU/RPL30/RPS19/ROMO1/RPL39/GAPDH/KRT6A/DEFB1	15
GO:0007039	BP	GO:0007039	protein catabolic process in the vacuole	7/1384	22/18903	0.000711425290392353	0.00689000786233482	0.00507501936227082	TCIRG1/LRP1/CD81/TPP1/DPP7/LAMP2/VPS35	7
GO:0009129	BP	GO:0009129	pyrimidine nucleoside monophosphate metabolic process	7/1384	22/18903	0.000711425290392353	0.00689000786233482	0.00507501936227082	UPP1/DPYD/CDA/TYMP/TYMS/DUT/DCK	7
GO:0010888	BP	GO:0010888	negative regulation of lipid storage	7/1384	22/18903	0.000711425290392353	0.00689000786233482	0.00507501936227082	NFKBIA/TNF/ABCA1/ABHD5/TREM2/OSBPL8/CES1	7
GO:0032516	BP	GO:0032516	positive regulation of phosphoprotein phosphatase activity	7/1384	22/18903	0.000711425290392353	0.00689000786233482	0.00507501936227082	PPP1R15A/PPP1R15B/CALM2/PTPRC/CALM3/CALM1/HSP90AB1	7
GO:0072574	BP	GO:0072574	hepatocyte proliferation	7/1384	22/18903	0.000711425290392353	0.00689000786233482	0.00507501936227082	TNFAIP3/CEBPB/TNF/CFLAR/XBP1/RPS6KA1/MDK	7
GO:0072575	BP	GO:0072575	epithelial cell proliferation involved in liver morphogenesis	7/1384	22/18903	0.000711425290392353	0.00689000786233482	0.00507501936227082	TNFAIP3/CEBPB/TNF/CFLAR/XBP1/RPS6KA1/MDK	7
GO:0033135	BP	GO:0033135	regulation of peptidyl-serine phosphorylation	22/1384	143/18903	0.000715531434859458	0.00692209235097963	0.00509865204954119	PTGS2/CD44/TNF/RIPK2/FNIP2/VEGFA/TGFB1/TFRC/APP/IFNG/PDE4D/MAD2L2/DDIT4/STK4/PFN2/MIF/BAG4/HSP90AB1/PDCD10/EIF4G1/TXN/PARK7	22
GO:0045333	BP	GO:0045333	cellular respiration	32/1384	240/18903	0.000719889527259245	0.00694798277206563	0.00511772233087237	SOD2/TNF/NR4A3/PPIF/HIF1A/PLEC/DNAJC15/NUPR1/RHOA/ATP5F1E/IFNG/CDK1/IDH2/COX8A/COX4I1/ACO2/COX5B/COX6C/NDUFB9/UQCRB/BNIP3/CYC1/COX6A1/NDUFC1/UQCC3/ETFB/NIPSNAP2/NDUFB4/ATP5MF/COX7A2L/COA6/PARK7	32
GO:0010594	BP	GO:0010594	regulation of endothelial cell migration	31/1384	230/18903	0.000720596425477812	0.00694798277206563	0.00511772233087237	PTGS2/KLF4/RGCC/TNF/VEGFA/ADAM17/GRN/GLUL/TGFB1/HIF1A/NFE2L2/NRP1/RHOB/MAP2K3/NUS1/ANXA1/TMSB4X/RHOA/HMOX1/CXCL13/HMGB1/ETS1/SP100/APOE/SPARC/CALR/PRCP/DCN/HSPB1/JUP/PDCD10	31
GO:0050817	BP	GO:0050817	coagulation	31/1384	230/18903	0.000720596425477812	0.00694798277206563	0.00511772233087237	PLAUR/SERPINA1/PLEK/FLNA/FN1/PAPSS2/GNAQ/FCER1G/NFE2L2/CD36/JMJD1C/TLN1/GNA13/LYN/PABPC4/ANXA5/ACTB/MYL12A/PPIA/LCK/RAB27A/ENTPD1/ACTG1/WAS/MYH9/CLIC1/APOE/ANXA2/HSPB1/CD9/PRDX2	31
GO:0002714	BP	GO:0002714	positive regulation of B cell mediated immunity	10/1384	42/18903	0.000723302465080276	0.00695103228005561	0.00511996852745208	TNF/TGFB1/TFRC/NECTIN2/TREM2/HLA-E/PTPRC/MAD2L2/CD28/LTA	10
GO:0002891	BP	GO:0002891	positive regulation of immunoglobulin mediated immune response	10/1384	42/18903	0.000723302465080276	0.00695103228005561	0.00511996852745208	TNF/TGFB1/TFRC/NECTIN2/TREM2/HLA-E/PTPRC/MAD2L2/CD28/LTA	10
GO:0045429	BP	GO:0045429	positive regulation of nitric oxide biosynthetic process	10/1384	42/18903	0.000723302465080276	0.00695103228005561	0.00511996852745208	IL1B/SOD2/PTGS2/KLF4/TNF/CLEC7A/CD36/AIF1/IFNG/HSP90AB1	10
GO:0002719	BP	GO:0002719	negative regulation of cytokine production involved in immune response	9/1384	35/18903	0.000727891299079753	0.00697209602170134	0.0051354835890935	TNF/LILRB4/IRAK3/TGFB1/HMOX1/CD96/HLA-F/BST2/FOXP3	9
GO:0050685	BP	GO:0050685	positive regulation of mRNA processing	9/1384	35/18903	0.000727891299079753	0.00697209602170134	0.0051354835890935	TRA2B/NUDT21/CIRBP/HSPA8/NCL/PRPF19/CLNS1A/PRDX6/NCBP2	9
GO:1901658	BP	GO:1901658	glycosyl compound catabolic process	9/1384	35/18903	0.000727891299079753	0.00697209602170134	0.0051354835890935	UPP1/DPYD/ADA2/CDA/PNP/APOBEC3G/APOBEC3C/NUDT1/AHCY	9
GO:0038066	BP	GO:0038066	p38MAPK cascade	12/1384	57/18903	0.000729546594030549	0.00698028901262124	0.00514151835543691	IL1B/DUSP1/ZFP36/GADD45B/VEGFA/SPHK1/MAP2K3/SPI1/TREM2/ZFP36L1/PTPN22/EZR	12
GO:0014013	BP	GO:0014013	regulation of gliogenesis	18/1384	107/18903	0.000732166200434819	0.00699768046549204	0.00515432849467344	IL1B/TNF/TGFB1/TREM2/LYN/ID2/TSPO/CTNNB1/RB1/PRKCH/CXCR4/BIN1/SLC7A5/MDK/PRPF19/PPP1CC/LTA/TNFRSF1B	18
GO:0042246	BP	GO:0042246	tissue regeneration	14/1384	73/18903	0.000737452202979095	0.00703279554447605	0.00518019344422244	CDKN1A/CFLAR/PTPN12/NINJ1/CD81/RUNX1/IFRD1/ANXA1/MDK/SOX2/KLF5/SOX15/CD9/CDKN1B	14
GO:0071260	BP	GO:0071260	cellular response to mechanical stimulus	14/1384	73/18903	0.000737452202979095	0.00703279554447605	0.00518019344422244	IL1B/PTGS2/NFKB1/ENG/SLC38A2/CYBA/PLEC/MAP3K2/IRF1/PTGER4/CNN2/BNIP3/CRADD/FAS	14
GO:1904375	BP	GO:1904375	regulation of protein localization to cell periphery	20/1384	125/18903	0.000740811879265226	0.00705712277125367	0.00519811231302398	TNF/LRP1/RHOQ/TGFB1/PICALM/ITGB1/MMP14/TREM2/STX4/NUMB/VAMP8/LGALS3/ACTB/DAB2/IFNG/PRKCH/CSK/EZR/TMEM59/HRAS	20
GO:0031331	BP	GO:0031331	positive regulation of cellular catabolic process	50/1384	429/18903	0.000743608330223384	0.00707603739316167	0.00521204438310737	IL1B/TNF/ZFP36/PLK3/RIPK2/RNF144B/HIF1A/NFE2L2/BNIP3L/LAPTM5/MTDH/ADAM9/ABHD5/TRIB1/APP/BTG2/ZFP36L2/TOM1/ZFP36L1/PTPN1/HSPA1A/CSNK1A1/BCAP31/WAC/ROCK1/HSPA1B/GABARAP/YBX1/HMOX1/DAB2/IFNG/HMGB1/OPTN/SUMO2/HERPUD1/APOE/TMEM59/DCN/LSM1/SESN3/RB1CC1/PABPC1/BNIP3/SLC25A5/MAGEF1/PIM2/TNFRSF1B/PARK7/GRSF1/DCPS	50
GO:0048247	BP	GO:0048247	lymphocyte chemotaxis	13/1384	65/18903	0.000745954423540353	0.00708291436323517	0.00521710979913796	CCL3L1/CCL3/CCL4/CCL20/GPR183/CXCL16/ADAM17/PLEC/HSD3B7/CKLF/CXCL13/CCL5/CCL18	13
GO:0060760	BP	GO:0060760	positive regulation of response to cytokine stimulus	13/1384	65/18903	0.000745954423540353	0.00708291436323517	0.00521710979913796	RIPK2/ADAM17/HIF1A/LAPTM5/TREM2/HSPA1A/HSPA1B/CD74/CXCR4/IRF7/MMP12/CPNE1/IL1R1	13
GO:0060191	BP	GO:0060191	regulation of lipase activity	16/1384	90/18903	0.000764750127568154	0.00724561304360447	0.00533694985877039	ABL2/C5AR1/LRP1/GNAQ/ABHD5/PPT1/GNA13/CD86/RGS2/ANXA1/GNA15/APOC1/RHOA/CCL5/HRAS/ITK	16
GO:0070098	BP	GO:0070098	chemokine-mediated signaling pathway	16/1384	90/18903	0.000764750127568154	0.00724561304360447	0.00533694985877039	CXCL2/CXCL8/CCL3L1/CXCL3/CCL3/CCL4/CCL20/CCRL2/HIF1A/TREM2/LYN/CXCL13/CCL5/CXCR4/CCL18/CXCR3	16
GO:0007599	BP	GO:0007599	hemostasis	31/1384	231/18903	0.000775340600662202	0.00733254884367105	0.00540098474485873	PLAUR/SERPINA1/PLEK/FLNA/FN1/PAPSS2/GNAQ/FCER1G/NFE2L2/CD36/JMJD1C/TLN1/GNA13/LYN/PABPC4/ANXA5/ACTB/MYL12A/PPIA/LCK/RAB27A/ENTPD1/ACTG1/WAS/MYH9/CLIC1/APOE/ANXA2/HSPB1/CD9/PRDX2	31
GO:0040013	BP	GO:0040013	negative regulation of locomotion	49/1384	419/18903	0.000775606530220992	0.00733254884367105	0.00540098474485873	DUSP1/TIMP1/KLF4/RGCC/TNF/TNFAIP6/LRP1/MITF/ABHD2/TGFB1/SLAMF8/NFE2L2/CITED2/NRP1/ENG/RHOB/TRIB1/GNA13/OSBPL8/CORO1C/AIF1/ARHGDIB/RHOA/CD74/HMOX1/CXCL13/IFITM1/EVL/HMGB1/SLC9A3R1/SP100/BST2/RBBP4/PTGER4/RBBP7/PIN1/WAS/STAT3/CNN2/APOE/CALR/PFN2/DCN/JUP/MIF/SPINT2/PDCD10/CORO1B/IL27RA	49
GO:0008637	BP	GO:0008637	apoptotic mitochondrial changes	18/1384	108/18903	0.000819659045797051	0.00773226468500007	0.00569540612647146	PLAUR/SOD2/PPIF/BNIP3L/MMP9/LMNA/HSPA1A/PMAIP1/GZMB/TNFSF10/ATP5IF1/SFN/TMEM14A/VPS35/BNIP3/SLC25A5/HSPD1/GCLM	18
GO:0032231	BP	GO:0032231	regulation of actin filament bundle assembly	18/1384	108/18903	0.000819659045797051	0.00773226468500007	0.00569540612647146	RGCC/PLEK/CCDC88A/FLNA/NRP1/SDC4/S100A10/ROCK1/WASF2/PFN1/RHOA/STMN1/EVL/PTGER4/ACTG1/WAS/PFN2/BAG4	18
GO:0021782	BP	GO:0021782	glial cell development	19/1384	117/18903	0.000825926267509216	0.00778297258130175	0.00573275638218856	IL1B/TNF/S100A8/VIM/C5AR1/LRP1/GRN/IFNGR1/S100A9/APP/TREM2/PLEC/LYN/C1QA/IFNG/SOD1/SOX4/MDK/NDRG1	19
GO:0032984	BP	GO:0032984	protein-containing complex disassembly	32/1384	242/18903	0.000830078083570517	0.00779948898541945	0.00574492198088847	PLEK/TNF/CHMP1B/IRAK3/GSN/ETF1/CHMP4B/TOM1/VMP1/LAMP2/CAPG/VAMP8/CFL1/CAPZB/STMN1/TPX2/DDIT4/WDR1/HSPA8/PPP1CA/CALM1/RPL23/MYC/DSTN/ZFAND1/TWF1/EIF5A/BNIP3/GSPT1/HMGA1/ASPH/MRPL58	32
GO:0002925	BP	GO:0002925	positive regulation of humoral immune response mediated by circulating immunoglobulin	4/1384	7/18903	0.000836617200361288	0.00779948898541945	0.00574492198088847	TNF/TREM2/PTPRC/LTA	4
GO:0031394	BP	GO:0031394	positive regulation of prostaglandin biosynthetic process	4/1384	7/18903	0.000836617200361288	0.00779948898541945	0.00574492198088847	IL1B/PTGS2/ANXA1/CD74	4
GO:0032075	BP	GO:0032075	positive regulation of nuclease activity	4/1384	7/18903	0.000836617200361288	0.00779948898541945	0.00574492198088847	HSPA1A/HMGB2/PCNA/RPS3	4
GO:0043376	BP	GO:0043376	regulation of CD8-positive, alpha-beta T cell differentiation	4/1384	7/18903	0.000836617200361288	0.00779948898541945	0.00574492198088847	LILRB4/RUNX1/RUNX3/SOCS1	4
GO:0045590	BP	GO:0045590	negative regulation of regulatory T cell differentiation	4/1384	7/18903	0.000836617200361288	0.00779948898541945	0.00574492198088847	IRF1/LAG3/CTLA4/MDK	4
GO:0046073	BP	GO:0046073	dTMP metabolic process	4/1384	7/18903	0.000836617200361288	0.00779948898541945	0.00574492198088847	UPP1/TYMP/TYMS/DUT	4
GO:0060558	BP	GO:0060558	regulation of calcidiol 1-monooxygenase activity	4/1384	7/18903	0.000836617200361288	0.00779948898541945	0.00574492198088847	IL1B/TNF/NFKB1/IFNG	4
GO:0071971	BP	GO:0071971	extracellular exosome assembly	4/1384	7/18903	0.000836617200361288	0.00779948898541945	0.00574492198088847	SDC4/SDCBP/STAM/SDC1	4
GO:1902177	BP	GO:1902177	positive regulation of oxidative stress-induced intrinsic apoptotic signaling pathway	4/1384	7/18903	0.000836617200361288	0.00779948898541945	0.00574492198088847	MCL1/SFPQ/SOD1/PARK7	4
GO:0071466	BP	GO:0071466	cellular response to xenobiotic stimulus	26/1384	183/18903	0.00085680822030968	0.0079791980047196	0.00587729146010325	IL1B/FBP1/ACSL1/NFE2L2/RNF149/PDE4B/TFRC/HSPA5/RB1/GSTO1/CD69/CXCR4/MCM7/PCNA/GSTA1/UCHL1/GSTP1/NQO1/MYC/GSTM3/ALDH3A1/AKR1C1/EPHX1/CBR1/GSTA4/RORA	26
GO:0010800	BP	GO:0010800	positive regulation of peptidyl-threonine phosphorylation	8/1384	29/18903	0.000864140381990087	0.00803033969461714	0.00591496123808247	RIPK2/SPHK1/TGFB1/APP/CALM2/CALM3/CALM1/CHI3L1	8
GO:0034123	BP	GO:0034123	positive regulation of toll-like receptor signaling pathway	8/1384	29/18903	0.000864140381990087	0.00803033969461714	0.00591496123808247	CD14/NINJ1/RTN4/DDX3X/CYBA/FLOT1/HMGB1/PTPN22	8
GO:0010517	BP	GO:0010517	regulation of phospholipase activity	13/1384	66/18903	0.000867684150084285	0.00805469350386752	0.0059328996869145	ABL2/C5AR1/LRP1/GNAQ/PPT1/GNA13/CD86/RGS2/ANXA1/GNA15/CCL5/HRAS/ITK	13
GO:0050731	BP	GO:0050731	positive regulation of peptidyl-tyrosine phosphorylation	27/1384	193/18903	0.000875149033381494	0.00811535649871086	0.00597758263641972	EREG/CD44/HBEGF/TNF/ITGA5/RIPK2/AREG/CSF1R/VEGFA/ADAM17/CD81/TGFB1/NRP1/CD36/TREM2/LYN/PTPN1/TNFRSF14/CD74/IFNG/CD3E/CCL5/FYN/PTPRC/MIF/CD24/TNFRSF18	27
GO:0045622	BP	GO:0045622	regulation of T-helper cell differentiation	10/1384	43/18903	0.000881459164258982	0.00816519391435656	0.00601429171635416	NFKBIZ/NLRP3/JUNB/RIPK2/HLA-DRA/CD86/HLA-DRB1/ANXA1/BATF/FOXP3	10
GO:1903828	BP	GO:1903828	negative regulation of protein localization	28/1384	203/18903	0.000887682558170717	0.00821412301441959	0.00605033175217994	IL1B/PIM3/LILRB4/RHOQ/TGFB1/LEPROT/SPI1/PICALM/CD36/UBE2J1/NUMB/INSIG1/UCP2/DAB2/NDFIP2/SP100/CSK/APOE/TMEM59/BAG4/VPS35/TXN/TRIM29/BTF3/PARK7/NDFIP1/DERL3/ERLEC1	28
GO:0002064	BP	GO:0002064	epithelial cell development	29/1384	213/18903	0.000894954876362117	0.00827264433383033	0.00609343719342895	IL1B/ICAM1/TNF/VIM/VEGFA/HIF1A/FOSL2/RILPL2/IQGAP1/B4GALT1/MYADM/RAB13/PLEC/PRDM1/ATF4/ROCK1/TYMS/PDE4D/CXCR4/EZR/CLDN1/KLF5/SFN/GSTM3/SPINT2/RAB25/FOXP3/CCM2/SDC1	29
GO:0097306	BP	GO:0097306	cellular response to alcohol	17/1384	100/18903	0.000899477706324253	0.00829687364205648	0.00611128393770545	SOD2/SGK1/FOS/INHBA/FBP1/CYBB/ATP2B1/CTNNB1/GNB1/GNG2/PTGER4/JUP/RPLP0/AKR1C2/AKR1C3/CES1/CDK4	17
GO:1990830	BP	GO:1990830	cellular response to leukemia inhibitory factor	17/1384	100/18903	0.000899477706324253	0.00829687364205648	0.00611128393770545	KLF4/ICAM1/SOCS3/SNX10/TFRC/ARID5B/SRM/SPOCK2/SRSF7/B3GNT2/NCL/KLF5/RPS16/MRPL15/PDCD10/GCLM/PTP4A3	17
GO:0007492	BP	GO:0007492	endoderm development	15/1384	83/18903	0.000926139698275382	0.00853378564641076	0.00628578780377867	DUSP1/DUSP2/INHBA/ITGA5/FN1/ITGB2/MMP9/MMP14/ZFP36L1/CTNNB1/GRB2/DUSP4/SOX2/HSBP1/ITGA4	15
GO:0110096	BP	GO:0110096	cellular response to aldehyde	6/1384	17/18903	0.000932671975161071	0.00857586475790886	0.00631678229752482	SGK1/AKR1A1/ALDH1A1/ADH5/AKR1B10/PARK7	6
GO:1903729	BP	GO:1903729	regulation of plasma membrane organization	6/1384	17/18903	0.000932671975161071	0.00857586475790886	0.00631678229752482	ASAP1/AHNAK/S100A10/GSN/MYH9/ANXA2	6
GO:0009060	BP	GO:0009060	aerobic respiration	27/1384	194/18903	0.000947396378268464	0.00869293459176721	0.0064030132112538	TNF/PPIF/HIF1A/DNAJC15/NUPR1/RHOA/ATP5F1E/CDK1/IDH2/COX8A/COX4I1/ACO2/COX5B/COX6C/NDUFB9/UQCRB/BNIP3/CYC1/COX6A1/NDUFC1/UQCC3/NIPSNAP2/NDUFB4/ATP5MF/COX7A2L/COA6/PARK7	27
GO:1901991	BP	GO:1901991	negative regulation of mitotic cell cycle phase transition	27/1384	194/18903	0.000947396378268464	0.00869293459176721	0.0064030132112538	DUSP1/KLF4/INHBA/RGCC/PLK3/CDKN1A/ZFP36L2/ZFP36L1/WAC/TAOK3/RB1/ZWINT/CENPF/MAD2L2/CDK1/MAD2L1/BUB3/CDK2AP2/BIRC5/RAD21/TPR/GPNMB/NAE1/RPL26/CDK5RAP2/CRADD/CDKN1B	27
GO:0031333	BP	GO:0031333	negative regulation of protein-containing complex assembly	22/1384	146/18903	0.000950115353209133	0.00870872539086439	0.00641464434619081	DDX3X/MYADM/GSN/TREM2/HSPA5/DNAJC15/TMSB4X/TMSB10/CAPG/PFN1/CAPZB/STMN1/HMGB1/PTGER4/PFN2/RPL13A/TWF1/VPS35/FKBP4/CLDN7/TMC8/PARK7	22
GO:0051168	BP	GO:0051168	nuclear export	24/1384	165/18903	0.000953623993849099	0.0087317135050653	0.00643157685584867	IL1B/TGFB1/AKAP13/PABPN1/IFI27/HNRNPA2B1/SP100/DDX39A/ANP32B/TPR/CALR/YWHAE/SFN/NMD3/NPM1/THOC3/NUTF2/RAN/HNRNPA1/TXN/RPS15/NCBP2/DUSP16/PARK7	24
GO:0010959	BP	GO:0010959	regulation of metal ion transport	49/1384	423/18903	0.000954852808907835	0.0087338004303247	0.00643311403640212	CCL3/PTGS2/CCL4/GEM/FLNA/CD63/SLC31A2/ATP1A1/ATP1B3/CYBA/AHNAK/PDE4B/ITGB1/TMEM38B/GNAI2/ATP2B1/TREM2/LYN/TSPO/VMP1/CTNNB1/ATF4/LGALS3/RHOA/CALM2/YWHAH/GSTO1/IFNG/CCL5/CORO1A/B2M/FYN/PDE4D/SLC9A3R1/CXCR4/SARAF/BIN1/CALM3/CALM1/FXYD5/TMBIM6/FXYD3/YWHAE/NIPSNAP2/G6PD/STIM1/TESC/GLRX/JSRP1	49
GO:0072576	BP	GO:0072576	liver morphogenesis	7/1384	23/18903	0.000958568376755587	0.00875860487494162	0.0064513844127524	TNFAIP3/CEBPB/TNF/CFLAR/XBP1/RPS6KA1/MDK	7
GO:0033046	BP	GO:0033046	negative regulation of sister chromatid segregation	11/1384	51/18903	0.00097119627887879	0.00883697469186269	0.00650910979510882	DUSP1/ZWINT/CENPF/PTTG1/MAD2L2/MAD2L1/BUB3/BIRC5/RAD21/TPR/CDK5RAP2	11
GO:0033048	BP	GO:0033048	negative regulation of mitotic sister chromatid segregation	11/1384	51/18903	0.00097119627887879	0.00883697469186269	0.00650910979510882	DUSP1/ZWINT/CENPF/PTTG1/MAD2L2/MAD2L1/BUB3/BIRC5/RAD21/TPR/CDK5RAP2	11
GO:0043124	BP	GO:0043124	negative regulation of I-kappaB kinase/NF-kappaB signaling	11/1384	51/18903	0.00097119627887879	0.00883697469186269	0.00650910979510882	TNFAIP3/LILRB4/TREM2/TNIP1/CARD19/TANK/RHOA/OPTN/GSTP1/RORA/RHOH	11
GO:2000816	BP	GO:2000816	negative regulation of mitotic sister chromatid separation	11/1384	51/18903	0.00097119627887879	0.00883697469186269	0.00650910979510882	DUSP1/ZWINT/CENPF/PTTG1/MAD2L2/MAD2L1/BUB3/BIRC5/RAD21/TPR/CDK5RAP2	11
GO:0032273	BP	GO:0032273	positive regulation of protein polymerization	16/1384	92/18903	0.00097844445150236	0.00888439779792882	0.00654404055082251	PDE4DIP/HCK/HSPA1A/GRB2/HSPA1B/PFN1/RHOA/EVL/BIN1/ARPC2/PFN2/RPS3/BAG4/CDK5RAP2/CTTN/CDKN1B	16
GO:0097581	BP	GO:0097581	lamellipodium organization	16/1384	92/18903	0.00097844445150236	0.00888439779792882	0.00654404055082251	CD44/CCDC88A/MYO9B/ITGB1/PLEKHO1/CORO1C/PARVB/WASF2/CAPZB/ARPC5/RAC2/ARPC2/WAS/TWF1/CTTN/CORO1B	16
GO:0016236	BP	GO:0016236	macroautophagy	39/1384	317/18903	0.000999992986971328	0.00907062245770458	0.00668120929909939	CTSD/RIPK2/TCIRG1/ATP6V0B/CHMP1B/QSOX1/HIF1A/BNIP3L/ARL8B/ATP6V0C/ATP6V1B2/CHMP4B/TOM1/VMP1/GAA/WAC/LAMP2/ATP6V0E1/ATP6V1G1/GABARAP/VAMP8/NUPR1/HMOX1/ATP6V0E2/OPTN/RNF213/CALM1/UCHL1/DCN/SESN3/GAPDH/RB1CC1/VPS35/EI24/BNIP3/SLC25A5/TOMM7/GABARAPL2/STAM	39
GO:0031638	BP	GO:0031638	zymogen activation	13/1384	67/18903	0.00100563632129567	0.00907869295071312	0.00668715383633356	PLAUR/CTSZ/RIPK2/CTSH/RUNX1/CTSL/VSIR/S100A10/MMP14/IFI16/ANXA2/PERP/ASPH	13
GO:0045576	BP	GO:0045576	mast cell activation	13/1384	67/18903	0.00100563632129567	0.00907869295071312	0.00668715383633356	NR4A3/FGR/STXBP2/LCP2/NECTIN2/LYN/VAMP8/HMOX1/RAC2/LAT/NDRG1/S100A13/RHOH	13
GO:0043666	BP	GO:0043666	regulation of phosphoprotein phosphatase activity	12/1384	59/18903	0.00100824224142014	0.00907869295071312	0.00668715383633356	PPP1R15A/TNF/PPP1R15B/GNAI2/HSP90B1/ROCK1/LGALS3/CALM2/PTPRC/CALM3/CALM1/HSP90AB1	12
GO:0045010	BP	GO:0045010	actin nucleation	12/1384	59/18903	0.00100824224142014	0.00907869295071312	0.00668715383633356	GSN/WASF2/ARPC3/ARPC1B/ARPC5/CORO1A/EVL/ARPC2/ARPC5L/WAS/CORO1B/GMFG	12
GO:1905952	BP	GO:1905952	regulation of lipid localization	26/1384	185/18903	0.00100839184856079	0.00907869295071312	0.00668715383633356	NFKBIA/IL1B/SPP1/TNF/ACSL1/PLIN2/LRP1/NFKB1/ABCA1/LPL/EHD1/CD36/ABHD5/TREM2/NUS1/TSPO/OSBPL8/TMEM30A/APOC1/DAB2/APOE/PLTP/ANXA2/DBI/MIF/CES1	26
GO:2000045	BP	GO:2000045	regulation of G1/S transition of mitotic cell cycle	26/1384	185/18903	0.00100839184856079	0.00907869295071312	0.00668715383633356	KLF4/INHBA/RGCC/PLK3/CDKN1A/ADAM17/DDX3X/ID2/WAC/ANXA1/AIF1/RB1/ACTB/PSME2/RRM2/PSME1/CCND2/CDK2AP2/KMT2E/GPNMB/CDKN2A/ACTL6A/EIF4G1/RPL26/CRADD/CDKN1B	26
GO:0150115	BP	GO:0150115	cell-substrate junction organization	17/1384	101/18903	0.0010092060694696	0.00907869295071312	0.00668715383633356	ITGA5/FN1/LIMS1/VEGFA/ACTN1/NRP1/SDC4/S100A10/MMP14/TLN1/PLEC/CORO1C/ROCK1/RHOA/ACTG1/DST/CTTN	17
GO:1990823	BP	GO:1990823	response to leukemia inhibitory factor	17/1384	101/18903	0.0010092060694696	0.00907869295071312	0.00668715383633356	KLF4/ICAM1/SOCS3/SNX10/TFRC/ARID5B/SRM/SPOCK2/SRSF7/B3GNT2/NCL/KLF5/RPS16/MRPL15/PDCD10/GCLM/PTP4A3	17
GO:1904035	BP	GO:1904035	regulation of epithelial cell apoptotic process	18/1384	110/18903	0.00102174170976347	0.00918199604469209	0.00676324449001651	TNFAIP3/ICAM1/RGCC/TNF/ZFP36/CFLAR/NFE2L2/GSN/ZFP36L1/NUPR1/RB1/HMOX1/STK4/MDK/PDCD4/AKR1C3/CDKN1B/ITGA4	18
GO:0010921	BP	GO:0010921	regulation of phosphatase activity	15/1384	84/18903	0.00105258504764074	0.00944944148735914	0.00696023857580069	PPP1R15A/PLEK/TNF/PPP1R15B/GNAI2/HSP90B1/ROCK1/LGALS3/CALM2/IFNG/PTPRC/CALM3/CALM1/BAG4/HSP90AB1	15
GO:1904407	BP	GO:1904407	positive regulation of nitric oxide metabolic process	10/1384	44/18903	0.00106690877095705	0.00956818698393756	0.0070477037436726	IL1B/SOD2/PTGS2/KLF4/TNF/CLEC7A/CD36/AIF1/IFNG/HSP90AB1	10
GO:0002645	BP	GO:0002645	positive regulation of tolerance induction	5/1384	12/18903	0.00106956597083606	0.00957234119129791	0.00705076363608635	LILRB4/IRAK3/CD3E/CBLB/FOXP3	5
GO:0043383	BP	GO:0043383	negative T cell selection	5/1384	12/18903	0.00106956597083606	0.00957234119129791	0.00705076363608635	CD74/CD3E/ZAP70/PTPRC/CD28	5
GO:0001701	BP	GO:0001701	in utero embryonic development	46/1384	393/18903	0.00108525737385059	0.00970282361088141	0.00714687394815758	KLF4/CEBPB/SOCS3/MAFF/JUNB/ZFAND5/VEGFA/ADM/RTN4/HIF1A/CITED2/YBX3/ZMIZ1/MGAT1/CHST11/ITGB1/PHLDA2/GNA13/ZFP36L1/DNAJB6/PRDM1/SKIL/CTNNB1/GRB2/HM13/TRIM28/UBE2B/YBX1/ASF1B/RRM2/NASP/MBNL1/RBPJ/RNASEH2B/STK4/MYH9/KRT19/RPL13/ACTL6A/SPINT2/EIF2S2/TM4SF1/SOX15/SF3B6/CCM2/TENT5C	46
GO:2000106	BP	GO:2000106	regulation of leukocyte apoptotic process	16/1384	93/18903	0.0011030091119954	0.00981627861543382	0.00723044226278863	ADAM17/HIF1A/IL7R/LYN/ANXA1/LGALS3/CD74/CCL5/CD3G/PDCD1/CD27/TSC22D3/IRF7/DOCK8/MIF/CDKN2A	16
GO:0001778	BP	GO:0001778	plasma membrane repair	8/1384	30/18903	0.00110357200570027	0.00981627861543382	0.00723044226278863	CHMP1B/ARL8B/AHNAK/S100A10/CHMP4B/ANXA6/MYH9/ANXA2	8
GO:0043094	BP	GO:0043094	cellular metabolic compound salvage	8/1384	30/18903	0.00110357200570027	0.00981627861543382	0.00723044226278863	UPP1/PDXK/CDA/PNP/DCK/APRT/ADI1/NAPRT	8
GO:0060142	BP	GO:0060142	regulation of syncytium formation by plasma membrane fusion	8/1384	30/18903	0.00110357200570027	0.00981627861543382	0.00723044226278863	TYROBP/CFLAR/EHD1/PLEKHO1/ADAM9/TREM2/CD53/FLOT1	8
GO:1903203	BP	GO:1903203	regulation of oxidative stress-induced neuron death	8/1384	30/18903	0.00110357200570027	0.00981627861543382	0.00723044226278863	MCL1/TNF/NR4A3/HIF1A/TREM2/CTNNB1/ATF4/PARK7	8
GO:0006809	BP	GO:0006809	nitric oxide biosynthetic process	14/1384	76/18903	0.00111621629052956	0.00991863885046942	0.00730583842852772	IL1B/SOD2/PTGS2/KLF4/TNF/CLEC7A/SIRPA/CD36/TSPO/AIF1/IFNG/NQO1/HSP90AB1/RORA	14
GO:0051656	BP	GO:0051656	establishment of organelle localization	50/1384	437/18903	0.0011176315183526	0.00992111152507102	0.00730765974306473	NR4A3/GEM/FGR/TCIRG1/CHMP1B/STXBP2/HIF1A/SDC4/PICALM/ITGB1/NECTIN2/LMNA/CHMP4B/LYN/EML4/ARFGAP3/CTNNB1/SDCBP/UBE2B/VAMP8/CFL1/HMOX1/IFNG/RAB27A/NUSAP1/SYNE2/RAC2/LMNB1/CENPF/SLC9A3R1/MAD2L1/LAT/UBB/BIRC5/MYH9/EZR/UCHL1/YWHAZ/HSBP1/NMD3/NPM1/RAN/PDCD10/CDK5RAP2/RPS15/S100A13/STAM/ITGA4/MYO1G/SDC1	50
GO:0044319	BP	GO:0044319	wound healing, spreading of cells	9/1384	37/18903	0.00112316694563464	0.00993991355741164	0.00732150888229435	CD44/HBEGF/ITGA5/FLNA/ADAM17/ITGB1/RHOA/MMP12/PDCD10	9
GO:0070229	BP	GO:0070229	negative regulation of lymphocyte apoptotic process	9/1384	37/18903	0.00112316694563464	0.00993991355741164	0.00732150888229435	HIF1A/IL7R/CD74/CCL5/PDCD1/CD27/TSC22D3/DOCK8/MIF	9
GO:0090505	BP	GO:0090505	epiboly involved in wound healing	9/1384	37/18903	0.00112316694563464	0.00993991355741164	0.00732150888229435	CD44/HBEGF/ITGA5/FLNA/ADAM17/ITGB1/RHOA/MMP12/PDCD10	9
GO:1904029	BP	GO:1904029	regulation of cyclin-dependent protein kinase activity	19/1384	120/18903	0.00112969156337213	0.00998752642551689	0.00735657941230758	TNFAIP3/RGCC/CCNL1/CDKN1A/ADAM17/SERTAD1/ACTB/PKMYT1/CCNA2/CDKN3/CCND2/CKS2/CDKN2A/SFN/HSP90AB1/CDK5RAP2/CKS1B/CDKN1B/CCNI	19
GO:0045670	BP	GO:0045670	regulation of osteoclast differentiation	13/1384	68/18903	0.0011614553746595	0.0102579550599987	0.00755577084772095	CCL3/FOS/CEBPB/TNF/TNFAIP6/TYROBP/LILRB4/MITF/MAFB/KLF10/TREM2/CTNNB1/IFNG	13
GO:0033002	BP	GO:0033002	muscle cell proliferation	32/1384	247/18903	0.00117250899078666	0.0103451096598628	0.00761996689664554	EREG/SOD2/PTGS2/HBEGF/FOS/TNFAIP3/TNF/NR4A3/CDKN1A/CFLAR/TGFB1/CITED2/MMP9/RUNX1/CYBA/GNAI2/JUN/TRIB1/IRAK1/GNA13/ID2/CTNNB1/AIF1/RHOA/HMOX1/IFNG/CCL5/CDK1/RBPJ/APOE/PDCD4/CDKN1B	32
GO:0051353	BP	GO:0051353	positive regulation of oxidoreductase activity	12/1384	60/18903	0.00117773334875815	0.0103807082841046	0.00764618801437239	IL1B/ABL2/TNF/HIF1A/CYBA/GNAI2/NUS1/IFNG/CALM3/DHFR/APOE/PARK7	12
GO:0051492	BP	GO:0051492	regulation of stress fiber assembly	16/1384	94/18903	0.00124072710377128	0.0109249088874957	0.00804703350749105	RGCC/CCDC88A/NRP1/SDC4/S100A10/ROCK1/WASF2/PFN1/RHOA/STMN1/EVL/PTGER4/ACTG1/WAS/PFN2/BAG4	16
GO:0032677	BP	GO:0032677	regulation of interleukin-8 production	17/1384	103/18903	0.00126308071476233	0.0111105265292501	0.00818375514042742	IL1B/KLF4/TNF/CD14/CLEC7A/HSPA1A/ANXA1/HSPA1B/TMSB4X/CD74/CD2/PTPRC/HMGB1/PTPN22/STAT3/CHI3L1/PARK7	17
GO:0045445	BP	GO:0045445	myoblast differentiation	18/1384	112/18903	0.00126483630861982	0.0111147649839039	0.00818687708743585	TNF/BTG1/TGFB1/ITGB1/PLEC/ZFP36L1/IFRD1/DDX5/LGALS1/RB1/ACTB/MBNL1/RBPJ/SOX4/ID3/ACTL6A/SOX15/SDC1	18
GO:0006213	BP	GO:0006213	pyrimidine nucleoside metabolic process	7/1384	24/18903	0.00126855138128625	0.011128577602945	0.00819705114100413	UPP1/DPYD/CDA/TYMP/APOBEC3G/APOBEC3C/TK1	7
GO:0007160	BP	GO:0007160	cell-matrix adhesion	31/1384	238/18903	0.00127135938657296	0.011128577602945	0.00819705114100413	CD44/ITGAM/ITGA5/ITGAX/FN1/CD63/LIMS1/VEGFA/ACTN1/ITGB2/NRP1/SDC4/CD36/ITGB1/ADAM9/S100A10/MMP14/TLN1/CORO1C/CTNNB1/ROCK1/RHOA/CD3E/CD96/SKAP1/ACTG1/MMP12/JUP/CDKN2A/CTTN/ITGA4	31
GO:0007265	BP	GO:0007265	Ras protein signal transduction	42/1384	353/18903	0.0012733808152169	0.011128577602945	0.00819705114100413	ABL2/FBP1/CDKN1A/ABCA1/MYO9B/RASGEF1B/NRP1/RHOB/ITGB1/AKAP13/JUN/GNA13/SDCBP/GRB2/ROCK1/TRIM28/GNB1/WASF2/FLOT1/AIF1/GABARAP/CFL1/ARHGDIB/RHOA/RB1/GPR174/STMN1/RASAL3/RAC2/ARHGEF1/LAT/CCNA2/RASSF1/G3BP2/CDC42SE2/WAS/APOE/CDKN2A/HRAS/RHOH/DOK2/PARK7	42
GO:0002534	BP	GO:0002534	cytokine production involved in inflammatory response	14/1384	77/18903	0.00127406016792826	0.011128577602945	0.00819705114100413	TNF/CLEC7A/LILRB4/SIRPA/HIF1A/IL17RA/TREM2/ALOX5/CD6/STAT3/PLD3/PDCD4/GBP5/IL1R2	14
GO:0030968	BP	GO:0030968	endoplasmic reticulum unfolded protein response	14/1384	77/18903	0.00127406016792826	0.011128577602945	0.00819705114100413	PPP1R15A/ATF3/PPP1R15B/NFE2L2/XBP1/PTPN1/ERO1A/HSPA5/ATF4/SERP1/EIF2AK2/HERPUD1/DERL3/ERLEC1	14
GO:1900015	BP	GO:1900015	regulation of cytokine production involved in inflammatory response	14/1384	77/18903	0.00127406016792826	0.011128577602945	0.00819705114100413	TNF/CLEC7A/LILRB4/SIRPA/HIF1A/IL17RA/TREM2/ALOX5/CD6/STAT3/PLD3/PDCD4/GBP5/IL1R2	14
GO:0010799	BP	GO:0010799	regulation of peptidyl-threonine phosphorylation	10/1384	45/18903	0.00128305990821943	0.0111624932792849	0.00822203263849278	RIPK2/SPHK1/TGFB1/APP/CALM2/DDIT4/CALM3/CALM1/CHI3L1/EIF4G1	10
GO:0030890	BP	GO:0030890	positive regulation of B cell proliferation	10/1384	45/18903	0.00128305990821943	0.0111624932792849	0.00822203263849278	GPR183/CDKN1A/CD81/TFRC/TNFSF13B/CD74/PTPRC/SASH3/MIF/TNFRSF4	10
GO:0046636	BP	GO:0046636	negative regulation of alpha-beta T cell activation	10/1384	45/18903	0.00128305990821943	0.0111624932792849	0.00822203263849278	RUNX1/VSIR/TNFRSF14/ANXA1/RUNX3/HMGB1/CBLB/FOXP3/NDFIP1/SOCS1	10
GO:0062208	BP	GO:0062208	positive regulation of pattern recognition receptor signaling pathway	10/1384	45/18903	0.00128305990821943	0.0111624932792849	0.00822203263849278	CD14/NINJ1/RTN4/DDX3X/CYBA/HSPA1A/FLOT1/HSPA1B/HMGB1/PTPN22	10
GO:0044706	BP	GO:0044706	multi-multicellular organism process	29/1384	218/18903	0.00129245325804202	0.0112330150693971	0.00827397734703775	IL1B/FOSB/PTGS2/TIMP1/FOS/SPP1/ITGA5/MAFF/JUNB/CTSB/VEGFA/ADM/CITED2/MMP9/SLC38A2/B4GALT1/HEXB/PRDM1/RGS2/VMP1/TRIM28/UCP2/ARHGDIB/SOD1/CALR/IGFBP2/FKBP4/RPL29/C1QBP	29
GO:0045216	BP	GO:0045216	cell-cell junction organization	28/1384	208/18903	0.00129484759067339	0.0112426269415085	0.0082810572282291	IL1B/TNF/FLNA/CSF1R/LIMS1/VEGFA/TGFB1/EPB41L3/RAB13/TLN1/PLEC/NUMB/CTNNB1/ROCK1/RHOA/ACTB/PRKCH/WDR1/ACTG1/CSK/CLDN1/PKP3/JUP/PERP/PKP1/CD9/CLDN7/CCM2	28
GO:0036499	BP	GO:0036499	PERK-mediated unfolded protein response	6/1384	18/18903	0.00131294186169228	0.0113545398266866	0.00836348965363628	PPP1R15A/PPP1R15B/NFE2L2/PTPN1/HSPA5/ATF4	6
GO:0072567	BP	GO:0072567	chemokine (C-X-C motif) ligand 2 production	6/1384	18/18903	0.00131294186169228	0.0113545398266866	0.00836348965363628	KLF4/TNF/LPL/CD74/HMGB1/MIF	6
GO:0072673	BP	GO:0072673	lamellipodium morphogenesis	6/1384	18/18903	0.00131294186169228	0.0113545398266866	0.00836348965363628	CD44/MYO9B/PLEKHO1/CORO1C/WASF2/CORO1B	6
GO:2000341	BP	GO:2000341	regulation of chemokine (C-X-C motif) ligand 2 production	6/1384	18/18903	0.00131294186169228	0.0113545398266866	0.00836348965363628	KLF4/TNF/LPL/CD74/HMGB1/MIF	6
GO:0051054	BP	GO:0051054	positive regulation of DNA metabolic process	37/1384	301/18903	0.00134862226752907	0.0116515622836224	0.00858226947945021	EREG/KLF4/RGCC/TNF/TGFB1/TFRC/CTNNB1/TRIM28/UBE2B/BAZ1A/ACTB/TOX/PTPRC/USP1/HMGB1/MAD2L2/SMCHD1/CDK1/HNRNPA2B1/FUS/EPC1/YEATS4/PCNA/MEAF6/WAS/RPS3/MYC/HSP90AB1/ACTL6A/PTGES3/UBE2V2/CCT6A/HNRNPA1/RUVBL2/CCT4/SSBP1/CD28	37
GO:0051985	BP	GO:0051985	negative regulation of chromosome segregation	11/1384	53/18903	0.00135854138844663	0.0117140633948472	0.0086283063426827	DUSP1/ZWINT/CENPF/PTTG1/MAD2L2/MAD2L1/BUB3/BIRC5/RAD21/TPR/CDK5RAP2	11
GO:1905819	BP	GO:1905819	negative regulation of chromosome separation	11/1384	53/18903	0.00135854138844663	0.0117140633948472	0.0086283063426827	DUSP1/ZWINT/CENPF/PTTG1/MAD2L2/MAD2L1/BUB3/BIRC5/RAD21/TPR/CDK5RAP2	11
GO:0048732	BP	GO:0048732	gland development	50/1384	441/18903	0.00136062990464745	0.01172049017567	0.00863304015979359	SOD2/TNFAIP3/CEBPB/TNF/AREG/CSF1R/CFLAR/NFKB1/VEGFA/MAFB/PSAP/RTN4/TGFB1/HIF1A/CITED2/NRP1/XBP1/TGM2/JUN/ARID5B/ID2/TSPO/CTNNB1/RPS6KA1/SRSF5/ANXA1/UCP2/HMOX1/CRIP1/TYMS/LBH/SLC9A3R1/RBPJ/NR3C1/PCNA/SOD1/SLC7A5/ACO2/CLDN1/MDK/SOX2/RB1CC1/RPLP0/APRT/ACAT1/MPST/FKBP4/PRDX2/CDKN1B/EAF2	50
GO:0015980	BP	GO:0015980	energy derivation by oxidation of organic compounds	40/1384	333/18903	0.00137137421638388	0.0118013919252128	0.00869263050476487	SOD2/TNF/NR4A3/PPIF/HIF1A/PHLDA2/PLEC/GAA/DNAJC15/ACADVL/NUPR1/RHOA/ATP5F1E/IFNG/CDK1/IDH2/COX8A/PPP1CA/COX4I1/ACO2/COX5B/MYC/COX6C/RB1CC1/PTGES3/NDUFB9/UQCRB/BNIP3/CYC1/COX6A1/NDUFC1/UQCC3/ETFB/PPP1CC/NIPSNAP2/NDUFB4/ATP5MF/COX7A2L/COA6/PARK7	40
GO:0010742	BP	GO:0010742	macrophage derived foam cell differentiation	9/1384	38/18903	0.00137742604488429	0.0118185050812785	0.00870523565705476	NFKBIA/NFKB1/ABCA1/LPL/TGFB1/SOAT1/CD36/SELENOK/PRKCH	9
GO:0043516	BP	GO:0043516	regulation of DNA damage response, signal transduction by p53 class mediator	9/1384	38/18903	0.00137742604488429	0.0118185050812785	0.00870523565705476	CD44/DDX5/PMAIP1/PTTG1IP/CD74/SOX4/MIF/NPM1/RPL26	9
GO:0090504	BP	GO:0090504	epiboly	9/1384	38/18903	0.00137742604488429	0.0118185050812785	0.00870523565705476	CD44/HBEGF/ITGA5/FLNA/ADAM17/ITGB1/RHOA/MMP12/PDCD10	9
GO:0022904	BP	GO:0022904	respiratory electron transport chain	19/1384	122/18903	0.00138132895716915	0.0118269681565662	0.00871146936125474	SOD2/PLEC/DNAJC15/CDK1/COX8A/COX4I1/COX5B/COX6C/NDUFB9/UQCRB/CYC1/COX6A1/NDUFC1/UQCC3/ETFB/NDUFB4/COX7A2L/COA6/PARK7	19
GO:0071901	BP	GO:0071901	negative regulation of protein serine/threonine kinase activity	19/1384	122/18903	0.00138132895716915	0.0118269681565662	0.00871146936125474	IL1B/DUSP1/TNFAIP3/CDKN1A/IRAK3/LYN/PTPN1/RGS2/RB1/PTPN22/APOE/UCHL1/SERPINB3/GSTP1/CDKN2A/PDCD4/CDK5RAP2/DUSP16/CDKN1B	19
GO:0007565	BP	GO:0007565	female pregnancy	26/1384	189/18903	0.00138247851474875	0.0118269681565662	0.00871146936125474	IL1B/FOSB/PTGS2/TIMP1/FOS/SPP1/ITGA5/JUNB/CTSB/VEGFA/ADM/CITED2/MMP9/SLC38A2/PRDM1/RGS2/VMP1/TRIM28/UCP2/ARHGDIB/SOD1/CALR/IGFBP2/FKBP4/RPL29/C1QBP	26
GO:0002313	BP	GO:0002313	mature B cell differentiation involved in immune response	8/1384	31/18903	0.00139310467971056	0.0118730397291068	0.008745404608843	GPR183/XBP1/FCGR2B/SPI1/IRF8/LGALS1/ITM2A/POU2AF1	8
GO:0035767	BP	GO:0035767	endothelial cell chemotaxis	8/1384	31/18903	0.00139310467971056	0.0118730397291068	0.008745404608843	NR4A1/VEGFA/NRP1/RAB13/TMSB4X/CXCL13/HSPB1/CORO1B	8
GO:0060055	BP	GO:0060055	angiogenesis involved in wound healing	8/1384	31/18903	0.00139310467971056	0.0118730397291068	0.008745404608843	TNFAIP3/TNF/VEGFA/XBP1/B4GALT1/ALOX5/CXCR4/PRCP	8
GO:0071383	BP	GO:0071383	cellular response to steroid hormone stimulus	28/1384	209/18903	0.00139330651874918	0.0118730397291068	0.008745404608843	SGK1/ZFP36/NR4A3/CFLAR/ABHD2/ZMIZ1/ATP1A1/ATP2B1/ZFP36L2/ZFP36L1/HSPA1A/DDX5/ANXA1/TAF7/HSPA1B/RHOA/YWHAH/DAB2/PLPP1/LBH/DDIT4/NR3C1/HSPA8/CALR/PTGES3/FKBP4/AKR1C3/PARK7	28
GO:0032637	BP	GO:0032637	interleukin-8 production	17/1384	104/18903	0.00140905935632086	0.011983871289723	0.0088270405557558	IL1B/KLF4/TNF/CD14/CLEC7A/HSPA1A/ANXA1/HSPA1B/TMSB4X/CD74/CD2/PTPRC/HMGB1/PTPN22/STAT3/CHI3L1/PARK7	17
GO:0110020	BP	GO:0110020	regulation of actomyosin structure organization	17/1384	104/18903	0.00140905935632086	0.011983871289723	0.0088270405557558	RGCC/CCDC88A/NRP1/SDC4/S100A10/AKAP13/ROCK1/WASF2/PFN1/RHOA/STMN1/EVL/PTGER4/ACTG1/WAS/PFN2/BAG4	17
GO:0016241	BP	GO:0016241	regulation of macroautophagy	23/1384	160/18903	0.00141379786866676	0.0120124636825571	0.00884810104656306	RIPK2/ATP6V0B/QSOX1/HIF1A/BNIP3L/ATP6V0C/ATP6V1B2/CHMP4B/TOM1/WAC/ATP6V0E1/ATP6V1G1/NUPR1/HMOX1/ATP6V0E2/OPTN/UCHL1/DCN/SESN3/GAPDH/VPS35/BNIP3/SLC25A5	23
GO:0019693	BP	GO:0019693	ribose phosphate metabolic process	53/1384	475/18903	0.00142191980584704	0.0120697200640285	0.00889027476397915	FBP1/ACSL1/UPP1/PAPSS2/RHOQ/TGFB1/HIF1A/PDE4B/DPYD/APP/PPT1/TREM2/ATP6V0C/ATP6V1B2/CDA/TSPO/HSPA1A/PNP/PAPSS1/HSPA1B/TMSB4X/NUPR1/RHOA/ATP5F1E/IFNG/PDE4D/DDIT4/RNASEH2B/ATP5IF1/HSPA8/STAT3/DCK/ALDOA/PKM/NME2/GAPDH/NDUFB9/APRT/IMPDH2/RAN/ACAT1/NDUFC1/UQCC3/SLC25A1/TKT/NME4/NDUFB4/G6PD/HINT1/ATP5MF/TPI1/RORA/ACOT9	53
GO:0044089	BP	GO:0044089	positive regulation of cellular component biogenesis	55/1384	498/18903	0.00147469030273395	0.0123069921204221	0.00906504383600102	RGCC/PLEK/TNF/CCDC88A/CLEC7A/FNIP2/LIMS1/VEGFA/ABCA1/PDE4DIP/RHOQ/TGFB1/DDX3X/NRP1/ASAP1/HCK/SDC4/TFRC/CD36/S100A10/HSPA1A/LCP1/SDCBP/GRB2/ROCK1/TRIM28/WASF2/FLOT1/HSPA1B/LGALS3/PFN1/RHOA/CXCL13/IFNG/EVL/SKAP1/RAC2/BIN1/G3BP2/ARPC2/TPR/CLDN1/PFN2/RPS3/BAG4/HRAS/PSMC6/EIF4G1/CDK5RAP2/CTTN/GBP5/STAM/CDKN1B/PARK7/SDC1	55
GO:0002265	BP	GO:0002265	astrocyte activation involved in immune response	3/1384	4/18903	0.00148090095421078	0.0123069921204221	0.00906504383600102	LRP1/GRN/APP	3
GO:0002316	BP	GO:0002316	follicular B cell differentiation	3/1384	4/18903	0.00148090095421078	0.0123069921204221	0.00906504383600102	FCGR2B/SPI1/IRF8	3
GO:0002397	BP	GO:0002397	MHC class I protein complex assembly	3/1384	4/18903	0.00148090095421078	0.0123069921204221	0.00906504383600102	PDIA3/TAPBP/CALR	3
GO:0002439	BP	GO:0002439	chronic inflammatory response to antigenic stimulus	3/1384	4/18903	0.00148090095421078	0.0123069921204221	0.00906504383600102	TNF/AHCY/LTA	3
GO:0002477	BP	GO:0002477	antigen processing and presentation of exogenous peptide antigen via MHC class Ib	3/1384	4/18903	0.00148090095421078	0.0123069921204221	0.00906504383600102	HLA-E/B2M/HLA-F	3
GO:0002502	BP	GO:0002502	peptide antigen assembly with MHC class I protein complex	3/1384	4/18903	0.00148090095421078	0.0123069921204221	0.00906504383600102	PDIA3/TAPBP/CALR	3
GO:0002605	BP	GO:0002605	negative regulation of dendritic cell antigen processing and presentation	3/1384	4/18903	0.00148090095421078	0.0123069921204221	0.00906504383600102	FCGR2B/FGL2/CD68	3
GO:0009753	BP	GO:0009753	response to jasmonic acid	3/1384	4/18903	0.00148090095421078	0.0123069921204221	0.00906504383600102	AKR1C2/AKR1C3/AKR1C1	3
GO:0010710	BP	GO:0010710	regulation of collagen catabolic process	3/1384	4/18903	0.00148090095421078	0.0123069921204221	0.00906504383600102	CST3/ITGB1/VSIR	3
GO:0030043	BP	GO:0030043	actin filament fragmentation	3/1384	4/18903	0.00148090095421078	0.0123069921204221	0.00906504383600102	CFL1/WDR1/DSTN	3
GO:0038159	BP	GO:0038159	C-X-C chemokine receptor CXCR4 signaling pathway	3/1384	4/18903	0.00148090095421078	0.0123069921204221	0.00906504383600102	TREM2/LYN/CXCR4	3
GO:0045728	BP	GO:0045728	respiratory burst after phagocytosis	3/1384	4/18903	0.00148090095421078	0.0123069921204221	0.00906504383600102	HCK/TREM2/SELENOK	3
GO:0060699	BP	GO:0060699	regulation of endoribonuclease activity	3/1384	4/18903	0.00148090095421078	0.0123069921204221	0.00906504383600102	HSPA1A/TMBIM6/NPM1	3
GO:0071395	BP	GO:0071395	cellular response to jasmonic acid stimulus	3/1384	4/18903	0.00148090095421078	0.0123069921204221	0.00906504383600102	AKR1C2/AKR1C3/AKR1C1	3
GO:0150062	BP	GO:0150062	complement-mediated synapse pruning	3/1384	4/18903	0.00148090095421078	0.0123069921204221	0.00906504383600102	ITGAM/TREM2/C1QA	3
GO:1901685	BP	GO:1901685	glutathione derivative metabolic process	3/1384	4/18903	0.00148090095421078	0.0123069921204221	0.00906504383600102	AKR1A1/GSTA1/GSTP1	3
GO:1901687	BP	GO:1901687	glutathione derivative biosynthetic process	3/1384	4/18903	0.00148090095421078	0.0123069921204221	0.00906504383600102	AKR1A1/GSTA1/GSTP1	3
GO:1903553	BP	GO:1903553	positive regulation of extracellular exosome assembly	3/1384	4/18903	0.00148090095421078	0.0123069921204221	0.00906504383600102	SDC4/SDCBP/SDC1	3
GO:1904151	BP	GO:1904151	positive regulation of microglial cell mediated cytotoxicity	3/1384	4/18903	0.00148090095421078	0.0123069921204221	0.00906504383600102	ITGAM/TYROBP/SPI1	3
GO:1904844	BP	GO:1904844	response to L-glutamine	3/1384	4/18903	0.00148090095421078	0.0123069921204221	0.00906504383600102	CYBB/CYBA/NQO1	3
GO:2000566	BP	GO:2000566	positive regulation of CD8-positive, alpha-beta T cell proliferation	3/1384	4/18903	0.00148090095421078	0.0123069921204221	0.00906504383600102	HLA-E/HLA-A/PTPN22	3
GO:0006470	BP	GO:0006470	protein dephosphorylation	33/1384	261/18903	0.00149808385857732	0.012437944576542	0.00916150036604046	DUSP1/PPP1R15A/DUSP2/TNF/PTPRE/PPP1R15B/PTPN12/DUSP6/TGFB1/GNAI2/PTPN1/CTDNEP1/HSP90B1/ROCK1/LGALS3/CALM2/PPIA/DUSP4/PTPRC/PTPN7/PTPN22/CDKN3/CALM3/PIN1/PPP1CA/CALM1/PPP2R5C/YWHAE/HSP90AB1/PPP1CC/DUSP16/PTP4A3/ARPP19	33
GO:0002920	BP	GO:0002920	regulation of humoral immune response	10/1384	46/18903	0.00153356277728664	0.0126962702036083	0.0093517770080018	IL1B/TNF/CD55/VSIG4/FCGR2B/TREM2/CXCL13/PTPRC/C1QBP/LTA	10
GO:0031640	BP	GO:0031640	killing of cells of another organism	10/1384	46/18903	0.00153356277728664	0.0126962702036083	0.0093517770080018	LYZ/CLEC7A/HMGN2/IFNG/GNLY/PRF1/RPL30/RPS19/ROMO1/GAPDH	10
GO:2000273	BP	GO:2000273	positive regulation of signaling receptor activity	10/1384	46/18903	0.00153356277728664	0.0126962702036083	0.0093517770080018	EREG/HBEGF/AREG/ADAM17/HIF1A/NRP1/IFNGR2/ITGB1/IFNG/PARK7	10
GO:0009408	BP	GO:0009408	response to heat	18/1384	114/18903	0.00155536276334682	0.0128645454720042	0.00947572465252752	PTGS2/CD14/IER5/IRAK1/LYN/DNAJB6/HSPA1A/DNAJB1/HSPA1B/HMOX1/PSIP1/RBBP7/SOD1/TPR/HSPB1/YWHAE/HSBP1/HSP90AB1	18
GO:1901655	BP	GO:1901655	cellular response to ketone	17/1384	105/18903	0.00156903447992718	0.0128906523301971	0.00949495435639211	SGK1/FOS/SPP1/FBP1/CFLAR/ATP2B1/GNB1/GNG2/DDIT4/NR3C1/PTGER4/RPLP0/AKR1C2/AKR1C3/CDK4/PARK7/DCPS	17
GO:0002232	BP	GO:0002232	leukocyte chemotaxis involved in inflammatory response	4/1384	8/18903	0.00157624639426087	0.0128906523301971	0.00949495435639211	NINJ1/SLAMF8/ALOX5/MDK	4
GO:0002536	BP	GO:0002536	respiratory burst involved in inflammatory response	4/1384	8/18903	0.00157624639426087	0.0128906523301971	0.00949495435639211	GRN/SLAMF8/RPS19/PRDX2	4
GO:0015846	BP	GO:0015846	polyamine transport	4/1384	8/18903	0.00157624639426087	0.0128906523301971	0.00949495435639211	ATP13A3/OAZ2/TAF7/OAZ1	4
GO:0032071	BP	GO:0032071	regulation of endodeoxyribonuclease activity	4/1384	8/18903	0.00157624639426087	0.0128906523301971	0.00949495435639211	GZMA/HMGB1/RPS3/NPM1	4
GO:0048102	BP	GO:0048102	autophagic cell death	4/1384	8/18903	0.00157624639426087	0.0128906523301971	0.00949495435639211	LAPTM5/TREM2/BNIP3/CDKN1B	4
GO:0060316	BP	GO:0060316	positive regulation of ryanodine-sensitive calcium-release channel activity	4/1384	8/18903	0.00157624639426087	0.0128906523301971	0.00949495435639211	CALM2/GSTO1/CALM3/CALM1	4
GO:0070432	BP	GO:0070432	regulation of nucleotide-binding oligomerization domain containing 2 signaling pathway	4/1384	8/18903	0.00157624639426087	0.0128906523301971	0.00949495435639211	TNFAIP3/HSPA1A/HSPA1B/PTPN22	4
GO:0070669	BP	GO:0070669	response to interleukin-2	4/1384	8/18903	0.00157624639426087	0.0128906523301971	0.00949495435639211	IL2RB/JAK1/IL2RA/IL2RG	4
GO:1900122	BP	GO:1900122	positive regulation of receptor binding	4/1384	8/18903	0.00157624639426087	0.0128906523301971	0.00949495435639211	NRP1/MMP9/B2M/ANXA2	4
GO:1900223	BP	GO:1900223	positive regulation of amyloid-beta clearance	4/1384	8/18903	0.00157624639426087	0.0128906523301971	0.00949495435639211	LRP1/TREM2/ROCK1/APOE	4
GO:1903753	BP	GO:1903753	negative regulation of p38MAPK cascade	4/1384	8/18903	0.00157624639426087	0.0128906523301971	0.00949495435639211	DUSP1/TREM2/PTPN22/EZR	4
GO:0045428	BP	GO:0045428	regulation of nitric oxide biosynthetic process	12/1384	62/18903	0.00158783050709938	0.0129489803784572	0.00953791743861175	IL1B/SOD2/PTGS2/KLF4/TNF/CLEC7A/SIRPA/CD36/TSPO/AIF1/IFNG/HSP90AB1	12
GO:0070228	BP	GO:0070228	regulation of lymphocyte apoptotic process	12/1384	62/18903	0.00158783050709938	0.0129489803784572	0.00953791743861175	HIF1A/IL7R/LYN/LGALS3/CD74/CCL5/CD3G/PDCD1/CD27/TSC22D3/DOCK8/MIF	12
GO:0090303	BP	GO:0090303	positive regulation of wound healing	12/1384	62/18903	0.00158783050709938	0.0129489803784572	0.00953791743861175	HBEGF/CLEC7A/NFE2L2/XBP1/CD36/ITGB1/ANXA1/CXCR4/ACTG1/CLDN1/HRAS/PRDX2	12
GO:0042149	BP	GO:0042149	cellular response to glucose starvation	11/1384	54/18903	0.00159510853828184	0.0129840644636635	0.00956375955886578	UPP1/PLIN2/NFE2L2/XBP1/PMAIP1/HSPA5/ATF4/IFI16/SLC7A5/SESN3/HNRNPA1	11
GO:0072523	BP	GO:0072523	purine-containing compound catabolic process	11/1384	54/18903	0.00159510853828184	0.0129840644636635	0.00956375955886578	PDE4B/DPYD/SAMHD1/ADA2/PNP/PDE4D/NUDT1/ACAT1/AHCY/HINT1/DNPH1	11
GO:0000018	BP	GO:0000018	regulation of DNA recombination	20/1384	133/18903	0.00162417408332351	0.0132000598955213	0.00972285676466614	TGFB1/IL7R/TFRC/UBE2B/ACTB/PTPRC/MAD2L2/SMCHD1/FUS/EPC1/YEATS4/MEAF6/WAS/ACTL6A/RUVBL2/MAGEF1/FOXP3/CD28/NDFIP1/IL27RA	20
GO:0050878	BP	GO:0050878	regulation of body fluid levels	45/1384	390/18903	0.00162960608193551	0.0132000598955213	0.00972285676466614	PLAUR/SERPINA1/KLF4/PLEK/FLNA/FN1/VEGFA/ADM/PAPSS2/GNAQ/FCER1G/HIF1A/NFE2L2/XBP1/CYBA/CD36/JMJD1C/GNAI2/TLN1/PLEC/GNA13/LYN/PABPC4/ANXA5/VAMP8/ACTB/MYL12A/PPIA/LCK/RAB27A/STMN1/ENTPD1/ACTG1/WAS/MYH9/CLIC1/APOE/ANXA2/CLDN1/HSPB1/SFN/RPLP0/APRT/CD9/PRDX2	45
GO:0002357	BP	GO:0002357	defense response to tumor cell	5/1384	13/18903	0.00163374566664714	0.0132000598955213	0.00972285676466614	KLF4/LAPTM5/SPI1/PRF1/PRDX2	5
GO:0009176	BP	GO:0009176	pyrimidine deoxyribonucleoside monophosphate metabolic process	5/1384	13/18903	0.00163374566664714	0.0132000598955213	0.00972285676466614	UPP1/DPYD/TYMP/TYMS/DUT	5
GO:0031392	BP	GO:0031392	regulation of prostaglandin biosynthetic process	5/1384	13/18903	0.00163374566664714	0.0132000598955213	0.00972285676466614	IL1B/PTGS2/ANXA1/CD74/FABP5	5
GO:0070424	BP	GO:0070424	regulation of nucleotide-binding oligomerization domain containing signaling pathway	5/1384	13/18903	0.00163374566664714	0.0132000598955213	0.00972285676466614	TNFAIP3/HSPA1A/HSPA1B/PTPN22/BIRC3	5
GO:1903265	BP	GO:1903265	positive regulation of tumor necrosis factor-mediated signaling pathway	5/1384	13/18903	0.00163374566664714	0.0132000598955213	0.00972285676466614	ADAM17/LAPTM5/HSPA1A/HSPA1B/CPNE1	5
GO:1905907	BP	GO:1905907	negative regulation of amyloid fibril formation	5/1384	13/18903	0.00163374566664714	0.0132000598955213	0.00972285676466614	TREM2/PFDN5/APOE/PFDN4/PFDN6	5
GO:0072524	BP	GO:0072524	pyridine-containing compound metabolic process	14/1384	79/18903	0.00164607195187424	0.0132593129246089	0.00976650116622581	NAMPT/PDXK/PNP/IDH2/NQO1/NAPRT/DCXR/LDHB/ME1/TKT/PSAT1/G6PD/PGD/TALDO1	14
GO:0019216	BP	GO:0019216	regulation of lipid metabolic process	41/1384	347/18903	0.00164784415354767	0.0132593129246089	0.00976650116622581	IL1B/PTGS2/EGR1/TNF/NR4A3/FGR/NFKB1/ADM/SPHK1/CD81/PSAP/TGFB1/ASAH1/NPC2/ATP1A1/ABHD5/TREM2/LACTB/LYN/ID2/TSPO/INSIG1/CTDNEP1/DNAJC15/ANXA1/ACADVL/APOC1/CD74/DAB2/IFNG/PLPP1/NR3C1/SOD1/RNF213/APOE/FABP5/AKR1C3/CES1/CDK4/DNAJC19/RORA	41
GO:0001911	BP	GO:0001911	negative regulation of leukocyte mediated cytotoxicity	7/1384	25/18903	0.00165171592356749	0.0132593129246089	0.00976650116622581	IL7R/FCGR2B/HLA-E/HLA-A/PTPRC/HLA-B/HLA-F	7
GO:0032469	BP	GO:0032469	endoplasmic reticulum calcium ion homeostasis	7/1384	25/18903	0.00165171592356749	0.0132593129246089	0.00976650116622581	TGM2/APP/GRINA/BCAP31/SELENOK/HERPUD1/TMBIM6	7
GO:0046885	BP	GO:0046885	regulation of hormone biosynthetic process	7/1384	25/18903	0.00165171592356749	0.0132593129246089	0.00976650116622581	EGR1/NFKB1/ADM/HIF1A/ATP1A1/DAB2/NR3C1	7
GO:0070423	BP	GO:0070423	nucleotide-binding oligomerization domain containing signaling pathway	7/1384	25/18903	0.00165171592356749	0.0132593129246089	0.00976650116622581	NFKBIA/TNFAIP3/RIPK2/HSPA1A/HSPA1B/PTPN22/BIRC3	7
GO:1903077	BP	GO:1903077	negative regulation of protein localization to plasma membrane	7/1384	25/18903	0.00165171592356749	0.0132593129246089	0.00976650116622581	RHOQ/TGFB1/PICALM/NUMB/DAB2/CSK/TMEM59	7
GO:0007034	BP	GO:0007034	vacuolar transport	23/1384	162/18903	0.00167114015122521	0.0133927614769182	0.00986479626259847	LRP1/CHMP1B/GRN/ZFYVE16/PSAP/RHOB/LEPROT/LAPTM5/ARL8B/SCARB2/CHMP4B/M6PR/HSPA1A/LAMP2/NDFIP2/LYST/BIN1/LEPROTL1/HSPA8/TMEM50A/VPS35/STAM/NDFIP1	23
GO:0042401	BP	GO:0042401	cellular biogenic amine biosynthetic process	9/1384	39/18903	0.00167601369846375	0.0133927614769182	0.00986479626259847	NR4A2/SAT1/ALDH2/OAZ2/SRM/OAZ1/VPS35/ODC1/PARK7	9
GO:0060251	BP	GO:0060251	regulation of glial cell proliferation	9/1384	39/18903	0.00167601369846375	0.0133927614769182	0.00986479626259847	IL1B/TNF/LYN/TSPO/RB1/PRKCH/SLC7A5/PPP1CC/LTA	9
GO:0071634	BP	GO:0071634	regulation of transforming growth factor beta production	9/1384	39/18903	0.00167601369846375	0.0133927614769182	0.00986479626259847	PTGS2/TYROBP/FN1/HIF1A/ATP6AP2/LUM/HSP90AB1/CD24/FOXP3	9
GO:0090077	BP	GO:0090077	foam cell differentiation	9/1384	39/18903	0.00167601369846375	0.0133927614769182	0.00986479626259847	NFKBIA/NFKB1/ABCA1/LPL/TGFB1/SOAT1/CD36/SELENOK/PRKCH	9
GO:0006887	BP	GO:0006887	exocytosis	43/1384	369/18903	0.00168828634470967	0.0134784873229063	0.00992793992468557	CCL3/PLEK/ITGAM/NR4A3/FGR/TNFAIP2/RAB31/STX11/ITGB2/STXBP2/HCK/SDC4/FCGR2B/SPI1/ARL8B/RAB13/GNAI2/S100A10/STX4/LYN/FCGR3A/SDCBP/ANXA1/VAMP8/HMOX1/NKG7/IFNG/CCL5/CORO1A/RAB27A/SYTL3/RAC2/LAT/HLA-F/CALM3/MYH9/ANXA2/PFN2/RAB25/S100A13/STAM/MYO1G/SDC1	43
GO:0007254	BP	GO:0007254	JNK cascade	24/1384	172/18903	0.00170504908122078	0.0135874504865137	0.010008199653866	IL1B/TNF/RIPK2/GADD45B/NFKB1/SIRPA/FCGR2B/TRIB1/APP/IRAK1/SDCBP/TAOK3/CD27/HMGB1/PTPN22/PTGER4/SERPINB3/GSTP1/HRAS/RB1CC1/MAP3K13/PDCD4/TPD52L1/DUSP16	24
GO:1903034	BP	GO:1903034	regulation of response to wounding	24/1384	172/18903	0.00170504908122078	0.0135874504865137	0.010008199653866	PLAUR/HBEGF/KLF4/TNFAIP3/SPP1/TNF/FLNA/CLEC7A/GRN/NFE2L2/XBP1/CD36/ITGB1/ALOX5/ANXA1/CXCR4/ACTG1/APOE/ANXA2/CLDN1/MDK/HRAS/CD9/PRDX2	24
GO:0032370	BP	GO:0032370	positive regulation of lipid transport	15/1384	88/18903	0.00171360697895337	0.0136431884109007	0.0100492549111499	NFKBIA/IL1B/SPP1/ACSL1/LRP1/ABCA1/TREM2/TMEM30A/DAB2/APOE/PLTP/ANXA2/DBI/MIF/CES1	15
GO:0033559	BP	GO:0033559	unsaturated fatty acid metabolic process	18/1384	115/18903	0.00172059931370216	0.0136863715691568	0.0100810626200311	IL1B/PTGS2/PNPLA8/ALOX5/ANXA1/CD74/GPX4/FABP5/GSTA1/GSTP1/MIF/PTGES3/AKR1C2/AKR1C3/AKR1C1/EPHX1/CBR1/PTGR1	18
GO:0046890	BP	GO:0046890	regulation of lipid biosynthetic process	25/1384	182/18903	0.00172634278750657	0.0137195511509857	0.0101055019274424	IL1B/PTGS2/EGR1/TNF/NFKB1/ADM/SPHK1/ASAH1/ATP1A1/TSPO/INSIG1/CTDNEP1/ANXA1/ACADVL/APOC1/CD74/DAB2/IFNG/NR3C1/SOD1/APOE/FABP5/AKR1C3/CES1/CDK4	25
GO:0002862	BP	GO:0002862	negative regulation of inflammatory response to antigenic stimulus	8/1384	32/18903	0.00173981668161595	0.0138014912398007	0.0101658570889445	FGR/HCK/FCGR2B/TREM2/LYN/HLA-DRB1/FYN/PSMB4	8
GO:1902235	BP	GO:1902235	regulation of endoplasmic reticulum stress-induced intrinsic apoptotic signaling pathway	8/1384	32/18903	0.00173981668161595	0.0138014912398007	0.0101658570889445	XBP1/GRINA/PTPN1/HSPA1A/PMAIP1/HERPUD1/TMBIM6/PARK7	8
GO:0070527	BP	GO:0070527	platelet aggregation	13/1384	71/18903	0.00175415353065372	0.0139025828414935	0.0102403188089026	PLEK/FLNA/FN1/TLN1/LYN/ACTB/MYL12A/PPIA/ACTG1/MYH9/CLIC1/HSPB1/CD9	13
GO:0002283	BP	GO:0002283	neutrophil activation involved in immune response	6/1384	19/18903	0.00180104975465998	0.0141968926460371	0.0104571005581266	ITGAM/TYROBP/FCER1G/ITGB2/STXBP2/SPI1	6
GO:0002923	BP	GO:0002923	regulation of humoral immune response mediated by circulating immunoglobulin	6/1384	19/18903	0.00180104975465998	0.0141968926460371	0.0104571005581266	TNF/CD55/FCGR2B/TREM2/PTPRC/LTA	6
GO:0010885	BP	GO:0010885	regulation of cholesterol storage	6/1384	19/18903	0.00180104975465998	0.0141968926460371	0.0104571005581266	ABCA1/LPL/EHD1/CD36/TREM2/CES1	6
GO:0045947	BP	GO:0045947	negative regulation of translational initiation	6/1384	19/18903	0.00180104975465998	0.0141968926460371	0.0104571005581266	ATF4/TPR/EIF4EBP1/EIF3E/RPL13A/RBM4	6
GO:0071800	BP	GO:0071800	podosome assembly	6/1384	19/18903	0.00180104975465998	0.0141968926460371	0.0104571005581266	TNF/ASAP1/HCK/GSN/LCP1/RHOA	6
GO:1902176	BP	GO:1902176	negative regulation of oxidative stress-induced intrinsic apoptotic signaling pathway	6/1384	19/18903	0.00180104975465998	0.0141968926460371	0.0104571005581266	SOD2/HIF1A/NFE2L2/PPIA/HSPB1/PARK7	6
GO:0034249	BP	GO:0034249	negative regulation of cellular amide metabolic process	35/1384	285/18903	0.00181999829914253	0.0143333079046189	0.0105575808612619	ZFP36/SPHK1/RTN4/DDX3X/BTG2/ZFP36L2/ZFP36L1/RGS2/ATF4/ROCK1/YBX1/GZMB/TYMS/CIRBP/BIN1/EIF2AK2/DHFR/PIN1/SRP9/NCL/TPR/APOE/CALR/EIF4EBP1/LSM1/RPS3/EIF3E/GAPDH/RPL13A/PABPC1/MRPL13/EIF4G1/FXR1/RBM4/DCPS	35
GO:0032481	BP	GO:0032481	positive regulation of type I interferon production	12/1384	63/18903	0.00183317773075948	0.0144110890798263	0.0106148726638382	CD14/RIPK2/DDX3X/IRAK1/FLOT1/IRF1/HMGB2/PTPN22/IRF7/MMP12/GAPDH/HSPD1	12
GO:0032757	BP	GO:0032757	positive regulation of interleukin-8 production	12/1384	63/18903	0.00183317773075948	0.0144110890798263	0.0106148726638382	IL1B/TNF/CD14/CLEC7A/HSPA1A/HSPA1B/CD74/CD2/HMGB1/STAT3/CHI3L1/PARK7	12
GO:1904645	BP	GO:1904645	response to amyloid-beta	11/1384	55/18903	0.00186429253835911	0.0146424992706765	0.0107853240221902	ICAM1/TNF/LRP1/MMP9/FCGR2B/CD36/APP/TREM2/FYN/MMP12/ITGA4	11
GO:0001894	BP	GO:0001894	tissue homeostasis	34/1384	275/18903	0.00187453853713767	0.0147097331610281	0.0108348469403281	PTGS2/LYZ/TNFAIP3/SPP1/TCIRG1/CSF1R/VEGFA/CTSH/TPP1/SNX10/SLC39A8/TFRC/ITGB1/CHMP4B/LIPA/CTNNB1/PRDX1/RB1/ACTB/CORO1A/B2M/SASH3/ACTG1/CSK/SOD1/CTSK/CLDN1/ALDH1A1/HSPB1/RAC3/IGHG3/JCHAIN/IGKC/IGHA1	34
GO:0048678	BP	GO:0048678	response to axon injury	15/1384	89/18903	0.0019243893671314	0.0150873509591991	0.0111129914178884	SOD2/KLF4/SPP1/TYROBP/FLNA/GRN/JUN/TREM2/LYN/TSPO/AIF1/CDK1/DHFR/SOD1/BNIP3	15
GO:0009743	BP	GO:0009743	response to carbohydrate	30/1384	234/18903	0.00193290205212044	0.0151404877080816	0.0111521307098624	IL1B/SOD2/PTGS2/ICAM1/EGR1/FBP1/TNF/PIM3/CLEC7A/LPL/GLUL/HIF1A/XBP1/MAP2K3/CYBA/TREM2/STX4/LYN/ZFP36L1/HLA-DRB1/TRA2B/TXNIP/UCP2/RHOA/SOX4/NQO1/GCLM/ME1/RBM4/CDKN1B	30
GO:0010965	BP	GO:0010965	regulation of mitotic sister chromatid separation	16/1384	98/18903	0.00194555425408025	0.0152259250413491	0.0112150618601973	DUSP1/RB1/ACTB/ZWINT/UBE2C/CENPF/PTTG1/MAD2L2/MAD2L1/BUB3/BIRC5/RAD21/TPR/ACTL6A/ANAPC11/CDK5RAP2	16
GO:0051100	BP	GO:0051100	negative regulation of binding	23/1384	164/18903	0.00196747792345756	0.0153837028316224	0.0113312773067646	NFKBIA/CTSZ/CDKN1A/JUN/ROCK1/TMSB4X/ACTB/HMOX1/DAB2/GZMA/B2M/MAD2L2/IFI16/SP100/PIN1/PPP1CA/TMBIM6/CPNE1/BAG2/TMC8/PARK7/ITGA4/CARD16	23
GO:0045786	BP	GO:0045786	negative regulation of cell cycle	46/1384	405/18903	0.00199861557630449	0.0155822734999686	0.0114775398374861	DUSP1/PTGS2/KLF4/TNFAIP3/INHBA/RGCC/TNF/BTG1/PLK3/CDKN1A/NR4A1/TGFB1/RHOB/BTG2/ZFP36L2/ZFP36L1/CTNNB1/WAC/TAOK3/NUPR1/RB1/RUNX3/ZWINT/CENPF/SLC9A3R1/PTTG1/MAD2L2/CDK1/MAD2L1/RNASEH2B/BUB3/CDK2AP2/BIRC5/RAD21/TPR/GPNMB/SOX2/CDKN2A/NPM1/NAE1/PRPF19/RPL26/CDK5RAP2/CRADD/CDKN1B/BTG3	46
GO:0046626	BP	GO:0046626	regulation of insulin receptor signaling pathway	13/1384	72/18903	0.00200001676827468	0.0155822734999686	0.0114775398374861	IL1B/PTPRE/SOCS3/GNAI2/PTPN1/OSBPL8/NUCKS1/NCL/SESN3/CDK4/RBM4/SOCS1/MZB1	13
GO:0070265	BP	GO:0070265	necrotic cell death	13/1384	72/18903	0.00200001676827468	0.0155822734999686	0.0114775398374861	TNF/PPIF/CFLAR/NINJ1/ASAH1/YBX3/TSPO/TMEM123/NUPR1/RBCK1/BNIP3/BIRC3/FAS	13
GO:1903317	BP	GO:1903317	regulation of protein maturation	13/1384	72/18903	0.00200001676827468	0.0155822734999686	0.0114775398374861	PLAUR/CTSZ/RUNX1/S100A10/MMP14/GSN/CST7/MYH9/SOX4/ANXA2/BAG2/IL1R2/CARD16	13
GO:0031032	BP	GO:0031032	actomyosin structure organization	27/1384	204/18903	0.00200553337974941	0.0156113151397799	0.0114989312331564	RGCC/CCDC88A/CFLAR/NRP1/EPB41L3/SDC4/ITGB1/S100A10/AKAP13/PLEC/ROCK1/WASF2/PFN1/RHOA/STMN1/EVL/WDR1/PTGER4/ACTG1/WAS/MYH9/CNN2/KRT19/PFN2/CSRP2/PDLIM1/BAG4	27
GO:0061136	BP	GO:0061136	regulation of proteasomal protein catabolic process	26/1384	194/18903	0.00201341332425373	0.0156586850868432	0.0115338228331863	PLK3/RNF144B/NFE2L2/TRIB1/TREM2/HSPA1A/CSNK1A1/BCAP31/SDCBP/WAC/HSPA1B/GABARAP/NUPR1/DAB2/PSME2/PSME1/UBB/SUMO2/HERPUD1/APOE/HSP90AB1/GABARAPL2/PSMC6/EIF3H/BAG2/PARK7	26
GO:0009309	BP	GO:0009309	amine biosynthetic process	9/1384	40/18903	0.00202427558569834	0.0156872369101277	0.011554853441408	NR4A2/SAT1/ALDH2/OAZ2/SRM/OAZ1/VPS35/ODC1/PARK7	9
GO:0048246	BP	GO:0048246	macrophage chemotaxis	9/1384	40/18903	0.00202427558569834	0.0156872369101277	0.011554853441408	CCL3/C5AR1/CSF1R/SLAMF8/CKLF/LGALS3/CCL5/MDK/MIF	9
GO:1901186	BP	GO:1901186	positive regulation of ERBB signaling pathway	9/1384	40/18903	0.00202427558569834	0.0156872369101277	0.011554853441408	PLAUR/EREG/HBEGF/CCDC88A/AREG/ADAM17/RTN4/MMP9/RBPJ	9
GO:1904994	BP	GO:1904994	regulation of leukocyte adhesion to vascular endothelial cell	9/1384	40/18903	0.00202427558569834	0.0156872369101277	0.011554853441408	KLF4/TNF/ITGB2/IRAK1/ALOX5/RHOA/ETS1/MDK/ITGA4	9
GO:0045089	BP	GO:0045089	positive regulation of innate immune response	21/1384	145/18903	0.00203035722141774	0.0157204056025654	0.0115792847279472	EREG/TYROBP/CLEC7A/HCK/SPI1/NECTIN2/LYN/SFPQ/HLA-E/MNDA/CCL5/LAG3/HMGB2/FYN/HMGB1/IFI16/IRF7/HLA-F/MMP12/RPS19/GBP5	21
GO:0000079	BP	GO:0000079	regulation of cyclin-dependent protein serine/threonine kinase activity	18/1384	117/18903	0.00209576081615635	0.0161980592398408	0.0119311132753258	TNFAIP3/RGCC/CCNL1/CDKN1A/ADAM17/SERTAD1/ACTB/PKMYT1/CCNA2/CDKN3/CCND2/CKS2/CDKN2A/SFN/CDK5RAP2/CKS1B/CDKN1B/CCNI	18
GO:0043406	BP	GO:0043406	positive regulation of MAP kinase activity	18/1384	117/18903	0.00209576081615635	0.0161980592398408	0.0119311132753258	IL1B/TNF/VEGFA/TGFB1/ADAM9/AKAP13/IRAK1/PTPN1/TAOK3/PTPRC/CSK/RPS3/MIF/HRAS/MAP3K13/PDCD10/TPD52L1/CD24	18
GO:0000768	BP	GO:0000768	syncytium formation by plasma membrane fusion	12/1384	64/18903	0.00210877863522049	0.01623468890198	0.0119580938315608	TYROBP/CFLAR/CD81/EHD1/ITGB1/PLEKHO1/ADAM9/TREM2/CD53/FLOT1/MYH9/CD9	12
GO:0140253	BP	GO:0140253	cell-cell fusion	12/1384	64/18903	0.00210877863522049	0.01623468890198	0.0119580938315608	TYROBP/CFLAR/CD81/EHD1/ITGB1/PLEKHO1/ADAM9/TREM2/CD53/FLOT1/MYH9/CD9	12
GO:0002433	BP	GO:0002433	immune response-regulating cell surface receptor signaling pathway involved in phagocytosis	7/1384	26/18903	0.00211910504920412	0.01623468890198	0.0119580938315608	FGR/HCK/FCGR2B/LYN/FYN/PTPRC/MYO1G	7
GO:0033622	BP	GO:0033622	integrin activation	7/1384	26/18903	0.00211910504920412	0.01623468890198	0.0119580938315608	PLEK/FN1/TLN1/CXCL13/SKAP1/PTGER4/MZB1	7
GO:0035872	BP	GO:0035872	nucleotide-binding domain, leucine rich repeat containing receptor signaling pathway	7/1384	26/18903	0.00211910504920412	0.01623468890198	0.0119580938315608	NFKBIA/TNFAIP3/RIPK2/HSPA1A/HSPA1B/PTPN22/BIRC3	7
GO:0038096	BP	GO:0038096	Fc-gamma receptor signaling pathway involved in phagocytosis	7/1384	26/18903	0.00211910504920412	0.01623468890198	0.0119580938315608	FGR/HCK/FCGR2B/LYN/FYN/PTPRC/MYO1G	7
GO:0048026	BP	GO:0048026	positive regulation of mRNA splicing, via spliceosome	7/1384	26/18903	0.00211910504920412	0.01623468890198	0.0119580938315608	TRA2B/CIRBP/HSPA8/NCL/PRPF19/CLNS1A/PRDX6	7
GO:0060669	BP	GO:0060669	embryonic placenta morphogenesis	7/1384	26/18903	0.00211910504920412	0.01623468890198	0.0119580938315608	SOCS3/ADM/ZFP36L1/DNAJB6/GRB2/TRIM28/SPINT2	7
GO:1903901	BP	GO:1903901	negative regulation of viral life cycle	7/1384	26/18903	0.00211910504920412	0.01623468890198	0.0119580938315608	GSN/IFITM3/PPIA/IFITM1/IFITM2/LY6E/BST2	7
GO:1905523	BP	GO:1905523	positive regulation of macrophage migration	7/1384	26/18903	0.00211910504920412	0.01623468890198	0.0119580938315608	CCL3/C5AR1/CSF1R/MMP14/TREM2/CCL5/MDK	7
GO:0006606	BP	GO:0006606	protein import into nucleus	23/1384	165/18903	0.0021316937007885	0.0163168063448074	0.012018579627899	NFKBIA/PTGS2/FLNA/CDKN1A/TGFB1/CD36/LMNA/PTTG1IP/TXNIP/TRIM28/IFNG/CBLB/CDK1/STK4/STAT3/TPR/MMP12/JUP/RPL23/HSP90AB1/NUTF2/RAN/RPAIN	23
GO:0014812	BP	GO:0014812	muscle cell migration	17/1384	108/18903	0.00214357025423762	0.0163933339513387	0.0120749480809769	NR4A3/LRP1/ABHD2/NFE2L2/NRP1/PLEKHO1/TRIB1/GNA13/ANXA1/ROCK1/AIF1/S100A11/RHOA/ARPC5/CCL5/MDK/CORO1B	17
GO:0032527	BP	GO:0032527	protein exit from endoplasmic reticulum	10/1384	48/18903	0.00215341295088049	0.0164254208123978	0.0120985825157124	CD81/UBE2J1/INSIG1/BCAP31/HSP90B1/HM13/TMEM30A/HERPUD1/DERL3/ERLEC1	10
GO:0045841	BP	GO:0045841	negative regulation of mitotic metaphase/anaphase transition	10/1384	48/18903	0.00215341295088049	0.0164254208123978	0.0120985825157124	DUSP1/ZWINT/CENPF/MAD2L2/MAD2L1/BUB3/BIRC5/RAD21/TPR/CDK5RAP2	10
GO:0061028	BP	GO:0061028	establishment of endothelial barrier	10/1384	48/18903	0.00215341295088049	0.0164254208123978	0.0120985825157124	IL1B/ICAM1/TNF/VEGFA/MYADM/ROCK1/PDE4D/EZR/CLDN1/FOXP3	10
GO:0051262	BP	GO:0051262	protein tetramerization	15/1384	90/18903	0.00215631721504405	0.0164332087497593	0.0121043189290361	SOD2/SAMHD1/HLA-DRB1/B2M/EVL/RRM2/NUDT21/STK4/TK1/ALDOA/KRT10/ME1/SSBP1/ACOT13/GBP5	15
GO:0030101	BP	GO:0030101	natural killer cell activation	16/1384	99/18903	0.00216636866119739	0.0164954039595187	0.0121501304723719	TYROBP/FGR/NFIL3/PRDM1/FCGR3A/HLA-E/PRDX1/NKG7/CD2/TOX/CORO1A/IL2RB/RAB27A/PTPRC/PTPN22/HLA-F	16
GO:0033047	BP	GO:0033047	regulation of mitotic sister chromatid segregation	11/1384	56/18903	0.00216932870143479	0.016503541629224	0.0121561244903968	DUSP1/ZWINT/CENPF/PTTG1/MAD2L2/MAD2L1/BUB3/BIRC5/RAD21/TPR/CDK5RAP2	11
GO:0051924	BP	GO:0051924	regulation of calcium ion transport	33/1384	268/18903	0.00231474553599516	0.0175944856682002	0.0129596884676201	CCL3/PTGS2/CCL4/GEM/CYBA/AHNAK/PDE4B/TMEM38B/GNAI2/ATP2B1/LYN/TSPO/VMP1/CTNNB1/LGALS3/RHOA/CALM2/GSTO1/CCL5/CORO1A/FYN/PDE4D/CXCR4/SARAF/BIN1/CALM3/CALM1/TMBIM6/YWHAE/NIPSNAP2/G6PD/STIM1/JSRP1	33
GO:0046209	BP	GO:0046209	nitric oxide metabolic process	14/1384	82/18903	0.00237015870961005	0.0179171134377047	0.0131973285704699	IL1B/SOD2/PTGS2/KLF4/TNF/CLEC7A/SIRPA/CD36/TSPO/AIF1/IFNG/NQO1/HSP90AB1/RORA	14
GO:0030038	BP	GO:0030038	contractile actin filament bundle assembly	17/1384	109/18903	0.00237041314561248	0.0179171134377047	0.0131973285704699	RGCC/CCDC88A/NRP1/SDC4/S100A10/ROCK1/WASF2/PFN1/RHOA/STMN1/EVL/PTGER4/ACTG1/WAS/PFN2/PDLIM1/BAG4	17
GO:0043149	BP	GO:0043149	stress fiber assembly	17/1384	109/18903	0.00237041314561248	0.0179171134377047	0.0131973285704699	RGCC/CCDC88A/NRP1/SDC4/S100A10/ROCK1/WASF2/PFN1/RHOA/STMN1/EVL/PTGER4/ACTG1/WAS/PFN2/PDLIM1/BAG4	17
GO:0002467	BP	GO:0002467	germinal center formation	5/1384	14/18903	0.00238918098511971	0.0179171134377047	0.0131973285704699	TNFAIP3/ADAM17/TNFSF13B/NFKB2/CXCL13	5
GO:0006596	BP	GO:0006596	polyamine biosynthetic process	5/1384	14/18903	0.00238918098511971	0.0179171134377047	0.0131973285704699	SAT1/OAZ2/SRM/OAZ1/ODC1	5
GO:0009159	BP	GO:0009159	deoxyribonucleoside monophosphate catabolic process	5/1384	14/18903	0.00238918098511971	0.0179171134377047	0.0131973285704699	UPP1/DPYD/PNP/TYMP/DNPH1	5
GO:0043922	BP	GO:0043922	negative regulation by host of viral transcription	5/1384	14/18903	0.00238918098511971	0.0179171134377047	0.0131973285704699	CCL3/CCL4/JUN/CCL5/NUCKS1	5
GO:0046598	BP	GO:0046598	positive regulation of viral entry into host cell	5/1384	14/18903	0.00238918098511971	0.0179171134377047	0.0131973285704699	HLA-DRB1/LGALS1/CD74/HMGB1/P4HB	5
GO:0048302	BP	GO:0048302	regulation of isotype switching to IgG isotypes	5/1384	14/18903	0.00238918098511971	0.0179171134377047	0.0131973285704699	PTPRC/FOXP3/CD28/NDFIP1/IL27RA	5
GO:0061043	BP	GO:0061043	regulation of vascular wound healing	5/1384	14/18903	0.00238918098511971	0.0179171134377047	0.0131973285704699	TNFAIP3/TNF/XBP1/ALOX5/CXCR4	5
GO:0075294	BP	GO:0075294	positive regulation by symbiont of entry into host	5/1384	14/18903	0.00238918098511971	0.0179171134377047	0.0131973285704699	HLA-DRB1/LGALS1/CD74/HMGB1/P4HB	5
GO:0098760	BP	GO:0098760	response to interleukin-7	5/1384	14/18903	0.00238918098511971	0.0179171134377047	0.0131973285704699	IL7R/PDIA3/YBX1/P4HB/IL2RG	5
GO:0098761	BP	GO:0098761	cellular response to interleukin-7	5/1384	14/18903	0.00238918098511971	0.0179171134377047	0.0131973285704699	IL7R/PDIA3/YBX1/P4HB/IL2RG	5
GO:1901841	BP	GO:1901841	regulation of high voltage-gated calcium channel activity	5/1384	14/18903	0.00238918098511971	0.0179171134377047	0.0131973285704699	GEM/PDE4B/CALM3/CALM1/NIPSNAP2	5
GO:1902947	BP	GO:1902947	regulation of tau-protein kinase activity	5/1384	14/18903	0.00238918098511971	0.0179171134377047	0.0131973285704699	EGR1/C5AR1/RB1/IFNG/HSP90AB1	5
GO:1901987	BP	GO:1901987	regulation of cell cycle phase transition	50/1384	453/18903	0.00239004355277197	0.0179171134377047	0.0131973285704699	DUSP1/KLF4/INHBA/RGCC/PLK3/CDKN1A/ADAM17/DDX3X/APP/ZFP36L2/ZFP36L1/ID2/WAC/ANXA1/TAOK3/AIF1/RB1/ACTB/PSME2/ZWINT/UBE2C/CENPF/RRM2/MAD2L2/CDK1/MAD2L1/PSME1/CCND2/RNASEH2B/BUB3/CDK2AP2/BIRC5/RAD21/TPR/KMT2E/GPNMB/SOX2/UBD/CDKN2A/ACTL6A/NPM1/NAE1/PRPF19/ANAPC11/EIF4G1/RPL26/CDK5RAP2/CDK4/CRADD/CDKN1B	50
GO:0051592	BP	GO:0051592	response to calcium ion	21/1384	147/18903	0.00240684417470389	0.0179521119953906	0.0132231076931439	FOSB/FOS/JUND/JUNB/PPIF/IQGAP1/ADAM9/JUN/ALOX5AP/HSPA5/TXNIP/CALM2/CALM3/ACTG1/CALM1/CPNE3/S100A16/CPNE1/AKR1C3/STIM1/SDC1	21
GO:0042632	BP	GO:0042632	cholesterol homeostasis	16/1384	100/18903	0.00240768122403037	0.0179521119953906	0.0132231076931439	ABCA1/LPL/NPC2/XBP1/EHD1/SOAT1/NUS1/TSPO/INSIG1/RALY/APOE/CES1/AKR1C1/CD24/CNBP/RORA	16
GO:0035455	BP	GO:0035455	response to interferon-alpha	6/1384	20/18903	0.00241514301089941	0.0179521119953906	0.0132231076931439	IFITM3/IFITM1/IFITM2/EIF2AK2/BST2/TPR	6
GO:0042053	BP	GO:0042053	regulation of dopamine metabolic process	6/1384	20/18903	0.00241514301089941	0.0179521119953906	0.0132231076931439	NR4A2/ITGAM/ITGB2/ALDH2/VPS35/PARK7	6
GO:0042069	BP	GO:0042069	regulation of catecholamine metabolic process	6/1384	20/18903	0.00241514301089941	0.0179521119953906	0.0132231076931439	NR4A2/ITGAM/ITGB2/ALDH2/VPS35/PARK7	6
GO:0044794	BP	GO:0044794	positive regulation by host of viral process	6/1384	20/18903	0.00241514301089941	0.0179521119953906	0.0132231076931439	CSF1R/CFL1/HSPA8/NUCKS1/APOE/EEF1A1	6
GO:1903978	BP	GO:1903978	regulation of microglial cell activation	6/1384	20/18903	0.00241514301089941	0.0179521119953906	0.0132231076931439	CCL3/SPHK1/GRN/TREM2/CST7/PTPRC	6
GO:1990182	BP	GO:1990182	exosomal secretion	6/1384	20/18903	0.00241514301089941	0.0179521119953906	0.0132231076931439	SDC4/SDCBP/IFNG/RAB27A/STAM/SDC1	6
GO:0001885	BP	GO:0001885	endothelial cell development	12/1384	65/18903	0.00241734260767637	0.0179521119953906	0.0132231076931439	IL1B/ICAM1/TNF/VEGFA/MYADM/ROCK1/PDE4D/EZR/CLDN1/GSTM3/FOXP3/CCM2	12
GO:0032507	BP	GO:0032507	maintenance of protein location in cell	12/1384	65/18903	0.00241734260767637	0.0179521119953906	0.0132231076931439	SRGN/CCDC88A/GSN/TSPO/INSIG1/HSPA5/TMSB4X/TMSB10/SP100/TWF1/TXN/PARK7	12
GO:0080164	BP	GO:0080164	regulation of nitric oxide metabolic process	12/1384	65/18903	0.00241734260767637	0.0179521119953906	0.0132231076931439	IL1B/SOD2/PTGS2/KLF4/TNF/CLEC7A/SIRPA/CD36/TSPO/AIF1/IFNG/HSP90AB1	12
GO:0042692	BP	GO:0042692	muscle cell differentiation	46/1384	409/18903	0.00242537291508978	0.0179691223080165	0.0132356370933506	EREG/SOD2/KDM6B/CFLAR/VEGFA/ACTN1/ADM/NINJ1/CD81/TGFB1/XBP1/ENG/EHD1/ITGB1/PLEKHO1/AKAP13/MMP14/LMNA/QKI/PLEC/ID2/CD53/IFRD1/RGS2/CTNNB1/FLOT1/YBX1/RB1/CDK1/RBPJ/BIN1/WDR1/ACTG1/MYH9/PLD3/CALR/KRT19/UCHL1/CSRP2/KLF5/PDCD4/CD9/G6PD/RBM4/RORA/SDC1	46
GO:0032733	BP	GO:0032733	positive regulation of interleukin-10 production	9/1384	41/18903	0.00242787018120003	0.0179691223080165	0.0132356370933506	CD83/CLEC7A/TREM2/TIGIT/HMGB1/SASH3/STAT3/HSPD1/CD28	9
GO:0045454	BP	GO:0045454	cell redox homeostasis	9/1384	41/18903	0.00242787018120003	0.0179691223080165	0.0132356370933506	SLC11A1/NFE2L2/ERO1A/ERP44/PRDX1/NQO1/TXN/PRDX6/PRDX2	9
GO:0046688	BP	GO:0046688	response to copper ion	9/1384	41/18903	0.00242787018120003	0.0179691223080165	0.0132356370933506	NFE2L2/TFRC/APP/MT2A/MT1F/CDK1/SOD1/MT1G/PARK7	9
GO:0030307	BP	GO:0030307	positive regulation of cell growth	23/1384	167/18903	0.0024952602846751	0.0184522383424364	0.0135914891152776	HBEGF/S100A8/FN1/CXCL16/VEGFA/SPHK1/ADAM17/DDX3X/NRP1/S100A9/CYBA/MMP14/EIF4G2/RPS6KA1/SDCBP/RHOA/CXCR4/SFN/MAP3K13/EXOSC4/EIF4G1/KRT17/DNPH1	23
GO:0008347	BP	GO:0008347	glial cell migration	11/1384	57/18903	0.00251362442277058	0.0185409017016873	0.0136567964812361	CCL3/GPR183/RTN4/ZMIZ1/HEXB/MMP14/TREM2/TSPO/CTNNB1/SYNE2/CD9	11
GO:0032768	BP	GO:0032768	regulation of monooxygenase activity	11/1384	57/18903	0.00251362442277058	0.0185409017016873	0.0136567964812361	IL1B/TNF/NFKB1/HIF1A/NUS1/HM13/IFNG/CALM3/DHFR/APOE/PARK7	11
GO:0070231	BP	GO:0070231	T cell apoptotic process	11/1384	57/18903	0.00251362442277058	0.0185409017016873	0.0136567964812361	HIF1A/IL7R/LGALS3/CCL5/PDCD1/CD27/TSC22D3/DOCK8/RPS6/IL2RA/FAS	11
GO:0010639	BP	GO:0010639	negative regulation of organelle organization	42/1384	366/18903	0.00252902775128933	0.0186235532596295	0.0137176756943313	DUSP1/PPIF/TFRC/MYADM/GSN/LMNA/CHMP4B/TSPO/HSPA1A/WASF2/TMSB4X/TMSB10/CAPG/NUPR1/PFN1/CAPZB/CORO1A/STMN1/ZWINT/TOP2A/CENPF/PTTG1/TPX2/MAD2L2/MAD2L1/BUB3/BIRC5/RAD21/WAS/TPR/PFN2/NPM1/TWF1/TMEM14A/BNIP3/SLC25A5/HNRNPA1/FKBP4/CDK5RAP2/TBC1D4/CORO1B/GMFG	42
GO:0035307	BP	GO:0035307	positive regulation of protein dephosphorylation	10/1384	49/18903	0.00253123242790748	0.0186235532596295	0.0137176756943313	PPP1R15A/PPP1R15B/TGFB1/CALM2/PPIA/PTPRC/CALM3/PIN1/CALM1/HSP90AB1	10
GO:0043457	BP	GO:0043457	regulation of cellular respiration	10/1384	49/18903	0.00253123242790748	0.0186235532596295	0.0137176756943313	TNF/PPIF/HIF1A/DNAJC15/NUPR1/RHOA/IFNG/BNIP3/COX7A2L/PARK7	10
GO:0045123	BP	GO:0045123	cellular extravasation	13/1384	74/18903	0.0025771067199234	0.018945099610827	0.0139545192496362	ICAM1/TNF/SIRPA/ITGB1/ROCK1/CD99/PTGER4/MDK/IL1R1/SELL/SELPLG/ITGA4/IL27RA	13
GO:0009259	BP	GO:0009259	ribonucleotide metabolic process	51/1384	466/18903	0.00259536660559805	0.0190632735694012	0.0140415634359221	FBP1/ACSL1/UPP1/PAPSS2/RHOQ/TGFB1/HIF1A/PDE4B/DPYD/APP/PPT1/TREM2/ATP6V0C/ATP6V1B2/CDA/TSPO/HSPA1A/PNP/PAPSS1/HSPA1B/TMSB4X/NUPR1/RHOA/ATP5F1E/IFNG/PDE4D/DDIT4/RNASEH2B/ATP5IF1/HSPA8/STAT3/DCK/ALDOA/PKM/NME2/GAPDH/NDUFB9/APRT/IMPDH2/RAN/ACAT1/NDUFC1/UQCC3/SLC25A1/NME4/NDUFB4/HINT1/ATP5MF/TPI1/RORA/ACOT9	51
GO:0045926	BP	GO:0045926	negative regulation of growth	31/1384	249/18903	0.00260427537869768	0.0191126214924441	0.0140779119670028	INHBA/SPP1/FBP1/BTG1/CDKN1A/RTN4/TGFB1/HIF1A/DDX3X/CITED2/NRP1/PPT1/CDA/IFRD1/HSPA1A/RGS2/MT2A/HSPA1B/MT1F/RB1/DAB2/BST2/RBBP7/STK4/CCDC85B/MT1G/CDKN2A/EI24/G6PD/CDKN1B/EAF2	31
GO:0034383	BP	GO:0034383	low-density lipoprotein particle clearance	8/1384	34/18903	0.00263537147489924	0.0192329683406119	0.0141665566531691	EHD1/SOAT1/CD36/TREM2/LIPA/HMOX1/CSK/ANXA2	8
GO:2001057	BP	GO:2001057	reactive nitrogen species metabolic process	14/1384	83/18903	0.00266314807422869	0.0192329683406119	0.0141665566531691	IL1B/SOD2/PTGS2/KLF4/TNF/CLEC7A/SIRPA/CD36/TSPO/AIF1/IFNG/NQO1/HSP90AB1/RORA	14
GO:0042773	BP	GO:0042773	ATP synthesis coupled electron transport	16/1384	101/18903	0.00267092360606533	0.0192329683406119	0.0141665566531691	DNAJC15/CDK1/COX8A/COX4I1/COX5B/COX6C/NDUFB9/UQCRB/CYC1/COX6A1/NDUFC1/UQCC3/NDUFB4/COX7A2L/COA6/PARK7	16
GO:0042775	BP	GO:0042775	mitochondrial ATP synthesis coupled electron transport	16/1384	101/18903	0.00267092360606533	0.0192329683406119	0.0141665566531691	DNAJC15/CDK1/COX8A/COX4I1/COX5B/COX6C/NDUFB9/UQCRB/CYC1/COX6A1/NDUFC1/UQCC3/NDUFB4/COX7A2L/COA6/PARK7	16
GO:0051306	BP	GO:0051306	mitotic sister chromatid separation	16/1384	101/18903	0.00267092360606533	0.0192329683406119	0.0141665566531691	DUSP1/RB1/ACTB/ZWINT/UBE2C/CENPF/PTTG1/MAD2L2/MAD2L1/BUB3/BIRC5/RAD21/TPR/ACTL6A/ANAPC11/CDK5RAP2	16
GO:0055092	BP	GO:0055092	sterol homeostasis	16/1384	101/18903	0.00267092360606533	0.0192329683406119	0.0141665566531691	ABCA1/LPL/NPC2/XBP1/EHD1/SOAT1/NUS1/TSPO/INSIG1/RALY/APOE/CES1/AKR1C1/CD24/CNBP/RORA	16
GO:1905477	BP	GO:1905477	positive regulation of protein localization to membrane	16/1384	101/18903	0.00267092360606533	0.0192329683406119	0.0141665566531691	TNF/ITGAM/TNFAIP6/LRP1/ITGB2/CD81/ITGB1/TREM2/STX4/LGALS3/GZMB/IFNG/FYN/PRKCH/EZR/HRAS	16
GO:0002246	BP	GO:0002246	wound healing involved in inflammatory response	4/1384	9/18903	0.00267322276525012	0.0192329683406119	0.0141665566531691	TIMP1/TGFB1/HIF1A/HMOX1	4
GO:0002666	BP	GO:0002666	positive regulation of T cell tolerance induction	4/1384	9/18903	0.00267322276525012	0.0192329683406119	0.0141665566531691	LILRB4/CD3E/CBLB/FOXP3	4
GO:0006152	BP	GO:0006152	purine nucleoside catabolic process	4/1384	9/18903	0.00267322276525012	0.0192329683406119	0.0141665566531691	ADA2/PNP/NUDT1/AHCY	4
GO:0006924	BP	GO:0006924	activation-induced cell death of T cells	4/1384	9/18903	0.00267322276525012	0.0192329683406119	0.0141665566531691	TSC22D3/RPS6/IL2RA/FAS	4
GO:0019371	BP	GO:0019371	cyclooxygenase pathway	4/1384	9/18903	0.00267322276525012	0.0192329683406119	0.0141665566531691	PTGS2/PTGES3/AKR1C3/CBR1	4
GO:0030854	BP	GO:0030854	positive regulation of granulocyte differentiation	4/1384	9/18903	0.00267322276525012	0.0192329683406119	0.0141665566531691	RUNX1/TRIB1/EVI2B/TESC	4
GO:0036480	BP	GO:0036480	neuron intrinsic apoptotic signaling pathway in response to oxidative stress	4/1384	9/18903	0.00267322276525012	0.0192329683406119	0.0141665566531691	MCL1/HIF1A/TREM2/PARK7	4
GO:0043615	BP	GO:0043615	astrocyte cell migration	4/1384	9/18903	0.00267322276525012	0.0192329683406119	0.0141665566531691	CCL3/GPR183/HEXB/MMP14	4
GO:0060267	BP	GO:0060267	positive regulation of respiratory burst	4/1384	9/18903	0.00267322276525012	0.0192329683406119	0.0141665566531691	CLEC7A/RPS19/JCHAIN/IGHA1	4
GO:0086023	BP	GO:0086023	adenylate cyclase-activating adrenergic receptor signaling pathway involved in heart process	4/1384	9/18903	0.00267322276525012	0.0192329683406119	0.0141665566531691	PDE4B/GNAI2/AKAP13/PDE4D	4
GO:0090324	BP	GO:0090324	negative regulation of oxidative phosphorylation	4/1384	9/18903	0.00267322276525012	0.0192329683406119	0.0141665566531691	TNF/PPIF/DNAJC15/RHOA	4
GO:1903376	BP	GO:1903376	regulation of oxidative stress-induced neuron intrinsic apoptotic signaling pathway	4/1384	9/18903	0.00267322276525012	0.0192329683406119	0.0141665566531691	MCL1/HIF1A/TREM2/PARK7	4
GO:1904627	BP	GO:1904627	response to phorbol 13-acetate 12-myristate	4/1384	9/18903	0.00267322276525012	0.0192329683406119	0.0141665566531691	FOS/FBP1/RPLP0/CDK4	4
GO:1904628	BP	GO:1904628	cellular response to phorbol 13-acetate 12-myristate	4/1384	9/18903	0.00267322276525012	0.0192329683406119	0.0141665566531691	FOS/FBP1/RPLP0/CDK4	4
GO:2001280	BP	GO:2001280	positive regulation of unsaturated fatty acid biosynthetic process	4/1384	9/18903	0.00267322276525012	0.0192329683406119	0.0141665566531691	IL1B/PTGS2/ANXA1/CD74	4
GO:0002418	BP	GO:0002418	immune response to tumor cell	7/1384	27/18903	0.00268238854807754	0.0192329683406119	0.0141665566531691	NECTIN2/HLA-DRB1/NKG7/PRF1/HLA-A/HMGB1/HSPD1	7
GO:0010875	BP	GO:0010875	positive regulation of cholesterol efflux	7/1384	27/18903	0.00268238854807754	0.0192329683406119	0.0141665566531691	NFKBIA/LRP1/ABCA1/TREM2/APOE/PLTP/CES1	7
GO:0042026	BP	GO:0042026	protein refolding	7/1384	27/18903	0.00268238854807754	0.0192329683406119	0.0141665566531691	HSPA1A/HSPA5/HSPA1B/B2M/HSPA8/HSPB1/HSPD1	7
GO:0042832	BP	GO:0042832	defense response to protozoan	7/1384	27/18903	0.00268238854807754	0.0192329683406119	0.0141665566531691	SLC11A1/CLEC7A/IRF8/NKG7/BATF/LYST/HRAS	7
GO:0070861	BP	GO:0070861	regulation of protein exit from endoplasmic reticulum	7/1384	27/18903	0.00268238854807754	0.0192329683406119	0.0141665566531691	CD81/UBE2J1/INSIG1/BCAP31/TMEM30A/DERL3/ERLEC1	7
GO:1904376	BP	GO:1904376	negative regulation of protein localization to cell periphery	7/1384	27/18903	0.00268238854807754	0.0192329683406119	0.0141665566531691	RHOQ/TGFB1/PICALM/NUMB/DAB2/CSK/TMEM59	7
GO:0030071	BP	GO:0030071	regulation of mitotic metaphase/anaphase transition	15/1384	92/18903	0.00269004841683083	0.0192629522107169	0.0141886420737346	DUSP1/RB1/ACTB/ZWINT/UBE2C/CENPF/MAD2L2/MAD2L1/BUB3/BIRC5/RAD21/TPR/ACTL6A/ANAPC11/CDK5RAP2	15
GO:0090068	BP	GO:0090068	positive regulation of cell cycle process	32/1384	260/18903	0.00269098541655557	0.0192629522107169	0.0141886420737346	IL1B/EREG/RGCC/TNF/SPHK1/ADAM17/DDX3X/APP/SFPQ/ANXA1/UBE2B/AIF1/RHOA/RB1/NUSAP1/SMC4/UBE2C/RRM2/CDK1/MAD2L1/CCND2/BIRC5/RAD21/RANBP1/TPR/KMT2E/NPM1/ANAPC11/EIF4G1/SOX15/CDK4/CD28	32
GO:0030308	BP	GO:0030308	negative regulation of cell growth	25/1384	188/18903	0.00270110961300336	0.0193195758057929	0.0142303496954258	INHBA/SPP1/FBP1/BTG1/CDKN1A/RTN4/TGFB1/DDX3X/NRP1/PPT1/CDA/IFRD1/HSPA1A/RGS2/HSPA1B/RB1/DAB2/BST2/RBBP7/CCDC85B/CDKN2A/EI24/G6PD/CDKN1B/EAF2	25
GO:0016485	BP	GO:0016485	protein processing	31/1384	250/18903	0.00277017293832247	0.0197973210972989	0.0145822457531765	PLAUR/SRGN/CTSZ/RIPK2/CTSS/CTSH/ADAM17/CPM/MAFB/RUNX1/CTSL/VSIR/S100A10/MMP14/GSN/ATP6AP2/ERO1A/SPCS3/HM13/CST7/IFI16/MYH9/ANXA2/SCG5/PERP/BAG2/ASPH/IL1R2/CARD16/SPCS1/SEC11C	31
GO:0016311	BP	GO:0016311	dephosphorylation	41/1384	357/18903	0.00278399816657569	0.0198798428817835	0.0146430293781645	DUSP1/PPP1R15A/DUSP2/PLEK/FBP1/TNF/PTPRE/PPP1R15B/PTPN12/TNS3/DUSP6/TGFB1/IQGAP1/GNAI2/PTPN1/CTDNEP1/HSP90B1/ROCK1/LGALS3/CALM2/PPIA/IFNG/DUSP4/PTPRC/PLPP1/PTPN7/PTPN22/CDKN3/CALM3/PIN1/PPP1CA/CALM1/PPP2R5C/BAG4/YWHAE/HSP90AB1/PLPP5/PPP1CC/DUSP16/PTP4A3/ARPP19	41
GO:0044703	BP	GO:0044703	multi-organism reproductive process	27/1384	209/18903	0.00283791164742821	0.0202482559570389	0.0149143938711509	IL1B/FOSB/PTGS2/TIMP1/FOS/SPP1/ITGA5/MAFF/JUNB/CTSB/VEGFA/ADM/CITED2/MMP9/SLC38A2/PRDM1/RGS2/VMP1/TRIM28/UCP2/ARHGDIB/SOD1/CALR/IGFBP2/FKBP4/RPL29/C1QBP	27
GO:0006605	BP	GO:0006605	protein targeting	38/1384	325/18903	0.00286268005965078	0.0204082893795038	0.0150322707638697	ITGAM/ITGB2/ZFYVE16/BNIP3L/LEPROT/LAPTM5/SCARB2/CHMP4B/SEC62/TSPO/M6PR/BCAP31/SDCBP/SPCS3/HSPA5/LAMP2/DNAJC15/GABARAP/FYN/RAC2/HERPUD1/ZFAND2B/ATP5IF1/HSPA8/SRP9/ROMO1/YWHAZ/BAG4/YWHAE/HRAS/TOMM7/NACA/HSPD1/NPEPPS/DNAJC19/YWHAQ/SPCS1/SRPRA	38
GO:0034446	BP	GO:0034446	substrate adhesion-dependent cell spreading	17/1384	111/18903	0.00288445358307667	0.020529968977102	0.0151218971222342	FLNA/FN1/LIMS1/NRP1/MYADM/S100A10/CORO1C/PARVB/RHOA/DAB2/ARPC2/CALR/P4HB/MDK/RAC3/C1QBP/ITGA4	17
GO:1905818	BP	GO:1905818	regulation of chromosome separation	17/1384	111/18903	0.00288445358307667	0.020529968977102	0.0151218971222342	DUSP1/RB1/ACTB/ZWINT/SMC4/UBE2C/CENPF/PTTG1/MAD2L2/MAD2L1/BUB3/BIRC5/RAD21/TPR/ACTL6A/ANAPC11/CDK5RAP2	17
GO:0055069	BP	GO:0055069	zinc ion homeostasis	9/1384	42/18903	0.00289275228559633	0.0205555019903205	0.0151407041452522	S100A8/S100A9/SLC39A8/MT2A/MT1F/LCK/MT1G/SLC39A4/TMC8	9
GO:0071604	BP	GO:0071604	transforming growth factor beta production	9/1384	42/18903	0.00289275228559633	0.0205555019903205	0.0151407041452522	PTGS2/TYROBP/FN1/HIF1A/ATP6AP2/LUM/HSP90AB1/CD24/FOXP3	9
GO:1902904	BP	GO:1902904	negative regulation of supramolecular fiber organization	23/1384	169/18903	0.00290999105967368	0.0206582224023459	0.0152163656089755	MYADM/GSN/TREM2/WASF2/TMSB4X/TMSB10/CAPG/PFN1/CAPZB/PFDN5/CORO1A/STMN1/TPX2/WAS/HSPA8/APOE/PFN2/TWF1/PFDN4/FKBP4/PFDN6/CORO1B/GMFG	23
GO:0071479	BP	GO:0071479	cellular response to ionizing radiation	13/1384	75/18903	0.00291301060918349	0.0206582224023459	0.0152163656089755	EGR1/CDKN1A/RHOB/CYBA/HSPA5/GRB2/TANK/IFI16/CCND2/EEF1D/NUCKS1/HRAS/RPL26	13
GO:0048771	BP	GO:0048771	tissue remodeling	24/1384	179/18903	0.00291431031140131	0.0206582224023459	0.0152163656089755	TIMP1/TNFAIP3/SPP1/FLNA/TCIRG1/CSF1R/MITF/NFKB1/CST3/TPP1/SNX10/TGFB1/HIF1A/RUNX1/TFRC/MMP14/LIPA/CTNNB1/ROCK1/RBPJ/CSK/CTSK/GPNMB/MDK	24
GO:0032874	BP	GO:0032874	positive regulation of stress-activated MAPK cascade	19/1384	130/18903	0.0029169566730726	0.0206601979945061	0.0152178207841604	IL1B/TNF/RIPK2/GADD45B/VEGFA/SPHK1/FCGR2B/SPI1/APP/SDCBP/TAOK3/CD27/HMGB1/EIF2AK2/HRAS/RB1CC1/PDCD10/TPD52L1/ARL6IP5	19
GO:1902100	BP	GO:1902100	negative regulation of metaphase/anaphase transition of cell cycle	10/1384	50/18903	0.00296033227205614	0.0209504131435214	0.0154315865054636	DUSP1/ZWINT/CENPF/MAD2L2/MAD2L1/BUB3/BIRC5/RAD21/TPR/CDK5RAP2	10
GO:0045185	BP	GO:0045185	maintenance of protein location	15/1384	93/18903	0.00299524828314533	0.0211803375354345	0.0156009434589144	NFKBIA/SRGN/CCDC88A/FLNA/GSN/TSPO/INSIG1/HSPA5/TMSB4X/TMSB10/SP100/G3BP2/TWF1/TXN/PARK7	15
GO:2000113	BP	GO:2000113	negative regulation of cellular macromolecule biosynthetic process	34/1384	283/18903	0.00300191051874825	0.0212102600701192	0.0156229837012374	HBEGF/ZFP36/DDX3X/BTG2/ZFP36L2/ZFP36L1/RGS2/ATF4/ROCK1/YBX1/GZMB/ITM2A/TYMS/ITM2C/CIRBP/EIF2AK2/DHFR/SRP9/NCL/TPR/DBI/CALR/EIF4EBP1/LSM1/RPS3/EIF3E/GAPDH/RPL13A/PABPC1/MRPL13/EIF4G1/FXR1/RBM4/DCPS	34
GO:0046394	BP	GO:0046394	carboxylic acid biosynthetic process	38/1384	326/18903	0.00301822039926624	0.0213082453106773	0.0156951573479132	IL1B/PTGS2/ABHD2/LPL/GLUL/BCAT1/XBP1/PNPLA8/LTA4H/DPYD/QKI/ALOX5AP/HSD3B7/ALOX5/INSIG1/ANXA1/ACADVL/APOC1/CD74/GPX4/AKR1A1/DHFR/MGST3/FABP5/ALDH1A1/GSTP1/MIF/PYCR1/PTGES3/GOT2/ADI1/UGDH/AASDHPPT/AKR1C3/CES1/CBR1/PSAT1/PARK7	38
GO:0045446	BP	GO:0045446	endothelial cell differentiation	18/1384	121/18903	0.0030540941609874	0.0215440789399968	0.015868866908045	IL1B/ICAM1/KDM6B/TNF/BTG1/VEGFA/NRP1/MYADM/CTNNB1/ROCK1/PDE4D/CXCR4/RBPJ/EZR/CLDN1/GSTM3/FOXP3/CCM2	18
GO:0006575	BP	GO:0006575	cellular modified amino acid metabolic process	24/1384	180/18903	0.00313542041206517	0.0220999018705014	0.0162782731366975	SOD2/CTSB/SLC16A10/NFE2L2/OSBPL8/SERINC1/GPX4/GSTO1/TYMS/DHFR/SOD1/CTSK/GSTA1/GSTP1/GOT2/GSTM3/AASDHPPT/AHCY/GCLM/GSTA4/G6PD/GLO1/PARK7/ARL6IP5	24
GO:0030216	BP	GO:0030216	keratinocyte differentiation	23/1384	170/18903	0.00313824712387786	0.0221019728837435	0.0162797985968295	EREG/ZFP36/MAFB/ASAH1/FOSL2/ADAM9/PLEC/ZFP36L1/ANXA1/ROCK1/TXNIP/PRKCH/RBPJ/STK4/KRT8/KRT5/NME2/SFN/KRT6A/CSTA/KRT10/AKR1C3/KRT17	23
GO:0070613	BP	GO:0070613	regulation of protein processing	12/1384	67/18903	0.00314485475362881	0.0221306472420686	0.0163009194615089	PLAUR/CTSZ/RUNX1/S100A10/MMP14/GSN/CST7/MYH9/ANXA2/BAG2/IL1R2/CARD16	12
GO:0097062	BP	GO:0097062	dendritic spine maintenance	6/1384	21/18903	0.00317418217843786	0.0223010577206512	0.0164264398521414	FCGR2B/TREM2/FYN/APOE/VPS35/CTTN	6
GO:0097734	BP	GO:0097734	extracellular exosome biogenesis	6/1384	21/18903	0.00317418217843786	0.0223010577206512	0.0164264398521414	SDC4/SDCBP/IFNG/RAB27A/STAM/SDC1	6
GO:0010595	BP	GO:0010595	positive regulation of endothelial cell migration	19/1384	131/18903	0.00318349339390088	0.0223484821843757	0.0164613716078746	PTGS2/VEGFA/ADAM17/GRN/TGFB1/HIF1A/NFE2L2/NRP1/RHOB/MAP2K3/NUS1/ANXA1/TMSB4X/HMOX1/HMGB1/ETS1/SPARC/CALR/HSPB1	19
GO:0002446	BP	GO:0002446	neutrophil mediated immunity	8/1384	35/18903	0.00320055078625317	0.0224321334625262	0.0165229871915974	ITGAM/TREM1/ITGB2/ADAM17/STXBP2/SPI1/WDR1/KMT2E	8
GO:2000515	BP	GO:2000515	negative regulation of CD4-positive, alpha-beta T cell activation	8/1384	35/18903	0.00320055078625317	0.0224321334625262	0.0165229871915974	RUNX1/VSIR/ANXA1/RUNX3/HMGB1/CBLB/FOXP3/NDFIP1	8
GO:0042273	BP	GO:0042273	ribosomal large subunit biogenesis	13/1384	76/18903	0.0032837776908105	0.0229969856581159	0.0169390441666714	RPL7/RPL35A/RPL24/RPL10/RPL6/RPL23A/NPM1/RPLP0/RPL38/RPL26/RPL10A/RPL7A/RPL35	13
GO:1903312	BP	GO:1903312	negative regulation of mRNA metabolic process	15/1384	94/18903	0.00332838521593787	0.0232802437653885	0.0171476854930169	SLC11A1/ZFP36/YBX3/YBX1/SRSF10/HNRNPA2B1/CIRBP/FUS/SRSF7/PKP3/PABPC1/NPM1/PKP1/C1QBP/TENT5C	15
GO:0042306	BP	GO:0042306	regulation of protein import into nucleus	11/1384	59/18903	0.00333445522516192	0.0232802437653885	0.0171476854930169	PTGS2/FLNA/TGFB1/CD36/TRIM28/IFNG/CDK1/TPR/JUP/HSP90AB1/RAN	11
GO:0016053	BP	GO:0016053	organic acid biosynthetic process	38/1384	328/18903	0.0033511698900661	0.0232802437653885	0.0171476854930169	IL1B/PTGS2/ABHD2/LPL/GLUL/BCAT1/XBP1/PNPLA8/LTA4H/DPYD/QKI/ALOX5AP/HSD3B7/ALOX5/INSIG1/ANXA1/ACADVL/APOC1/CD74/GPX4/AKR1A1/DHFR/MGST3/FABP5/ALDH1A1/GSTP1/MIF/PYCR1/PTGES3/GOT2/ADI1/UGDH/AASDHPPT/AKR1C3/CES1/CBR1/PSAT1/PARK7	38
GO:0001562	BP	GO:0001562	response to protozoan	7/1384	28/18903	0.00335377838188823	0.0232802437653885	0.0171476854930169	SLC11A1/CLEC7A/IRF8/NKG7/BATF/LYST/HRAS	7
GO:0010714	BP	GO:0010714	positive regulation of collagen metabolic process	7/1384	28/18903	0.00335377838188823	0.0232802437653885	0.0171476854930169	INHBA/RGCC/VIM/TGFB1/ENG/RUNX1/VSIR	7
GO:0010818	BP	GO:0010818	T cell chemotaxis	7/1384	28/18903	0.00335377838188823	0.0232802437653885	0.0171476854930169	CCL3/GPR183/CXCL16/ADAM17/PLEC/CXCL13/CCL5	7
GO:0071624	BP	GO:0071624	positive regulation of granulocyte chemotaxis	7/1384	28/18903	0.00335377838188823	0.0232802437653885	0.0171476854930169	CXCL8/C5AR1/CD74/RAC2/MDK/S100A14/C1QBP	7
GO:1900017	BP	GO:1900017	positive regulation of cytokine production involved in inflammatory response	7/1384	28/18903	0.00335377838188823	0.0232802437653885	0.0171476854930169	TNF/CLEC7A/HIF1A/IL17RA/CD6/STAT3/GBP5	7
GO:1903319	BP	GO:1903319	positive regulation of protein maturation	7/1384	28/18903	0.00335377838188823	0.0232802437653885	0.0171476854930169	S100A10/MMP14/GSN/MYH9/SOX4/ANXA2/BAG2	7
GO:1904385	BP	GO:1904385	cellular response to angiotensin	7/1384	28/18903	0.00335377838188823	0.0232802437653885	0.0171476854930169	INHBA/NFKB1/NFE2L2/CYBA/AGTRAP/CA2/ROCK1	7
GO:0001771	BP	GO:0001771	immunological synapse formation	5/1384	15/18903	0.00336957917438525	0.0232802437653885	0.0171476854930169	CD81/LGALS3/PRF1/CD6/DOCK8	5
GO:0010889	BP	GO:0010889	regulation of sequestering of triglyceride	5/1384	15/18903	0.00336957917438525	0.0232802437653885	0.0171476854930169	PLIN2/LPL/ABHD5/TREM2/OSBPL8	5
GO:0070262	BP	GO:0070262	peptidyl-serine dephosphorylation	5/1384	15/18903	0.00336957917438525	0.0232802437653885	0.0171476854930169	DUSP1/PPP1R15A/PPP1R15B/PPP1CA/YWHAE	5
GO:1903543	BP	GO:1903543	positive regulation of exosomal secretion	5/1384	15/18903	0.00336957917438525	0.0232802437653885	0.0171476854930169	SDC4/SDCBP/IFNG/STAM/SDC1	5
GO:2000345	BP	GO:2000345	regulation of hepatocyte proliferation	5/1384	15/18903	0.00336957917438525	0.0232802437653885	0.0171476854930169	TNFAIP3/TNF/CFLAR/XBP1/MDK	5
GO:2000767	BP	GO:2000767	positive regulation of cytoplasmic translation	5/1384	15/18903	0.00336957917438525	0.0232802437653885	0.0171476854930169	YBX3/YBX1/PKM/PABPC1/CNBP	5
GO:2001279	BP	GO:2001279	regulation of unsaturated fatty acid biosynthetic process	5/1384	15/18903	0.00336957917438525	0.0232802437653885	0.0171476854930169	IL1B/PTGS2/ANXA1/CD74/FABP5	5
GO:0062012	BP	GO:0062012	regulation of small molecule metabolic process	39/1384	339/18903	0.00337422540329547	0.0232939010040793	0.0171577450970371	IL1B/PTGS2/EGR1/PLEK/FBP1/TNF/NR4A3/NFKB1/ADM/HIF1A/SLC7A7/APP/TREM2/CDA/TSPO/INSIG1/PMAIP1/ANXA1/ACADVL/TMSB4X/NUPR1/APOC1/CD74/DAB2/IFNG/DDIT4/NR3C1/ATP5IF1/SOD1/STAT3/APOE/FABP5/AKR1C3/CES1/IGFBP4/ME1/RORA/PARK7/ARPP19	39
GO:0031952	BP	GO:0031952	regulation of protein autophosphorylation	9/1384	43/18903	0.00342515340595033	0.0236267894231799	0.0174029429554672	VEGFA/DDX3X/ENG/JUN/CALM2/PTPRC/CALM3/CALM1/GPNMB	9
GO:0043277	BP	GO:0043277	apoptotic cell clearance	10/1384	51/18903	0.0034454873923433	0.023729536689493	0.0174786241994336	TYROBP/MARCO/LRP1/TGM2/CD36/TREM2/ANXA1/HMGB1/RAC2/RHOH	10
GO:1990928	BP	GO:1990928	response to amino acid starvation	10/1384	51/18903	0.0034454873923433	0.023729536689493	0.0174786241994336	ATF3/CDKN1A/SLC38A2/ATF4/UCP2/EIF2AK2/DAPL1/SESN3/EIF2A/FAS	10
GO:0002282	BP	GO:0002282	microglial cell activation involved in immune response	3/1384	5/18903	0.00350013887608257	0.0237867693401063	0.0175207804372522	TYROBP/GRN/TREM2	3
GO:0014805	BP	GO:0014805	smooth muscle adaptation	3/1384	5/18903	0.00350013887608257	0.0237867693401063	0.0175207804372522	IL1B/CYBA/HMOX1	3
GO:0022614	BP	GO:0022614	membrane to membrane docking	3/1384	5/18903	0.00350013887608257	0.0237867693401063	0.0175207804372522	ICAM1/ROCK1/EZR	3
GO:0034239	BP	GO:0034239	regulation of macrophage fusion	3/1384	5/18903	0.00350013887608257	0.0237867693401063	0.0175207804372522	TYROBP/ADAM9/TREM2	3
GO:0034241	BP	GO:0034241	positive regulation of macrophage fusion	3/1384	5/18903	0.00350013887608257	0.0237867693401063	0.0175207804372522	TYROBP/ADAM9/TREM2	3
GO:0036493	BP	GO:0036493	positive regulation of translation in response to endoplasmic reticulum stress	3/1384	5/18903	0.00350013887608257	0.0237867693401063	0.0175207804372522	DDX3X/DNAJC3/EIF4G1	3
GO:0043378	BP	GO:0043378	positive regulation of CD8-positive, alpha-beta T cell differentiation	3/1384	5/18903	0.00350013887608257	0.0237867693401063	0.0175207804372522	LILRB4/RUNX1/RUNX3	3
GO:0043435	BP	GO:0043435	response to corticotropin-releasing hormone	3/1384	5/18903	0.00350013887608257	0.0237867693401063	0.0175207804372522	NR4A2/NR4A3/NR4A1	3
GO:0051343	BP	GO:0051343	positive regulation of cyclic-nucleotide phosphodiesterase activity	3/1384	5/18903	0.00350013887608257	0.0237867693401063	0.0175207804372522	CALM2/CALM3/CALM1	3
GO:0060266	BP	GO:0060266	negative regulation of respiratory burst involved in inflammatory response	3/1384	5/18903	0.00350013887608257	0.0237867693401063	0.0175207804372522	GRN/SLAMF8/RPS19	3
GO:0060309	BP	GO:0060309	elastin catabolic process	3/1384	5/18903	0.00350013887608257	0.0237867693401063	0.0175207804372522	CST3/CTSL/MMP12	3
GO:0070487	BP	GO:0070487	monocyte aggregation	3/1384	5/18903	0.00350013887608257	0.0237867693401063	0.0175207804372522	IL1B/CD44/NR4A3	3
GO:0071376	BP	GO:0071376	cellular response to corticotropin-releasing hormone stimulus	3/1384	5/18903	0.00350013887608257	0.0237867693401063	0.0175207804372522	NR4A2/NR4A3/NR4A1	3
GO:0090634	BP	GO:0090634	microglial cell mediated cytotoxicity	3/1384	5/18903	0.00350013887608257	0.0237867693401063	0.0175207804372522	ITGAM/TYROBP/SPI1	3
GO:1904149	BP	GO:1904149	regulation of microglial cell mediated cytotoxicity	3/1384	5/18903	0.00350013887608257	0.0237867693401063	0.0175207804372522	ITGAM/TYROBP/SPI1	3
GO:1904997	BP	GO:1904997	regulation of leukocyte adhesion to arterial endothelial cell	3/1384	5/18903	0.00350013887608257	0.0237867693401063	0.0175207804372522	KLF4/TNF/ALOX5	3
GO:2000503	BP	GO:2000503	positive regulation of natural killer cell chemotaxis	3/1384	5/18903	0.00350013887608257	0.0237867693401063	0.0175207804372522	CCL3/CCL4/CCL5	3
GO:0006949	BP	GO:0006949	syncytium formation	12/1384	68/18903	0.00356986890626508	0.024227351944852	0.017845303325243	TYROBP/CFLAR/CD81/EHD1/ITGB1/PLEKHO1/ADAM9/TREM2/CD53/FLOT1/MYH9/CD9	12
GO:0045787	BP	GO:0045787	positive regulation of cell cycle	41/1384	362/18903	0.00357052195749252	0.024227351944852	0.017845303325243	IL1B/EREG/RGCC/TNF/SPHK1/ADAM17/DDX3X/CITED2/APP/SFPQ/ANXA1/UBE2B/AIF1/NUPR1/RHOA/RB1/NUSAP1/SMC4/UBE2C/RRM2/CDK1/MAD2L1/CCND2/CKS2/BIRC5/RAD21/RANBP1/RPS15A/TPR/KMT2E/CALR/MAGEA4/EIF4EBP1/NPM1/ANAPC11/EIF4G1/SOX15/CKS1B/CDK4/CD28/CDKN1B	41
GO:0000245	BP	GO:0000245	spliceosomal complex assembly	15/1384	95/18903	0.00369133072217345	0.0249352984796043	0.0183667602586901	SRSF5/CELF2/SRSF10/SNRPB/PSIP1/SF3A2/DDX46/SNRPG/LUC7L2/SNRPD2/PRPF19/SNRPF/SF3B6/SNRPE/USP39	15
GO:0007091	BP	GO:0007091	metaphase/anaphase transition of mitotic cell cycle	15/1384	95/18903	0.00369133072217345	0.0249352984796043	0.0183667602586901	DUSP1/RB1/ACTB/ZWINT/UBE2C/CENPF/MAD2L2/MAD2L1/BUB3/BIRC5/RAD21/TPR/ACTL6A/ANAPC11/CDK5RAP2	15
GO:1902099	BP	GO:1902099	regulation of metaphase/anaphase transition of cell cycle	15/1384	95/18903	0.00369133072217345	0.0249352984796043	0.0183667602586901	DUSP1/RB1/ACTB/ZWINT/UBE2C/CENPF/MAD2L2/MAD2L1/BUB3/BIRC5/RAD21/TPR/ACTL6A/ANAPC11/CDK5RAP2	15
GO:1903510	BP	GO:1903510	mucopolysaccharide metabolic process	15/1384	95/18903	0.00369133072217345	0.0249352984796043	0.0183667602586901	IL1B/CD44/TNFAIP6/NFKB1/GNS/DSE/TGFB1/CHST11/CSGALNACT2/HEXB/CHST12/SPOCK2/B3GNT2/DCN/UGDH	15
GO:0006919	BP	GO:0006919	activation of cysteine-type endopeptidase activity involved in apoptotic process	13/1384	77/18903	0.00369200156264597	0.0249352984796043	0.0183667602586901	TNF/S100A8/CFLAR/CTSH/S100A9/LAPTM5/PMAIP1/LCK/ANP32B/BEX3/HSPD1/HSPE1/CRADD	13
GO:0032720	BP	GO:0032720	negative regulation of tumor necrosis factor production	13/1384	77/18903	0.00369200156264597	0.0249352984796043	0.0183667602586901	TNFAIP3/LILRB4/IRAK3/SIRPA/VSIR/TREM2/TSPO/CLEC4A/PTPN22/GPNMB/GSTP1/FOXP3/IL27RA	13
GO:1902806	BP	GO:1902806	regulation of cell cycle G1/S phase transition	27/1384	213/18903	0.00370002331839573	0.024970149633659	0.0183924308072816	KLF4/INHBA/RGCC/PLK3/CDKN1A/ADAM17/DDX3X/ID2/WAC/ANXA1/AIF1/RB1/ACTB/PSME2/RRM2/PSME1/CCND2/CDK2AP2/KMT2E/GPNMB/SOX2/CDKN2A/ACTL6A/EIF4G1/RPL26/CRADD/CDKN1B	27
GO:0032092	BP	GO:0032092	positive regulation of protein binding	14/1384	86/18903	0.00372538626230182	0.0251024868917727	0.0184899073502255	RIPK2/LRP1/NRP1/MMP9/APP/FLOT1/B2M/PIN1/STK4/APOE/ANXA2/HSP90AB1/NMD3/RAN	14
GO:0045921	BP	GO:0045921	positive regulation of exocytosis	14/1384	86/18903	0.00372538626230182	0.0251024868917727	0.0184899073502255	ITGAM/FGR/ITGB2/SDC4/S100A10/STX4/SDCBP/VAMP8/IFNG/RAB27A/HLA-F/ANXA2/STAM/SDC1	14
GO:0007163	BP	GO:0007163	establishment or maintenance of cell polarity	29/1384	234/18903	0.00374844281312934	0.0252383580149434	0.0185899868558867	CCL4/ABL2/TCIRG1/RHOQ/RHOB/ITGB1/GSN/LMNA/PARVB/ROCK1/RHOA/ACTB/ARPC5/CD3G/RAC2/SLC9A3R1/MAD2L1/WDR1/RHOF/DOCK8/MYH9/DST/PDLIM1/RAC3/HSP90AB1/SDCCAG8/SPINT2/CDK5RAP2/RHOH	29
GO:0009314	BP	GO:0009314	response to radiation	49/1384	452/18903	0.00375150505043296	0.0252395012105459	0.018590828907149	SOD2/PTGS2/TIMP1/FOS/JUND/EGR1/TNF/PLK3/BHLHE40/CDKN1A/GNAQ/HIF1A/MMP9/RHOB/CYBA/ITGB1/APP/ID2/PRDM1/NPTN/HSPA5/GRB2/ANXA1/ATF4/UBE2B/TANK/CRIP1/PTPRC/USP1/PCLAF/IFI16/CIRBP/CCND2/HMGN1/PCNA/EEF1D/NUCKS1/PPP1CA/DDHD2/MYC/HRAS/NPM1/PPP1CC/RUVBL2/TXN/RPL26/RBM4/FOXP3/CARD16	49
GO:0009119	BP	GO:0009119	ribonucleoside metabolic process	8/1384	36/18903	0.00385550338550869	0.0259192007256925	0.0190914797436672	UPP1/ADA2/CDA/PNP/APOBEC3G/APOBEC3C/APRT/AHCY	8
GO:0016050	BP	GO:0016050	vesicle organization	40/1384	353/18903	0.00393351790469626	0.0264233081111467	0.0194627935059968	SRGN/ZEB2/ATP6V0B/ABCA1/CHMP1B/SPHK1/STX11/RAB20/ZFYVE16/SNX10/ATP6AP1/SDC4/ARL8B/PICALM/RAB13/SCARB2/S100A10/NECTIN2/ATP6V0C/STX4/CHMP4B/TOM1/ATP6AP2/INSIG1/ARFGAP3/CORO1C/SDCBP/ANXA1/RNASEK/VAMP8/ATP6V1F/CORO1A/RAB27A/LYST/PLEKHJ1/ANXA2/AP1S1/TBC1D4/STAM/SDC1	40
GO:0032479	BP	GO:0032479	regulation of type I interferon production	16/1384	105/18903	0.00397388425534019	0.0266534312160634	0.0196322968268192	REL/CD14/RIPK2/SIRPA/DDX3X/IRAK1/IRF8/FLOT1/IRF1/HMGB2/PTPN22/IRF7/MMP12/GAPDH/HSPD1/BANF1	16
GO:0032606	BP	GO:0032606	type I interferon production	16/1384	105/18903	0.00397388425534019	0.0266534312160634	0.0196322968268192	REL/CD14/RIPK2/SIRPA/DDX3X/IRAK1/IRF8/FLOT1/IRF1/HMGB2/PTPN22/IRF7/MMP12/GAPDH/HSPD1/BANF1	16
GO:0002762	BP	GO:0002762	negative regulation of myeloid leukocyte differentiation	10/1384	52/18903	0.00399166741216099	0.0267111118393534	0.0196747830308807	CCL3/INHBA/TNFAIP6/LILRB4/MAFB/TRIB1/LYN/CTNNB1/C1QC/MYC	10
GO:0006636	BP	GO:0006636	unsaturated fatty acid biosynthetic process	10/1384	52/18903	0.00399166741216099	0.0267111118393534	0.0196747830308807	IL1B/PTGS2/PNPLA8/ANXA1/CD74/FABP5/MIF/PTGES3/AKR1C3/CBR1	10
GO:0006968	BP	GO:0006968	cellular defense response	10/1384	52/18903	0.00399166741216099	0.0267111118393534	0.0196747830308807	CLEC5A/TYROBP/C5AR1/TCIRG1/NCF2/ITGB1/MNDA/GNLY/PRF1/ITK	10
GO:0009394	BP	GO:0009394	2'-deoxyribonucleotide metabolic process	9/1384	44/18903	0.00403155916923432	0.0268544926036173	0.0197803939633144	UPP1/DPYD/SAMHD1/PNP/TYMP/TYMS/DUT/RRM2/DCK	9
GO:0032689	BP	GO:0032689	negative regulation of interferon-gamma production	9/1384	44/18903	0.00403155916923432	0.0268544926036173	0.0197803939633144	INHBA/LILRB4/LAPTM5/VSIR/HLA-DRB1/CD96/HMGB1/C1QBP/FOXP3	9
GO:0042771	BP	GO:0042771	intrinsic apoptotic signaling pathway in response to DNA damage by p53 class mediator	9/1384	44/18903	0.00403155916923432	0.0268544926036173	0.0197803939633144	CD44/CDKN1A/NUPR1/CD74/IFI16/DDIT4/SHISA5/MIF/RPL26	9
GO:0045840	BP	GO:0045840	positive regulation of mitotic nuclear division	9/1384	44/18903	0.00403155916923432	0.0268544926036173	0.0197803939633144	IL1B/EREG/RGCC/TNF/SPHK1/RB1/NUSAP1/ANAPC11/CD28	9
GO:0072538	BP	GO:0072538	T-helper 17 type immune response	9/1384	44/18903	0.00403155916923432	0.0268544926036173	0.0197803939633144	NFKBIZ/JUNB/CLEC7A/IL17RA/BATF/STAT3/FOXP3/RORA/IL27RA	9
GO:0090317	BP	GO:0090317	negative regulation of intracellular protein transport	9/1384	44/18903	0.00403155916923432	0.0268544926036173	0.0197803939633144	CD36/UBE2J1/INSIG1/SP100/BAG4/TXN/PARK7/DERL3/ERLEC1	9
GO:0007032	BP	GO:0007032	endosome organization	15/1384	96/18903	0.00408602331089849	0.0271500910523582	0.019998124897849	ATP6V0B/CHMP1B/SNX10/ATP6AP1/SCARB2/ATP6V0C/CHMP4B/TOM1/ATP6AP2/CORO1C/RNASEK/ATP6V1F/RAB27A/PLEKHJ1/STAM	15
GO:0030728	BP	GO:0030728	ovulation	6/1384	22/18903	0.00409771601145493	0.0271500910523582	0.019998124897849	EREG/PTGS2/INHBA/TNFAIP6/MMP19/RGS2	6
GO:0033630	BP	GO:0033630	positive regulation of cell adhesion mediated by integrin	6/1384	22/18903	0.00409771601145493	0.0271500910523582	0.019998124897849	ADAM9/CXCL13/CD3E/CCL5/SKAP1/RAC3	6
GO:0044546	BP	GO:0044546	NLRP3 inflammasome complex assembly	6/1384	22/18903	0.00409771601145493	0.0271500910523582	0.019998124897849	NLRP3/DDX3X/CD36/TREM2/EIF2AK2/GBP5	6
GO:0051000	BP	GO:0051000	positive regulation of nitric-oxide synthase activity	6/1384	22/18903	0.00409771601145493	0.0271500910523582	0.019998124897849	TNF/HIF1A/NUS1/CALM3/DHFR/APOE	6
GO:0060713	BP	GO:0060713	labyrinthine layer morphogenesis	6/1384	22/18903	0.00409771601145493	0.0271500910523582	0.019998124897849	SOCS3/ADM/ZFP36L1/DNAJB6/GRB2/SPINT2	6
GO:0061042	BP	GO:0061042	vascular wound healing	6/1384	22/18903	0.00409771601145493	0.0271500910523582	0.019998124897849	TNFAIP3/TNF/VEGFA/XBP1/ALOX5/CXCR4	6
GO:0010575	BP	GO:0010575	positive regulation of vascular endothelial growth factor production	7/1384	29/18903	0.00414593592731035	0.0273577401711628	0.0201510744037926	IL1B/PTGS2/C5AR1/TGFB1/HIF1A/ATF4/RORA	7
GO:0030970	BP	GO:0030970	retrograde protein transport, ER to cytosol	7/1384	29/18903	0.00414593592731035	0.0273577401711628	0.0201510744037926	UBE2J1/BCAP31/HSP90B1/HM13/HERPUD1/DERL3/ERLEC1	7
GO:0090025	BP	GO:0090025	regulation of monocyte chemotaxis	7/1384	29/18903	0.00414593592731035	0.0273577401711628	0.0201510744037926	DUSP1/SLAMF8/LYN/AIF1/CCL5/HMGB1/S100A14	7
GO:1903513	BP	GO:1903513	endoplasmic reticulum to cytosol transport	7/1384	29/18903	0.00414593592731035	0.0273577401711628	0.0201510744037926	UBE2J1/BCAP31/HSP90B1/HM13/HERPUD1/DERL3/ERLEC1	7
GO:2000765	BP	GO:2000765	regulation of cytoplasmic translation	7/1384	29/18903	0.00414593592731035	0.0273577401711628	0.0201510744037926	YBX3/YBX1/SH3BGRL/PKM/RPL13A/PABPC1/CNBP	7
GO:0010507	BP	GO:0010507	negative regulation of autophagy	14/1384	87/18903	0.00414786732138991	0.0273577401711628	0.0201510744037926	MCL1/QSOX1/TREM2/CHMP4B/IL10RA/TSPO/EIF4G2/NUPR1/HMOX1/PTPN22/SLC7A5/STAT3/DAPL1/EIF4G1	14
GO:0010508	BP	GO:0010508	positive regulation of autophagy	20/1384	144/18903	0.0041818726235868	0.0274428068176042	0.0202137325148427	PLK3/RIPK2/HIF1A/BNIP3L/MTDH/TOM1/WAC/ROCK1/HMOX1/IFNG/HMGB1/OPTN/TMEM59/DCN/SESN3/RB1CC1/BNIP3/SLC25A5/PIM2/PARK7	20
GO:0002291	BP	GO:0002291	T cell activation via T cell receptor contact with antigen bound to MHC molecule on antigen presenting cell	4/1384	10/18903	0.00419850413723374	0.0274428068176042	0.0202137325148427	ICAM1/CD81/FGL2/LGALS3	4
GO:0009157	BP	GO:0009157	deoxyribonucleoside monophosphate biosynthetic process	4/1384	10/18903	0.00419850413723374	0.0274428068176042	0.0202137325148427	TYMS/DUT/TK1/DCK	4
GO:0010998	BP	GO:0010998	regulation of translational initiation by eIF2 alpha phosphorylation	4/1384	10/18903	0.00419850413723374	0.0274428068176042	0.0202137325148427	PPP1R15B/DNAJC3/EIF2AK2/NPM1	4
GO:0046886	BP	GO:0046886	positive regulation of hormone biosynthetic process	4/1384	10/18903	0.00419850413723374	0.0274428068176042	0.0202137325148427	EGR1/ADM/HIF1A/DAB2	4
GO:0051409	BP	GO:0051409	response to nitrosative stress	4/1384	10/18903	0.00419850413723374	0.0274428068176042	0.0202137325148427	DUSP6/ADH5/GCLM/PARK7	4
GO:0060397	BP	GO:0060397	growth hormone receptor signaling pathway via JAK-STAT	4/1384	10/18903	0.00419850413723374	0.0274428068176042	0.0202137325148427	LYN/PTPN1/JAK1/STAT3	4
GO:0070391	BP	GO:0070391	response to lipoteichoic acid	4/1384	10/18903	0.00419850413723374	0.0274428068176042	0.0202137325148427	CD14/RIPK2/CD36/TREM2	4
GO:0070862	BP	GO:0070862	negative regulation of protein exit from endoplasmic reticulum	4/1384	10/18903	0.00419850413723374	0.0274428068176042	0.0202137325148427	UBE2J1/INSIG1/DERL3/ERLEC1	4
GO:0071223	BP	GO:0071223	cellular response to lipoteichoic acid	4/1384	10/18903	0.00419850413723374	0.0274428068176042	0.0202137325148427	CD14/RIPK2/CD36/TREM2	4
GO:2000048	BP	GO:2000048	negative regulation of cell-cell adhesion mediated by cadherin	4/1384	10/18903	0.00419850413723374	0.0274428068176042	0.0202137325148427	RGCC/VEGFA/MAD2L2/EPCAM	4
GO:2000271	BP	GO:2000271	positive regulation of fibroblast apoptotic process	4/1384	10/18903	0.00419850413723374	0.0274428068176042	0.0202137325148427	BTG1/NUPR1/STK17A/STK17B	4
GO:0043524	BP	GO:0043524	negative regulation of neuron apoptotic process	21/1384	154/18903	0.00421984471008261	0.027561650404327	0.020301269933631	SOD2/NR4A2/CEBPB/GRN/HIF1A/NRP1/JUN/PPT1/BTG2/ROCK1/RHOA/HMOX1/CORO1A/SOD1/APOE/MDK/HRAS/HSP90AB1/GCLM/PARK7/IL27RA	21
GO:0055067	BP	GO:0055067	monovalent inorganic cation homeostasis	22/1384	164/18903	0.0042268314120072	0.0275866349298241	0.0203196729533645	SLC11A1/TCIRG1/ATP6V0B/RAB20/GRN/SLAMF8/ATP6AP1/ATP1A1/ATP1B3/DMXL2/GNAI2/PPT1/ATP6V0C/ATP6V1B2/ATP6AP2/CA2/TMEM165/ATP6V0E1/RNASEK/ATP6V1F/ATP6V0E2/SLC12A5	22
GO:0051702	BP	GO:0051702	biological process involved in interaction with symbiont	17/1384	116/18903	0.0045852681975567	0.0296610084404244	0.0218476081809029	CCL3/CCL4/TREM1/FN1/CSF1R/JUN/CFL1/IFI27/CCL5/HSPA8/NUCKS1/APOE/ROMO1/GAPDH/KRT6A/HSPD1/EEF1A1	17
GO:0002204	BP	GO:0002204	somatic recombination of immunoglobulin genes involved in immune response	10/1384	53/18903	0.00460402230139688	0.0296610084404244	0.0218476081809029	TGFB1/TFRC/BATF/PTPRC/MAD2L2/HSPD1/FOXP3/CD28/NDFIP1/IL27RA	10
GO:0002208	BP	GO:0002208	somatic diversification of immunoglobulins involved in immune response	10/1384	53/18903	0.00460402230139688	0.0296610084404244	0.0218476081809029	TGFB1/TFRC/BATF/PTPRC/MAD2L2/HSPD1/FOXP3/CD28/NDFIP1/IL27RA	10
GO:0030838	BP	GO:0030838	positive regulation of actin filament polymerization	10/1384	53/18903	0.00460402230139688	0.0296610084404244	0.0218476081809029	HCK/GRB2/PFN1/RHOA/EVL/BIN1/ARPC2/PFN2/BAG4/CTTN	10
GO:0034381	BP	GO:0034381	plasma lipoprotein particle clearance	10/1384	53/18903	0.00460402230139688	0.0296610084404244	0.0218476081809029	EHD1/SOAT1/CD36/TREM2/LIPA/APOC1/HMOX1/CSK/APOE/ANXA2	10
GO:0045190	BP	GO:0045190	isotype switching	10/1384	53/18903	0.00460402230139688	0.0296610084404244	0.0218476081809029	TGFB1/TFRC/BATF/PTPRC/MAD2L2/HSPD1/FOXP3/CD28/NDFIP1/IL27RA	10
GO:0071622	BP	GO:0071622	regulation of granulocyte chemotaxis	10/1384	53/18903	0.00460402230139688	0.0296610084404244	0.0218476081809029	CXCL8/TNFAIP6/C5AR1/CSF1R/CD74/CCL5/RAC2/MDK/S100A14/C1QBP	10
GO:0009130	BP	GO:0009130	pyrimidine nucleoside monophosphate biosynthetic process	5/1384	16/18903	0.00460887915531471	0.0296610084404244	0.0218476081809029	UPP1/CDA/TYMS/DUT/DCK	5
GO:0023035	BP	GO:0023035	CD40 signaling pathway	5/1384	16/18903	0.00460887915531471	0.0296610084404244	0.0218476081809029	TNFAIP3/ITGA5/ITGB1/TREM2/CD86	5
GO:0030852	BP	GO:0030852	regulation of granulocyte differentiation	5/1384	16/18903	0.00460887915531471	0.0296610084404244	0.0218476081809029	RUNX1/TRIB1/EVI2B/C1QC/TESC	5
GO:0031053	BP	GO:0031053	primary miRNA processing	5/1384	16/18903	0.00460887915531471	0.0296610084404244	0.0218476081809029	DDX3X/HNRNPA2B1/SRRT/STAT3/NCBP2	5
GO:0034393	BP	GO:0034393	positive regulation of smooth muscle cell apoptotic process	5/1384	16/18903	0.00460887915531471	0.0296610084404244	0.0218476081809029	SOD2/ATF4/IFNG/CDKN2A/PDCD4	5
GO:0042448	BP	GO:0042448	progesterone metabolic process	5/1384	16/18903	0.00460887915531471	0.0296610084404244	0.0218476081809029	EGR1/ADM/AKR1C2/AKR1C3/AKR1C1	5
GO:0043508	BP	GO:0043508	negative regulation of JUN kinase activity	5/1384	16/18903	0.00460887915531471	0.0296610084404244	0.0218476081809029	PTPN22/SERPINB3/GSTP1/PDCD4/DUSP16	5
GO:0046135	BP	GO:0046135	pyrimidine nucleoside catabolic process	5/1384	16/18903	0.00460887915531471	0.0296610084404244	0.0218476081809029	UPP1/DPYD/CDA/APOBEC3G/APOBEC3C	5
GO:0046642	BP	GO:0046642	negative regulation of alpha-beta T cell proliferation	5/1384	16/18903	0.00460887915531471	0.0296610084404244	0.0218476081809029	VSIR/TNFRSF14/CBLB/FOXP3/NDFIP1	5
GO:0010934	BP	GO:0010934	macrophage cytokine production	8/1384	37/18903	0.00460925136892224	0.0296610084404244	0.0218476081809029	RIPK2/IRAK3/TGFB1/LAPTM5/CD36/UBE2J1/LITAF/CD74	8
GO:0010935	BP	GO:0010935	regulation of macrophage cytokine production	8/1384	37/18903	0.00460925136892224	0.0296610084404244	0.0218476081809029	RIPK2/IRAK3/TGFB1/LAPTM5/CD36/UBE2J1/LITAF/CD74	8
GO:0051385	BP	GO:0051385	response to mineralocorticoid	8/1384	37/18903	0.00460925136892224	0.0296610084404244	0.0218476081809029	FOSB/SGK1/FOS/CYBB/CYBA/ATP2B1/CALM3/RPL27	8
GO:1903556	BP	GO:1903556	negative regulation of tumor necrosis factor superfamily cytokine production	13/1384	79/18903	0.0046316742593266	0.0297833379416978	0.0219377132431821	TNFAIP3/LILRB4/IRAK3/SIRPA/VSIR/TREM2/TSPO/CLEC4A/PTPN22/GPNMB/GSTP1/FOXP3/IL27RA	13
GO:0009262	BP	GO:0009262	deoxyribonucleotide metabolic process	9/1384	45/18903	0.00471868398448803	0.0302314511370356	0.0222677829888584	UPP1/DPYD/SAMHD1/PNP/TYMP/TYMS/DUT/RRM2/DCK	9
GO:0010712	BP	GO:0010712	regulation of collagen metabolic process	9/1384	45/18903	0.00471868398448803	0.0302314511370356	0.0222677829888584	INHBA/RGCC/VIM/CST3/TGFB1/ENG/RUNX1/ITGB1/VSIR	9
GO:0019692	BP	GO:0019692	deoxyribose phosphate metabolic process	9/1384	45/18903	0.00471868398448803	0.0302314511370356	0.0222677829888584	UPP1/DPYD/SAMHD1/PNP/TYMP/TYMS/DUT/RRM2/DCK	9
GO:1900744	BP	GO:1900744	regulation of p38MAPK cascade	9/1384	45/18903	0.00471868398448803	0.0302314511370356	0.0222677829888584	IL1B/DUSP1/GADD45B/VEGFA/SPHK1/SPI1/TREM2/PTPN22/EZR	9
GO:1904646	BP	GO:1904646	cellular response to amyloid-beta	9/1384	45/18903	0.00471868398448803	0.0302314511370356	0.0222677829888584	ICAM1/TNF/LRP1/FCGR2B/CD36/APP/TREM2/FYN/ITGA4	9
GO:0046034	BP	GO:0046034	ATP metabolic process	27/1384	217/18903	0.00477329424850477	0.0305588889306329	0.0225089660434569	FBP1/TGFB1/HIF1A/APP/TREM2/ATP6V0C/ATP6V1B2/TSPO/HSPA1A/HSPA1B/TMSB4X/NUPR1/ATP5F1E/IFNG/DDIT4/ATP5IF1/HSPA8/STAT3/ALDOA/PKM/GAPDH/NDUFB9/NDUFC1/UQCC3/NDUFB4/ATP5MF/TPI1	27
GO:0033045	BP	GO:0033045	regulation of sister chromatid segregation	16/1384	107/18903	0.00479845381764417	0.030697439892055	0.0226110194555759	DUSP1/RB1/ACTB/ZWINT/UBE2C/CENPF/PTTG1/MAD2L2/MAD2L1/BUB3/BIRC5/RAD21/TPR/ACTL6A/ANAPC11/CDK5RAP2	16
GO:1903052	BP	GO:1903052	positive regulation of proteolysis involved in protein catabolic process	19/1384	136/18903	0.004839083677173	0.030934684371437	0.0227857682150132	PLK3/RNF144B/NFE2L2/LAPTM5/TRIB1/TREM2/HSPA1A/CSNK1A1/BCAP31/HSPA1B/GABARAP/NUPR1/DAB2/SUMO2/HERPUD1/ATP5IF1/PSMC6/BAG2/MAGEF1	19
GO:2001022	BP	GO:2001022	positive regulation of response to DNA damage stimulus	22/1384	166/18903	0.00489164977586821	0.031247830120224	0.0230164240821849	DDX5/PMAIP1/SKIL/TRIM28/ACTB/USP1/HMGB1/MAD2L2/SMCHD1/FUS/EPC1/YEATS4/PCNA/MEAF6/WAS/RPS3/MYC/ACTL6A/UBE2V2/RUVBL2/RPL26/FXR1	22
GO:0002820	BP	GO:0002820	negative regulation of adaptive immune response	11/1384	62/18903	0.00495460912398204	0.0315576052670564	0.023244597242439	LILRB4/CD55/IL7R/FCGR2B/TNFRSF14/SAMSN1/PTPRC/HLA-F/FOXP3/NDFIP1/IL27RA	11
GO:0032233	BP	GO:0032233	positive regulation of actin filament bundle assembly	11/1384	62/18903	0.00495460912398204	0.0315576052670564	0.023244597242439	RGCC/PLEK/CCDC88A/NRP1/SDC4/S100A10/PFN1/RHOA/EVL/PFN2/BAG4	11
GO:0032387	BP	GO:0032387	negative regulation of intracellular transport	11/1384	62/18903	0.00495460912398204	0.0315576052670564	0.023244597242439	CD36/UBE2J1/INSIG1/SP100/TPR/BAG4/VPS35/TXN/PARK7/DERL3/ERLEC1	11
GO:1903409	BP	GO:1903409	reactive oxygen species biosynthetic process	11/1384	62/18903	0.00495460912398204	0.0315576052670564	0.023244597242439	SOD2/CYBB/CFLAR/CYBA/CD36/ALOX5/RHOA/RAB27A/FYN/SOD1/PARK7	11
GO:0044784	BP	GO:0044784	metaphase/anaphase transition of cell cycle	15/1384	98/18903	0.00497872804943293	0.0316650006992359	0.0233237022171532	DUSP1/RB1/ACTB/ZWINT/UBE2C/CENPF/MAD2L2/MAD2L1/BUB3/BIRC5/RAD21/TPR/ACTL6A/ANAPC11/CDK5RAP2	15
GO:0048661	BP	GO:0048661	positive regulation of smooth muscle cell proliferation	15/1384	98/18903	0.00497872804943293	0.0316650006992359	0.0233237022171532	EREG/PTGS2/HBEGF/TNF/NR4A3/TGFB1/MMP9/CYBA/GNAI2/JUN/IRAK1/ID2/AIF1/HMOX1/CCL5	15
GO:0030204	BP	GO:0030204	chondroitin sulfate metabolic process	7/1384	30/18903	0.00507187277301776	0.0321870267762567	0.0237082144704662	DSE/CHST11/CSGALNACT2/CHST12/SPOCK2/DCN/UGDH	7
GO:0045940	BP	GO:0045940	positive regulation of steroid metabolic process	7/1384	30/18903	0.00507187277301776	0.0321870267762567	0.0237082144704662	TNF/ADM/APOC1/DAB2/IFNG/APOE/CES1	7
GO:0070498	BP	GO:0070498	interleukin-1-mediated signaling pathway	7/1384	30/18903	0.00507187277301776	0.0321870267762567	0.0237082144704662	IL1B/IL1RN/EGR1/IRAK3/IRAK1/IL1R1/IL1R2	7
GO:0043491	BP	GO:0043491	protein kinase B signaling	27/1384	218/18903	0.0050789791231997	0.0322087004571516	0.0237241787991565	IL1B/CCL3/HBEGF/TNF/PLK3/RTN4/TGFB1/ENG/ITGB1/MTDH/ZFP36L1/OSBPL8/CCL5/SLC9A3R1/CHI3L1/MYDGF/NTS/SESN3/BAG4/HSP90AB1/CPNE1/AKR1C2/AKR1C3/TXN/C1QBP/CD28/PARK7	27
GO:0045104	BP	GO:0045104	intermediate filament cytoskeleton organization	14/1384	89/18903	0.00510941895153183	0.032378206079206	0.0238490326935392	VIM/PLEC/DNAJB6/CSNK1A1/SOD1/KRT19/KRT15/KRT8/KRT5/KRT18/DST/KRT6A/KRT17/PKP1	14
GO:0002562	BP	GO:0002562	somatic diversification of immune receptors via germline recombination within a single locus	12/1384	71/18903	0.00512885942779499	0.0324542620499921	0.0239050537507089	TGFB1/TFRC/HMGB2/BATF/PTPRC/HMGB1/MAD2L2/HSPD1/FOXP3/CD28/NDFIP1/IL27RA	12
GO:0016444	BP	GO:0016444	somatic cell DNA recombination	12/1384	71/18903	0.00512885942779499	0.0324542620499921	0.0239050537507089	TGFB1/TFRC/HMGB2/BATF/PTPRC/HMGB1/MAD2L2/HSPD1/FOXP3/CD28/NDFIP1/IL27RA	12
GO:0001704	BP	GO:0001704	formation of primary germ layer	18/1384	127/18903	0.00515374632835907	0.032506940749635	0.0239438556542784	DUSP1/DUSP2/KLF4/INHBA/KDM6B/ETS2/ITGA5/FN1/ITGB2/MMP9/ITGB1/MMP14/CTNNB1/GRB2/DUSP4/SOX2/HSBP1/ITGA4	18
GO:0002082	BP	GO:0002082	regulation of oxidative phosphorylation	6/1384	23/18903	0.00520565047076057	0.032506940749635	0.0239438556542784	TNF/PPIF/DNAJC15/NUPR1/RHOA/COX7A2L	6
GO:0002363	BP	GO:0002363	alpha-beta T cell lineage commitment	6/1384	23/18903	0.00520565047076057	0.032506940749635	0.0239438556542784	CTSL/RHOA/TOX/BATF/STAT3/FOXP3	6
GO:0010155	BP	GO:0010155	regulation of proton transport	6/1384	23/18903	0.00520565047076057	0.032506940749635	0.0239438556542784	PPIF/TCIRG1/TMSB4X/SLC9A3R1/TESC/PARK7	6
GO:0043968	BP	GO:0043968	histone H2A acetylation	6/1384	23/18903	0.00520565047076057	0.032506940749635	0.0239438556542784	ACTB/EPC1/YEATS4/MEAF6/ACTL6A/RUVBL2	6
GO:0140112	BP	GO:0140112	extracellular vesicle biogenesis	6/1384	23/18903	0.00520565047076057	0.032506940749635	0.0239438556542784	SDC4/SDCBP/IFNG/RAB27A/STAM/SDC1	6
GO:0051047	BP	GO:0051047	positive regulation of secretion	35/1384	304/18903	0.00522334969325618	0.032506940749635	0.0239438556542784	IL1B/INHBA/RGCC/SPP1/S100A8/ITGAM/FGR/ITGB2/GLUL/TGFB1/HIF1A/XBP1/SDC4/CYBA/ADAM9/GNAI2/S100A10/TREM2/STX4/HLA-DRB1/SDCBP/SERP1/VAMP8/DAB2/PPIA/IFNG/RAB27A/HLA-F/SOX4/EZR/ANXA2/MIF/VPS35/STAM/SDC1	35
GO:0061041	BP	GO:0061041	regulation of wound healing	19/1384	137/18903	0.00524317310136577	0.032506940749635	0.0239438556542784	PLAUR/HBEGF/TNFAIP3/TNF/CLEC7A/NFE2L2/XBP1/CD36/ITGB1/ALOX5/ANXA1/CXCR4/ACTG1/APOE/ANXA2/CLDN1/HRAS/CD9/PRDX2	19
GO:1904019	BP	GO:1904019	epithelial cell apoptotic process	19/1384	137/18903	0.00524317310136577	0.032506940749635	0.0239438556542784	TNFAIP3/ICAM1/RGCC/TNF/ZFP36/CFLAR/NFE2L2/GSN/ZFP36L1/NUPR1/RB1/HMOX1/STK4/MDK/KRT18/PDCD4/AKR1C3/CDKN1B/ITGA4	19
GO:0051341	BP	GO:0051341	regulation of oxidoreductase activity	16/1384	108/18903	0.00526017269823661	0.032506940749635	0.0239438556542784	IL1B/ABL2/TNF/NFKB1/HIF1A/SLAMF8/CYBA/GNAI2/NUS1/HM13/GZMA/IFNG/CALM3/DHFR/APOE/PARK7	16
GO:0090398	BP	GO:0090398	cellular senescence	16/1384	108/18903	0.00526017269823661	0.032506940749635	0.0239438556542784	CDKN1A/CITED2/ZMIZ1/MAP2K3/SPI1/LMNA/ID2/YBX1/B2M/CALR/MIF/CDKN2A/HRAS/NPM1/HMGA1/CDKN1B	16
GO:0045927	BP	GO:0045927	positive regulation of growth	31/1384	261/18903	0.00527497027703838	0.032506940749635	0.0239438556542784	HBEGF/S100A8/BASP1/FN1/CXCL16/VEGFA/SPHK1/ADAM17/DDX3X/NRP1/YBX3/S100A9/CYBA/MMP14/EIF4G2/RPS6KA1/SDCBP/SERP1/RHOA/CXCR4/CDK1/RBPJ/SASH3/EZR/SFN/MAP3K13/EXOSC4/EIF4G1/KRT17/SOX15/DNPH1	31
GO:0010976	BP	GO:0010976	positive regulation of neuron projection development	21/1384	157/18903	0.00528686706901031	0.032506940749635	0.0239438556542784	ABL2/FLNA/CFLAR/VEGFA/GRN/NFE2L2/NRP1/S100A9/EHD1/SCARB2/LYN/RGS2/NPTN/HSPA5/TMEM30A/TOX/FYN/SF3A2/APOE/MDK/TWF1	21
GO:0000103	BP	GO:0000103	sulfate assimilation	2/1384	2/18903	0.00535697694223873	0.032506940749635	0.0239438556542784	PAPSS2/PAPSS1	2
GO:0001813	BP	GO:0001813	regulation of antibody-dependent cellular cytotoxicity	2/1384	2/18903	0.00535697694223873	0.032506940749635	0.0239438556542784	FCGR2B/HLA-E	2
GO:0002037	BP	GO:0002037	negative regulation of L-glutamate import across plasma membrane	2/1384	2/18903	0.00535697694223873	0.032506940749635	0.0239438556542784	TNF/ARL6IP5	2
GO:0002362	BP	GO:0002362	CD4-positive, CD25-positive, alpha-beta regulatory T cell lineage commitment	2/1384	2/18903	0.00535697694223873	0.032506940749635	0.0239438556542784	TOX/FOXP3	2
GO:0002491	BP	GO:0002491	antigen processing and presentation of endogenous peptide antigen via MHC class II	2/1384	2/18903	0.00535697694223873	0.032506940749635	0.0239438556542784	HLA-DRA/HLA-DRB1	2
GO:0002728	BP	GO:0002728	negative regulation of natural killer cell cytokine production	2/1384	2/18903	0.00535697694223873	0.032506940749635	0.0239438556542784	CD96/HLA-F	2
GO:0002876	BP	GO:0002876	positive regulation of chronic inflammatory response to antigenic stimulus	2/1384	2/18903	0.00535697694223873	0.032506940749635	0.0239438556542784	TNF/LTA	2
GO:0006714	BP	GO:0006714	sesquiterpenoid metabolic process	2/1384	2/18903	0.00535697694223873	0.032506940749635	0.0239438556542784	AKR1B10/AKR1C3	2
GO:0006876	BP	GO:0006876	cellular cadmium ion homeostasis	2/1384	2/18903	0.00535697694223873	0.032506940749635	0.0239438556542784	SLC11A1/SLC39A8	2
GO:0016107	BP	GO:0016107	sesquiterpenoid catabolic process	2/1384	2/18903	0.00535697694223873	0.032506940749635	0.0239438556542784	AKR1B10/AKR1C3	2
GO:0016487	BP	GO:0016487	farnesol metabolic process	2/1384	2/18903	0.00535697694223873	0.032506940749635	0.0239438556542784	AKR1B10/AKR1C3	2
GO:0016488	BP	GO:0016488	farnesol catabolic process	2/1384	2/18903	0.00535697694223873	0.032506940749635	0.0239438556542784	AKR1B10/AKR1C3	2
GO:0019322	BP	GO:0019322	pentose biosynthetic process	2/1384	2/18903	0.00535697694223873	0.032506940749635	0.0239438556542784	G6PD/PGD	2
GO:0032796	BP	GO:0032796	uropod organization	2/1384	2/18903	0.00535697694223873	0.032506940749635	0.0239438556542784	CORO1A/MYH9	2
GO:0033364	BP	GO:0033364	mast cell secretory granule organization	2/1384	2/18903	0.00535697694223873	0.032506940749635	0.0239438556542784	SRGN/LYST	2
GO:0034395	BP	GO:0034395	regulation of transcription from RNA polymerase II promoter in response to iron	2/1384	2/18903	0.00535697694223873	0.032506940749635	0.0239438556542784	SLC40A1/HMOX1	2
GO:0035026	BP	GO:0035026	leading edge cell differentiation	2/1384	2/18903	0.00535697694223873	0.032506940749635	0.0239438556542784	JUN/DAB2	2
GO:0035606	BP	GO:0035606	peptidyl-cysteine S-trans-nitrosylation	2/1384	2/18903	0.00535697694223873	0.032506940749635	0.0239438556542784	S100A9/GAPDH	2
GO:0036496	BP	GO:0036496	regulation of translational initiation by eIF2 alpha dephosphorylation	2/1384	2/18903	0.00535697694223873	0.032506940749635	0.0239438556542784	PPP1R15A/PPP1CA	2
GO:0038111	BP	GO:0038111	interleukin-7-mediated signaling pathway	2/1384	2/18903	0.00535697694223873	0.032506940749635	0.0239438556542784	IL7R/IL2RG	2
GO:0038190	BP	GO:0038190	VEGF-activated neuropilin signaling pathway	2/1384	2/18903	0.00535697694223873	0.032506940749635	0.0239438556542784	VEGFA/NRP1	2
GO:0044855	BP	GO:0044855	plasma membrane raft distribution	2/1384	2/18903	0.00535697694223873	0.032506940749635	0.0239438556542784	GSN/PTPRC	2
GO:0044856	BP	GO:0044856	plasma membrane raft localization	2/1384	2/18903	0.00535697694223873	0.032506940749635	0.0239438556542784	GSN/PTPRC	2
GO:0045914	BP	GO:0045914	negative regulation of catecholamine metabolic process	2/1384	2/18903	0.00535697694223873	0.032506940749635	0.0239438556542784	ITGAM/ITGB2	2
GO:0045963	BP	GO:0045963	negative regulation of dopamine metabolic process	2/1384	2/18903	0.00535697694223873	0.032506940749635	0.0239438556542784	ITGAM/ITGB2	2
GO:0046166	BP	GO:0046166	glyceraldehyde-3-phosphate biosynthetic process	2/1384	2/18903	0.00535697694223873	0.032506940749635	0.0239438556542784	TKT/TPI1	2
GO:0060557	BP	GO:0060557	positive regulation of vitamin D biosynthetic process	2/1384	2/18903	0.00535697694223873	0.032506940749635	0.0239438556542784	TNF/IFNG	2
GO:0061394	BP	GO:0061394	regulation of transcription from RNA polymerase II promoter in response to arsenic-containing substance	2/1384	2/18903	0.00535697694223873	0.032506940749635	0.0239438556542784	ATF3/ATF4	2
GO:0070488	BP	GO:0070488	neutrophil aggregation	2/1384	2/18903	0.00535697694223873	0.032506940749635	0.0239438556542784	S100A8/S100A9	2
GO:0072564	BP	GO:0072564	blood microparticle formation	2/1384	2/18903	0.00535697694223873	0.032506940749635	0.0239438556542784	TNF/CD36	2
GO:0097403	BP	GO:0097403	cellular response to raffinose	2/1384	2/18903	0.00535697694223873	0.032506940749635	0.0239438556542784	FBP1/ZFP36L1	2
GO:0110090	BP	GO:0110090	positive regulation of hippocampal neuron apoptotic process	2/1384	2/18903	0.00535697694223873	0.032506940749635	0.0239438556542784	ITGAM/TYROBP	2
GO:1900756	BP	GO:1900756	protein processing in phagocytic vesicle	2/1384	2/18903	0.00535697694223873	0.032506940749635	0.0239438556542784	GSN/MYH9	2
GO:1901545	BP	GO:1901545	response to raffinose	2/1384	2/18903	0.00535697694223873	0.032506940749635	0.0239438556542784	FBP1/ZFP36L1	2
GO:1901898	BP	GO:1901898	negative regulation of relaxation of cardiac muscle	2/1384	2/18903	0.00535697694223873	0.032506940749635	0.0239438556542784	PDE4B/PDE4D	2
GO:1903181	BP	GO:1903181	positive regulation of dopamine biosynthetic process	2/1384	2/18903	0.00535697694223873	0.032506940749635	0.0239438556542784	VPS35/PARK7	2
GO:1903921	BP	GO:1903921	regulation of protein processing in phagocytic vesicle	2/1384	2/18903	0.00535697694223873	0.032506940749635	0.0239438556542784	GSN/MYH9	2
GO:1903923	BP	GO:1903923	positive regulation of protein processing in phagocytic vesicle	2/1384	2/18903	0.00535697694223873	0.032506940749635	0.0239438556542784	GSN/MYH9	2
[truncated: 549 more rows]
