# Supplementary material for: Mitochondrial energy metabolism correlates with an immunosuppressive tumor microenvironment and poor prognosis in esophageal squamous cell carcinoma
Source: Comput Struct Biotechnol J. 2023 Aug 24;21:4118–33. doi: 10.1016/j.csbj.2023.08.022 (PMC10474161; doi:10.1016/j.csbj.2023.08.022)
Supplement: Supplementary file 4 — Table S12. Receptor-ligand pairs among high-scoring cell populations. [file mmc12.csv]

	interaction_name	pathway_name	ligand	receptor	agonist	antagonist	co_A_receptor	co_I_receptor	evidence	annotation	interaction_name_2
TGFB1_TGFBR1_TGFBR2	TGFB1_TGFBR1_TGFBR2	TGFb	TGFB1	TGFbR1_R2	TGFb agonist	TGFb antagonist		TGFb inhibition receptor	KEGG: hsa04350	Secreted Signaling	TGFB1 - (TGFBR1+TGFBR2)
TGFB1_ACVR1B_TGFBR2	TGFB1_ACVR1B_TGFBR2	TGFb	TGFB1	ACVR1B_TGFbR2	TGFb agonist	TGFb antagonist		TGFb inhibition receptor	PMID: 27449815	Secreted Signaling	TGFB1 - (ACVR1B+TGFBR2)
TGFB1_ACVR1_TGFBR1	TGFB1_ACVR1_TGFBR1	TGFb	TGFB1	ACVR1_TGFbR					PMID: 29376829	Secreted Signaling	TGFB1 - (ACVR1+TGFBR1)
BMP7_ACVR1_ACVR2A	BMP7_ACVR1_ACVR2A	BMP	BMP7	ACVR1_ACVR2A		BMP antagonist		BMP inhibition receptor	KEGG: hsa04350; PMID:26893264	Secreted Signaling	BMP7 - (ACVR1+ACVR2A)
BMP7_ACVR1_BMPR2	BMP7_ACVR1_BMPR2	BMP	BMP7	ACVR1_BMPR2		BMP antagonist		BMP inhibition receptor	KEGG: hsa04350; PMID:26893264	Secreted Signaling	BMP7 - (ACVR1+BMPR2)
BMP7_BMPR1A_ACVR2A	BMP7_BMPR1A_ACVR2A	BMP	BMP7	BMPR1A_ACVR2A		BMP antagonist		BMP inhibition receptor	KEGG: hsa04350; PMID:26893264	Secreted Signaling	BMP7 - (BMPR1A+ACVR2A)
BMP7_BMPR1A_BMPR2	BMP7_BMPR1A_BMPR2	BMP	BMP7	BMPR1A_BMPR2		BMP antagonist		BMP inhibition receptor	KEGG: hsa04350; PMID:26893264	Secreted Signaling	BMP7 - (BMPR1A+BMPR2)
INHBA_ACVR1B_ACVR2A	INHBA_ACVR1B_ACVR2A	ACTIVIN	INHBA	ACVR1B_ACVR2A		ACTIVIN antagonist		ACTIVIN inhibition receptor	KEGG: hsa04350	Secreted Signaling	INHBA - (ACVR1B+ACVR2A)
WNT10A_FZD1_LRP5	WNT10A_FZD1_LRP5	WNT	WNT10A	FZD1_LRP5	WNT agonist	WNT antagonist	WNT activation receptor	WNT inhibition receptor	KEGG: hsa04310; PMID: 23209147	Secreted Signaling	WNT10A - (FZD1+LRP5)
WNT10A_FZD2_LRP5	WNT10A_FZD2_LRP5	WNT	WNT10A	FZD2_LRP5	WNT agonist	WNT antagonist	WNT activation receptor	WNT inhibition receptor	KEGG: hsa04310; PMID: 23209147	Secreted Signaling	WNT10A - (FZD2+LRP5)
WNT10A_FZD3_LRP5	WNT10A_FZD3_LRP5	WNT	WNT10A	FZD3_LRP5	WNT agonist	WNT antagonist	WNT activation receptor	WNT inhibition receptor	KEGG: hsa04310; PMID: 23209147	Secreted Signaling	WNT10A - (FZD3+LRP5)
WNT10A_FZD5_LRP5	WNT10A_FZD5_LRP5	WNT	WNT10A	FZD5_LRP5	WNT agonist	WNT antagonist	WNT activation receptor	WNT inhibition receptor	KEGG: hsa04310; PMID: 23209147	Secreted Signaling	WNT10A - (FZD5+LRP5)
WNT10A_FZD6_LRP5	WNT10A_FZD6_LRP5	WNT	WNT10A	FZD6_LRP5	WNT agonist	WNT antagonist	WNT activation receptor	WNT inhibition receptor	KEGG: hsa04310; PMID: 23209147	Secreted Signaling	WNT10A - (FZD6+LRP5)
WNT10A_FZD7_LRP5	WNT10A_FZD7_LRP5	WNT	WNT10A	FZD7_LRP5	WNT agonist	WNT antagonist	WNT activation receptor	WNT inhibition receptor	KEGG: hsa04310; PMID: 23209147	Secreted Signaling	WNT10A - (FZD7+LRP5)
WNT9A_FZD1_LRP5	WNT9A_FZD1_LRP5	WNT	WNT9A	FZD1_LRP5	WNT agonist	WNT antagonist	WNT activation receptor	WNT inhibition receptor	KEGG: hsa04310; PMID: 23209147	Secreted Signaling	WNT9A - (FZD1+LRP5)
WNT9A_FZD2_LRP5	WNT9A_FZD2_LRP5	WNT	WNT9A	FZD2_LRP5	WNT agonist	WNT antagonist	WNT activation receptor	WNT inhibition receptor	KEGG: hsa04310; PMID: 23209147	Secreted Signaling	WNT9A - (FZD2+LRP5)
WNT9A_FZD3_LRP5	WNT9A_FZD3_LRP5	WNT	WNT9A	FZD3_LRP5	WNT agonist	WNT antagonist	WNT activation receptor	WNT inhibition receptor	KEGG: hsa04310; PMID: 23209147	Secreted Signaling	WNT9A - (FZD3+LRP5)
WNT9A_FZD5_LRP5	WNT9A_FZD5_LRP5	WNT	WNT9A	FZD5_LRP5	WNT agonist	WNT antagonist	WNT activation receptor	WNT inhibition receptor	KEGG: hsa04310; PMID: 23209147	Secreted Signaling	WNT9A - (FZD5+LRP5)
WNT9A_FZD6_LRP5	WNT9A_FZD6_LRP5	WNT	WNT9A	FZD6_LRP5	WNT agonist	WNT antagonist	WNT activation receptor	WNT inhibition receptor	KEGG: hsa04310; PMID: 23209147	Secreted Signaling	WNT9A - (FZD6+LRP5)
WNT9A_FZD7_LRP5	WNT9A_FZD7_LRP5	WNT	WNT9A	FZD7_LRP5	WNT agonist	WNT antagonist	WNT activation receptor	WNT inhibition receptor	KEGG: hsa04310; PMID: 23209147	Secreted Signaling	WNT9A - (FZD7+LRP5)
AREG_EGFR	AREG_EGFR	EGF	AREG	EGFR					KEGG: hsa04012	Secreted Signaling	AREG - EGFR
AREG_EGFR_ERBB2	AREG_EGFR_ERBB2	EGF	AREG	EGFR_ERBB2					KEGG: hsa04012	Secreted Signaling	AREG - (EGFR+ERBB2)
HBEGF_EGFR	HBEGF_EGFR	EGF	HBEGF	EGFR					KEGG: hsa04012	Secreted Signaling	HBEGF - EGFR
HBEGF_EGFR_ERBB2	HBEGF_EGFR_ERBB2	EGF	HBEGF	EGFR_ERBB2					KEGG: hsa04012	Secreted Signaling	HBEGF - (EGFR+ERBB2)
EREG_EGFR	EREG_EGFR	EGF	EREG	EGFR					KEGG: hsa04012	Secreted Signaling	EREG - EGFR
EREG_EGFR_ERBB2	EREG_EGFR_ERBB2	EGF	EREG	EGFR_ERBB2					KEGG: hsa04012	Secreted Signaling	EREG - (EGFR+ERBB2)
NRG1_ITGAV_ITGB3	NRG1_ITGAV_ITGB3	NRG	NRG1	ITGAV_ITGB3					PMID: 20682778	Secreted Signaling	NRG1 - (ITGAV+ITGB3)
FGF15_FGFR3	FGF15_FGFR3	FGF	FGF19	FGFR3			FGF activation receptor 2		PMC: 4393358	Secreted Signaling	FGF15 - FGFR3
PDGFA_PDGFRB	PDGFA_PDGFRB	PDGF	PDGFA	PDGFRB		PDGF antagonist			PMID: 15207812	Secreted Signaling	PDGFA - PDGFRB
VEGFA_VEGFR1	VEGFA_VEGFR1	VEGF	VEGFA	FLT1					KEGG: hsa04370; PMID: 16633338	Secreted Signaling	VEGFA - VEGFR1
VEGFB_VEGFR1	VEGFB_VEGFR1	VEGF	VEGFB	FLT1					KEGG: hsa04370; PMID: 16633338	Secreted Signaling	VEGFB - VEGFR1
PGF_VEGFR1	PGF_VEGFR1	VEGF	PGF	FLT1					KEGG: hsa04370; PMID: 16633338	Secreted Signaling	PGF - VEGFR1
IGF1_ITGAV_ITGB3	IGF1_ITGAV_ITGB3	IGF	IGF1	ITGAV_ITGB3		IGF antagonist			PMID: 28190785; PMID: 28873464	Secreted Signaling	IGF1 - (ITGAV+ITGB3)
IGF1_ITGA6_ITGB4	IGF1_ITGA6_ITGB4	IGF	IGF1	ITGA6_ITGB4		IGF antagonist			PMID: 28190785; PMID: 28873464	Secreted Signaling	IGF1 - (ITGA6+ITGB4)
CCL5_CCR1	CCL5_CCR1	CCL	CCL5	CCR1					KEGG: hsa04060	Secreted Signaling	CCL5 - CCR1
CCL3_CCR1	CCL3_CCR1	CCL	CCL3	CCR1					KEGG: hsa04060	Secreted Signaling	CCL3 - CCR1
CCL3L1_CCR1	CCL3L1_CCR1	CCL	CCL3L1	CCR1					KEGG: hsa04060	Secreted Signaling	CCL3L1 - CCR1
CCL8_CCR1	CCL8_CCR1	CCL	CCL8	CCR1					KEGG: hsa04060	Secreted Signaling	CCL8 - CCR1
CCL7_CCR1	CCL7_CCR1	CCL	CCL7	CCR1					KEGG: hsa04060	Secreted Signaling	CCL7 - CCR1
CCL23_CCR1	CCL23_CCR1	CCL	CCL23	CCR1					KEGG: hsa04060	Secreted Signaling	CCL23 - CCR1
CCL4_CCR5	CCL4_CCR5	CCL	CCL4	CCR5					KEGG: hsa04060	Secreted Signaling	CCL4 - CCR5
CCL5_CCR5	CCL5_CCR5	CCL	CCL5	CCR5					KEGG: hsa04060	Secreted Signaling	CCL5 - CCR5
CCL3_CCR5	CCL3_CCR5	CCL	CCL3	CCR5					KEGG: hsa04060	Secreted Signaling	CCL3 - CCR5
CCL20_CCR6	CCL20_CCR6	CCL	CCL20	CCR6					KEGG: hsa04060	Secreted Signaling	CCL20 - CCR6
CXCL1_CXCR2	CXCL1_CXCR2	CXCL	CXCL1	CXCR2					KEGG: hsa04060	Secreted Signaling	CXCL1 - CXCR2
CXCL2_CXCR2	CXCL2_CXCR2	CXCL	CXCL2	CXCR2					KEGG: hsa04060	Secreted Signaling	CXCL2 - CXCR2
CXCL3_CXCR2	CXCL3_CXCR2	CXCL	CXCL3	CXCR2					KEGG: hsa04060	Secreted Signaling	CXCL3 - CXCR2
CXCL5_CXCR2	CXCL5_CXCR2	CXCL	CXCL5	CXCR2					KEGG: hsa04060	Secreted Signaling	CXCL5 - CXCR2
CXCL6_CXCR2	CXCL6_CXCR2	CXCL	CXCL6	CXCR2					KEGG: hsa04060	Secreted Signaling	CXCL6 - CXCR2
CXCL8_CXCR2	CXCL8_CXCR2	CXCL	CXCL8	CXCR2					KEGG: hsa04060	Secreted Signaling	CXCL8 - CXCR2
PF4V1_CXCR3	PF4V1_CXCR3	CXCL	PF4V1	CXCR3					KEGG: hsa04060	Secreted Signaling	PF4V1 - CXCR3
CXCL9_CXCR3	CXCL9_CXCR3	CXCL	CXCL9	CXCR3					KEGG: hsa04060	Secreted Signaling	CXCL9 - CXCR3
CXCL13_CXCR3	CXCL13_CXCR3	CXCL	CXCL13	CXCR3					KEGG: hsa04060	Secreted Signaling	CXCL13 - CXCR3
CXCL16_CXCR6	CXCL16_CXCR6	CXCL	CXCL16	CXCR6					KEGG: hsa04060	Secreted Signaling	CXCL16 - CXCR6
MIF_CD74_CXCR4	MIF_CD74_CXCR4	MIF	MIF	CD74_CXCR4					PMID: 29637711; PMID: 24760155	Secreted Signaling	MIF - (CD74+CXCR4)
MIF_CD74_CD44	MIF_CD74_CD44	MIF	MIF	CD74_CD44					PMID: 29637711; PMID: 26175090	Secreted Signaling	MIF - (CD74+CD44)
MIF_CD74_CXCR2	MIF_CD74_CXCR2	MIF	MIF	CD74_CXCR2					PMID: 29637711; PMID: 26175090	Secreted Signaling	MIF - (CD74+CXCR2)
MIF_ACKR3	MIF_ACKR3	MIF	MIF	ACKR3					PMID: 26175090	Secreted Signaling	MIF - ACKR3
IL15_IL15RA_IL2RB	IL15_IL15RA_IL2RB	IL2	IL15	IL15RA_IL2RB					KEGG: hsa04060	Secreted Signaling	IL15 - (IL15RA+IL2RB)
IL6_IL6R_IL6ST	IL6_IL6R_IL6ST	IL6	IL6	IL6R_IL6ST					KEGG: hsa04060	Secreted Signaling	IL6 - (IL6R+IL6ST)
EBI3_IL27RA_IL6ST	EBI3_IL27RA_IL6ST	IL12	IL27 complex	IL27RA_IL6ST					PMID: 25861977	Secreted Signaling	EBI3 - (IL27RA+IL6ST)
IL10_IL10RA_IL10RB	IL10_IL10RA_IL10RB	IL10	IL10	IL10RA_IL10RB					KEGG: hsa04060	Secreted Signaling	IL10 - (IL10RA+IL10RB)
IL26_IL20RA_IL10RB	IL26_IL20RA_IL10RB	IL10	IL26	IL20RA_IL10RB					KEGG: hsa04060	Secreted Signaling	IL26 - (IL20RA+IL10RB)
IL1A_IL1R1_IL1RAP	IL1A_IL1R1_IL1RAP	IL1	IL1A	IL1R1_IL1RAP		IL antagonist			KEGG: hsa04060	Secreted Signaling	IL1A - (IL1R1+IL1RAP)
IL1B_IL1R1_IL1RAP	IL1B_IL1R1_IL1RAP	IL1	IL1B	IL1R1_IL1RAP		IL antagonist			KEGG: hsa04060	Secreted Signaling	IL1B - (IL1R1+IL1RAP)
IL18_IL18R1_IL18RAP	IL18_IL18R1_IL18RAP	IL1	IL18	IL18R1_IL18RAP					KEGG: hsa04060	Secreted Signaling	IL18 - (IL18R1+IL18RAP)
CSF1_CSF1R	CSF1_CSF1R	CSF	CSF1	CSF1R					KEGG: hsa04060	Secreted Signaling	CSF1 - CSF1R
IL16_CD4	IL16_CD4	IL16	IL16	CD4					KEGG: hsa04060	Secreted Signaling	IL16 - CD4
IFNG_IFNGR1_IFNGR2	IFNG_IFNGR1_IFNGR2	IFN-II	IFNG	IFNGR1_IFNGR2					KEGG: hsa04060	Secreted Signaling	IFNG - (IFNGR1+IFNGR2)
TNF_TNFRSF1A	TNF_TNFRSF1A	TNF	TNF	TNFRSF1A					KEGG: hsa04060	Secreted Signaling	TNF - TNFRSF1A
TNF_TNFRSF1B	TNF_TNFRSF1B	TNF	TNF	TNFRSF1B					KEGG: hsa04060	Secreted Signaling	TNF - TNFRSF1B
LTA_TNFRSF1A	LTA_TNFRSF1A	LT	LTA	TNFRSF1A					KEGG: hsa04060	Secreted Signaling	LTA - TNFRSF1A
LTA_TNFRSF1B	LTA_TNFRSF1B	LT	LTA	TNFRSF1B					KEGG: hsa04060	Secreted Signaling	LTA - TNFRSF1B
LTA_TNFRSF14	LTA_TNFRSF14	LT	LTA	TNFRSF14					KEGG: hsa04060	Secreted Signaling	LTA - TNFRSF14
LTA_LTB_LTBR	LTA_LTB_LTBR	LT	LTa1b2	LTBR					PMID: 24248355	Secreted Signaling	LTA - (LTB+LTBR)
TNFSF14_LTBR	TNFSF14_LTBR	LIGHT	TNFSF14	LTBR					KEGG: hsa04060	Secreted Signaling	TNFSF14 - LTBR
TNFSF14_TNFRSF14	TNFSF14_TNFRSF14	LIGHT	TNFSF14	TNFRSF14					KEGG: hsa04060	Secreted Signaling	TNFSF14 - TNFRSF14
FASL_FAS	FASL_FAS	FASLG	FASLG	FAS					KEGG: hsa04060	Secreted Signaling	FASL - FAS
TNFSF15_TNFRSF25	TNFSF15_TNFRSF25	VEGI	TNFSF15	TNFRSF25					KEGG: hsa04060	Secreted Signaling	TNFSF15 - TNFRSF25
CD70_CD27	CD70_CD27	CD70	CD70	CD27					KEGG: hsa04060	Secreted Signaling	CD70 - CD27
TNFSF9_TNFRSF9	TNFSF9_TNFRSF9	CD137	TNFSF9	TNFRSF9					KEGG: hsa04060	Secreted Signaling	TNFSF9 - TNFRSF9
TNFSF4_TNFRSF4	TNFSF4_TNFRSF4	OX40	TNFSF4	TNFRSF4					KEGG: hsa04060	Secreted Signaling	TNFSF4 - TNFRSF4
TNFSF13_TNFRSF17	TNFSF13_TNFRSF17	APRIL	TNFSF13	TNFRSF17					KEGG: hsa04060	Secreted Signaling	TNFSF13 - TNFRSF17
TNFSF13B_TNFRSF17	TNFSF13B_TNFRSF17	BAFF	TNFSF13B	TNFRSF17					KEGG: hsa04060	Secreted Signaling	TNFSF13B - TNFRSF17
CD40LG_ITGA2B_ITGB3	CD40LG_ITGA2B_ITGB3	CD40	CD40LG	ITGA2B_ITGB3					PMID: 28676852	Secreted Signaling	CD40LG - (ITGA2B+ITGB3)
CD40LG_ITGA5_ITGB1	CD40LG_ITGA5_ITGB1	CD40	CD40LG	ITGA5_ITGB1					PMID: 28676852	Secreted Signaling	CD40LG - (ITGA5+ITGB1)
CD40LG_ITGAM_ITGB2	CD40LG_ITGAM_ITGB2	CD40	CD40LG	ITGAM_ITGB2					PMID: 28676852	Secreted Signaling	CD40LG - (ITGAM+ITGB2)
SPP1_CD44	SPP1_CD44	SPP1	SPP1	CD44					PMID: 21907263	Secreted Signaling	SPP1 - CD44
SPP1_ITGAV_ITGB3	SPP1_ITGAV_ITGB3	SPP1	SPP1	ITGAV_ITGB3					PMID: 21907263	Secreted Signaling	SPP1 - (ITGAV+ITGB3)
SPP1_ITGAV_ITGB1	SPP1_ITGAV_ITGB1	SPP1	SPP1	ITGAV_ITGB1					PMID: 21907263	Secreted Signaling	SPP1 - (ITGAV+ITGB1)
SPP1_ITGAV_ITGB5	SPP1_ITGAV_ITGB5	SPP1	SPP1	ITGAV_ITGB5					PMID: 21907263	Secreted Signaling	SPP1 - (ITGAV+ITGB5)
SPP1_ITGA4_ITGB1	SPP1_ITGA4_ITGB1	SPP1	SPP1	ITGA4_ITGB1					PMID: 21907263	Secreted Signaling	SPP1 - (ITGA4+ITGB1)
SPP1_ITGA9_ITGB1	SPP1_ITGA9_ITGB1	SPP1	SPP1	ITGA9_ITGB1					PMID: 21907263	Secreted Signaling	SPP1 - (ITGA9+ITGB1)
SPP1_ITGA5_ITGB1	SPP1_ITGA5_ITGB1	SPP1	SPP1	ITGA5_ITGB1					PMID: 21907263	Secreted Signaling	SPP1 - (ITGA5+ITGB1)
RETN_TLR4	RETN_TLR4	RESISTIN	RETN	TLR4					PMID: 30809105	Secreted Signaling	RETN - TLR4
RETN_CAP1	RETN_CAP1	RESISTIN	RETN	CAP1					PMID: 30809105	Secreted Signaling	RETN - CAP1
NAMPT_ITGA5_ITGB1	NAMPT_ITGA5_ITGB1	VISFATIN	NAMPT	ITGA5_ITGB1					PMID: 28490838	Secreted Signaling	NAMPT - (ITGA5+ITGB1)
ANGPTL4_ITGA5_ITGB1	ANGPTL4_ITGA5_ITGB1	ANGPTL	ANGPTL4	ITGA5_ITGB1					PMID: 30049845	Secreted Signaling	ANGPTL4 - (ITGA5+ITGB1)
ANGPTL4_ITGAV_ITGB3	ANGPTL4_ITGAV_ITGB3	ANGPTL	ANGPTL4	ITGAV_ITGB3					PMID: 30049845	Secreted Signaling	ANGPTL4 - (ITGAV+ITGB3)
ANGPTL4_SDC1	ANGPTL4_SDC1	ANGPTL	ANGPTL4	SDC1					PMID: 29017031	Secreted Signaling	ANGPTL4 - SDC1
ANGPTL4_SDC2	ANGPTL4_SDC2	ANGPTL	ANGPTL4	SDC2					PMID: 29017031	Secreted Signaling	ANGPTL4 - SDC2
ANGPTL4_SDC3	ANGPTL4_SDC3	ANGPTL	ANGPTL4	SDC3					PMID: 29017031	Secreted Signaling	ANGPTL4 - SDC3
ANGPTL4_SDC4	ANGPTL4_SDC4	ANGPTL	ANGPTL4	SDC4					PMID: 29017031	Secreted Signaling	ANGPTL4 - SDC4
MDK_SDC1	MDK_SDC1	MK	MDK	SDC1					PMID: 28356350	Secreted Signaling	MDK - SDC1
MDK_SDC2	MDK_SDC2	MK	MDK	SDC2					PMID: 28356350	Secreted Signaling	MDK - SDC2
MDK_SDC4	MDK_SDC4	MK	MDK	SDC4					PMID: 28356350	Secreted Signaling	MDK - SDC4
MDK_PTPRZ1	MDK_PTPRZ1	MK	MDK	PTPRZ1					PMID: 28356350	Secreted Signaling	MDK - PTPRZ1
MDK_ITGA4_ITGB1	MDK_ITGA4_ITGB1	MK	MDK	ITGA4_ITGB1					PMID: 28356350	Secreted Signaling	MDK - (ITGA4+ITGB1)
MDK_ITGA6_ITGB1	MDK_ITGA6_ITGB1	MK	MDK	ITGA6_ITGB1					PMID: 28356350	Secreted Signaling	MDK - (ITGA6+ITGB1)
MDK_LRP1	MDK_LRP1	MK	MDK	LRP1					PMID: 28356350	Secreted Signaling	MDK - LRP1
MDK_NCL	MDK_NCL	MK	MDK	NCL					PMID: 28356350	Secreted Signaling	MDK - NCL
PTN_PTPRZ1	PTN_PTPRZ1	PTN	PTN	PTPRZ1					PMID: 28356350; PMID: 25620911	Secreted Signaling	PTN - PTPRZ1
PTN_SDC1	PTN_SDC1	PTN	PTN	SDC1					PMID: 28356350; PMID: 25620911	Secreted Signaling	PTN - SDC1
PTN_SDC2	PTN_SDC2	PTN	PTN	SDC2					PMID: 28356350; PMID: 25620911	Secreted Signaling	PTN - SDC2
PTN_SDC3	PTN_SDC3	PTN	PTN	SDC3					PMID: 28356350; PMID: 25620911	Secreted Signaling	PTN - SDC3
PTN_SDC4	PTN_SDC4	PTN	PTN	SDC4					PMID: 28356350; PMID: 25620911	Secreted Signaling	PTN - SDC4
PTN_ITGAV_ITGB3	PTN_ITGAV_ITGB3	PTN	PTN	ITGAV_ITGB3					PMID: 28356350; PMID: 25620911	Secreted Signaling	PTN - (ITGAV+ITGB3)
PTN_NCL	PTN_NCL	PTN	PTN	NCL					PMID: 28356350; PMID: 25620911	Secreted Signaling	PTN - NCL
C3_C3AR1	C3_C3AR1	COMPLEMENT	C3	C3AR1					KEGG: hsa04080	Secreted Signaling	C3 - C3AR1
C3_ITGAM_ITGB2	C3_ITGAM_ITGB2	COMPLEMENT	C3	ITGAM_ITGB2					PMID: 16234578	Secreted Signaling	C3 - (ITGAM+ITGB2)
C3_ITGAX_ITGB2	C3_ITGAX_ITGB2	COMPLEMENT	C3	ITGAX_ITGB2					PMID: 16234578	Secreted Signaling	C3 - (ITGAX+ITGB2)
NTS_NTSR1	NTS_NTSR1	NTS	NTS	NTSR1					KEGG: hsa04080	Secreted Signaling	NTS - NTSR1
GZMA_F2R	GZMA_F2R	PARs	GZMA	F2R					KEGG: hsa04080	Secreted Signaling	GZMA - F2R
GZMA_PARD3	GZMA_PARD3	PARs	GZMA	PARD3					KEGG: hsa04080	Secreted Signaling	GZMA - PARD3
SEMA3C_NRP1_PLXNA1	SEMA3C_NRP1_PLXNA1	SEMA3	SEMA3C	NRP1_PLXNA1					PMID: 27533782	Secreted Signaling	SEMA3C - (NRP1+PLXNA1)
SEMA3C_NRP1_PLXNA2	SEMA3C_NRP1_PLXNA2	SEMA3	SEMA3C	NRP1_PLXNA2					PMID: 27533782	Secreted Signaling	SEMA3C - (NRP1+PLXNA2)
SEMA3C_NRP1_PLXNA3	SEMA3C_NRP1_PLXNA3	SEMA3	SEMA3C	NRP1_PLXNA3					PMID: 27533782	Secreted Signaling	SEMA3C - (NRP1+PLXNA3)
SEMA3C_NRP2_PLXNA1	SEMA3C_NRP2_PLXNA1	SEMA3	SEMA3C	NRP2_PLXNA1					PMID: 27533782	Secreted Signaling	SEMA3C - (NRP2+PLXNA1)
SEMA3C_NRP2_PLXNA2	SEMA3C_NRP2_PLXNA2	SEMA3	SEMA3C	NRP2_PLXNA2					PMID: 27533782	Secreted Signaling	SEMA3C - (NRP2+PLXNA2)
SEMA3C_NRP2_PLXNA3	SEMA3C_NRP2_PLXNA3	SEMA3	SEMA3C	NRP2_PLXNA3					PMID: 27533782	Secreted Signaling	SEMA3C - (NRP2+PLXNA3)
SEMA3C_NRP1_NRP2	SEMA3C_NRP1_NRP2	SEMA3	SEMA3C	NRP1_NRP2					PMID: 27533782	Secreted Signaling	SEMA3C - (NRP1+NRP2)
SEMA3C_PLXND1	SEMA3C_PLXND1	SEMA3	SEMA3C	PLXND1					PMID: 27533782	Secreted Signaling	SEMA3C - PLXND1
ANXA1_FPR2	ANXA1_FPR2	ANNEXIN	ANXA1	FPR2					PMID: 23230437	Secreted Signaling	ANXA1 - FPR2
ANXA1_FPR1	ANXA1_FPR1	ANNEXIN	ANXA1	FPR1					PMID: 23230437	Secreted Signaling	ANXA1 - FPR1
GAS6_AXL	GAS6_AXL	GAS	GAS6	AXL					PMID: 27801848	Secreted Signaling	GAS6 - AXL
GAS6_MERTK	GAS6_MERTK	GAS	GAS6	MERTK					PMID: 27801848	Secreted Signaling	GAS6 - MERTK
GRN_SORT1	GRN_SORT1	GRN	GRN	SORT1					PMID: 29555433	Secreted Signaling	GRN - SORT1
LGALS9_CD45	LGALS9_CD45	GALECTIN	LGALS9	PTPRC					PMID: 30120235	Secreted Signaling	LGALS9 - CD45
SAA1_FPR2	SAA1_FPR2	SAA	SAA1	FPR2					PMID: 22610094	Secreted Signaling	SAA1 - FPR2
BTLA_TNFRSF14	BTLA_TNFRSF14	BTLA	BTLA	TNFRSF14					PMID: 21941365	Secreted Signaling	BTLA - TNFRSF14
LGALS9_HAVCR2	LGALS9_HAVCR2	GALECTIN	LGALS9	HAVCR2					PMID: 27192565	Secreted Signaling	LGALS9 - HAVCR2
LGALS9_CD44	LGALS9_CD44	GALECTIN	LGALS9	CD44					PMID: 25065622	Secreted Signaling	LGALS9 - CD44
COL4A2_ITGA1_ITGB1	COL4A2_ITGA1_ITGB1	COLLAGEN	COL4A2	ITGA1_ITGB1					KEGG: hsa04512	ECM-Receptor	COL4A2 - (ITGA1+ITGB1)
COL6A1_ITGA1_ITGB1	COL6A1_ITGA1_ITGB1	COLLAGEN	COL6A1	ITGA1_ITGB1					KEGG: hsa04512	ECM-Receptor	COL6A1 - (ITGA1+ITGB1)
COL6A2_ITGA1_ITGB1	COL6A2_ITGA1_ITGB1	COLLAGEN	COL6A2	ITGA1_ITGB1					KEGG: hsa04512	ECM-Receptor	COL6A2 - (ITGA1+ITGB1)
COL9A2_ITGA1_ITGB1	COL9A2_ITGA1_ITGB1	COLLAGEN	COL9A2	ITGA1_ITGB1					KEGG: hsa04512	ECM-Receptor	COL9A2 - (ITGA1+ITGB1)
COL9A3_ITGA1_ITGB1	COL9A3_ITGA1_ITGB1	COLLAGEN	COL9A3	ITGA1_ITGB1					KEGG: hsa04512	ECM-Receptor	COL9A3 - (ITGA1+ITGB1)
COL4A2_ITGA2_ITGB1	COL4A2_ITGA2_ITGB1	COLLAGEN	COL4A2	ITGA2_ITGB1					KEGG: hsa04512	ECM-Receptor	COL4A2 - (ITGA2+ITGB1)
COL6A1_ITGA2_ITGB1	COL6A1_ITGA2_ITGB1	COLLAGEN	COL6A1	ITGA2_ITGB1					KEGG: hsa04512	ECM-Receptor	COL6A1 - (ITGA2+ITGB1)
COL6A2_ITGA2_ITGB1	COL6A2_ITGA2_ITGB1	COLLAGEN	COL6A2	ITGA2_ITGB1					KEGG: hsa04512	ECM-Receptor	COL6A2 - (ITGA2+ITGB1)
COL9A2_ITGA2_ITGB1	COL9A2_ITGA2_ITGB1	COLLAGEN	COL9A2	ITGA2_ITGB1					KEGG: hsa04512	ECM-Receptor	COL9A2 - (ITGA2+ITGB1)
COL9A3_ITGA2_ITGB1	COL9A3_ITGA2_ITGB1	COLLAGEN	COL9A3	ITGA2_ITGB1					KEGG: hsa04512	ECM-Receptor	COL9A3 - (ITGA2+ITGB1)
FN1_ITGA3_ITGB1	FN1_ITGA3_ITGB1	FN1	FN1	ITGA3_ITGB1					KEGG: hsa04512	ECM-Receptor	FN1 - (ITGA3+ITGB1)
FN1_ITGA4_ITGB1	FN1_ITGA4_ITGB1	FN1	FN1	ITGA4_ITGB1					KEGG: hsa04512	ECM-Receptor	FN1 - (ITGA4+ITGB1)
FN1_ITGA5_ITGB1	FN1_ITGA5_ITGB1	FN1	FN1	ITGA5_ITGB1					KEGG: hsa04512	ECM-Receptor	FN1 - (ITGA5+ITGB1)
LAMB1_ITGA1_ITGB1	LAMB1_ITGA1_ITGB1	LAMININ	LAMB1	ITGA1_ITGB1					KEGG: hsa04512	ECM-Receptor	LAMB1 - (ITGA1+ITGB1)
LAMB1_ITGA2_ITGB1	LAMB1_ITGA2_ITGB1	LAMININ	LAMB1	ITGA2_ITGB1					KEGG: hsa04512	ECM-Receptor	LAMB1 - (ITGA2+ITGB1)
LAMB1_ITGA3_ITGB1	LAMB1_ITGA3_ITGB1	LAMININ	LAMB1	ITGA3_ITGB1					KEGG: hsa04512	ECM-Receptor	LAMB1 - (ITGA3+ITGB1)
THBS1_ITGA3_ITGB1	THBS1_ITGA3_ITGB1	THBS	THBS1	ITGA3_ITGB1					KEGG: hsa04512	ECM-Receptor	THBS1 - (ITGA3+ITGB1)
THBS3_ITGA3_ITGB1	THBS3_ITGA3_ITGB1	THBS	THBS3	ITGA3_ITGB1					KEGG: hsa04512	ECM-Receptor	THBS3 - (ITGA3+ITGB1)
COL4A2_ITGA3_ITGB1	COL4A2_ITGA3_ITGB1	COLLAGEN	COL4A2	ITGA3_ITGB1					KEGG: hsa04512	ECM-Receptor	COL4A2 - (ITGA3+ITGB1)
COL6A1_ITGA3_ITGB1	COL6A1_ITGA3_ITGB1	COLLAGEN	COL6A1	ITGA3_ITGB1					KEGG: hsa04512	ECM-Receptor	COL6A1 - (ITGA3+ITGB1)
COL6A2_ITGA3_ITGB1	COL6A2_ITGA3_ITGB1	COLLAGEN	COL6A2	ITGA3_ITGB1					KEGG: hsa04512	ECM-Receptor	COL6A2 - (ITGA3+ITGB1)
COL9A2_ITGA3_ITGB1	COL9A2_ITGA3_ITGB1	COLLAGEN	COL9A2	ITGA3_ITGB1					KEGG: hsa04512	ECM-Receptor	COL9A2 - (ITGA3+ITGB1)
COL9A3_ITGA3_ITGB1	COL9A3_ITGA3_ITGB1	COLLAGEN	COL9A3	ITGA3_ITGB1					KEGG: hsa04512	ECM-Receptor	COL9A3 - (ITGA3+ITGB1)
LAMB1_ITGA6_ITGB1	LAMB1_ITGA6_ITGB1	LAMININ	LAMB1	ITGA6_ITGB1					KEGG: hsa04512	ECM-Receptor	LAMB1 - (ITGA6+ITGB1)
LAMB1_ITGA7_ITGB1	LAMB1_ITGA7_ITGB1	LAMININ	LAMB1	ITGA7_ITGB1					KEGG: hsa04512	ECM-Receptor	LAMB1 - (ITGA7+ITGB1)
COL4A2_ITGA9_ITGB1	COL4A2_ITGA9_ITGB1	COLLAGEN	COL4A2	ITGA9_ITGB1					KEGG: hsa04512	ECM-Receptor	COL4A2 - (ITGA9+ITGB1)
COL6A1_ITGA9_ITGB1	COL6A1_ITGA9_ITGB1	COLLAGEN	COL6A1	ITGA9_ITGB1					KEGG: hsa04512	ECM-Receptor	COL6A1 - (ITGA9+ITGB1)
COL6A2_ITGA9_ITGB1	COL6A2_ITGA9_ITGB1	COLLAGEN	COL6A2	ITGA9_ITGB1					KEGG: hsa04512	ECM-Receptor	COL6A2 - (ITGA9+ITGB1)
COL9A2_ITGA9_ITGB1	COL9A2_ITGA9_ITGB1	COLLAGEN	COL9A2	ITGA9_ITGB1					KEGG: hsa04512	ECM-Receptor	COL9A2 - (ITGA9+ITGB1)
COL9A3_ITGA9_ITGB1	COL9A3_ITGA9_ITGB1	COLLAGEN	COL9A3	ITGA9_ITGB1					KEGG: hsa04512	ECM-Receptor	COL9A3 - (ITGA9+ITGB1)
LAMB1_ITGA9_ITGB1	LAMB1_ITGA9_ITGB1	LAMININ	LAMB1	ITGA9_ITGB1					KEGG: hsa04512	ECM-Receptor	LAMB1 - (ITGA9+ITGB1)
FN1_ITGAV_ITGB1	FN1_ITGAV_ITGB1	FN1	FN1	ITGAV_ITGB1					KEGG: hsa04512	ECM-Receptor	FN1 - (ITGAV+ITGB1)
FN1_ITGA4_ITGB7	FN1_ITGA4_ITGB7	FN1	FN1	ITGA4_ITGB7					KEGG: hsa04512	ECM-Receptor	FN1 - (ITGA4+ITGB7)
FN1_ITGAV_ITGB3	FN1_ITGAV_ITGB3	FN1	FN1	ITGAV_ITGB3					KEGG: hsa04512	ECM-Receptor	FN1 - (ITGAV+ITGB3)
THBS1_ITGAV_ITGB3	THBS1_ITGAV_ITGB3	THBS	THBS1	ITGAV_ITGB3					KEGG: hsa04512	ECM-Receptor	THBS1 - (ITGAV+ITGB3)
THBS3_ITGAV_ITGB3	THBS3_ITGAV_ITGB3	THBS	THBS3	ITGAV_ITGB3					KEGG: hsa04512	ECM-Receptor	THBS3 - (ITGAV+ITGB3)
FN1_ITGA2B_ITGB3	FN1_ITGA2B_ITGB3	FN1	FN1	ITGA2B_ITGB3					KEGG: hsa04512	ECM-Receptor	FN1 - (ITGA2B+ITGB3)
FN1_ITGAV_ITGB8	FN1_ITGAV_ITGB8	FN1	FN1	ITGAV_ITGB8					KEGG: hsa04512	ECM-Receptor	FN1 - (ITGAV+ITGB8)
LAMB1_ITGAV_ITGB8	LAMB1_ITGAV_ITGB8	LAMININ	LAMB1	ITGAV_ITGB8					KEGG: hsa04512	ECM-Receptor	LAMB1 - (ITGAV+ITGB8)
COL4A2_ITGAV_ITGB8	COL4A2_ITGAV_ITGB8	COLLAGEN	COL4A2	ITGAV_ITGB8					KEGG: hsa04512	ECM-Receptor	COL4A2 - (ITGAV+ITGB8)
COL6A1_ITGAV_ITGB8	COL6A1_ITGAV_ITGB8	COLLAGEN	COL6A1	ITGAV_ITGB8					KEGG: hsa04512	ECM-Receptor	COL6A1 - (ITGAV+ITGB8)
COL6A2_ITGAV_ITGB8	COL6A2_ITGAV_ITGB8	COLLAGEN	COL6A2	ITGAV_ITGB8					KEGG: hsa04512	ECM-Receptor	COL6A2 - (ITGAV+ITGB8)
COL9A2_ITGAV_ITGB8	COL9A2_ITGAV_ITGB8	COLLAGEN	COL9A2	ITGAV_ITGB8					KEGG: hsa04512	ECM-Receptor	COL9A2 - (ITGAV+ITGB8)
COL9A3_ITGAV_ITGB8	COL9A3_ITGAV_ITGB8	COLLAGEN	COL9A3	ITGAV_ITGB8					KEGG: hsa04512	ECM-Receptor	COL9A3 - (ITGAV+ITGB8)
LAMB1_ITGA6_ITGB4	LAMB1_ITGA6_ITGB4	LAMININ	LAMB1	ITGA6_ITGB4					KEGG: hsa04512	ECM-Receptor	LAMB1 - (ITGA6+ITGB4)
FN1_CD44	FN1_CD44	FN1	FN1	CD44					KEGG: hsa04512	ECM-Receptor	FN1 - CD44
COL4A2_CD44	COL4A2_CD44	COLLAGEN	COL4A2	CD44					KEGG: hsa04512	ECM-Receptor	COL4A2 - CD44
COL6A1_CD44	COL6A1_CD44	COLLAGEN	COL6A1	CD44					KEGG: hsa04512	ECM-Receptor	COL6A1 - CD44
COL6A2_CD44	COL6A2_CD44	COLLAGEN	COL6A2	CD44					KEGG: hsa04512	ECM-Receptor	COL6A2 - CD44
COL9A2_CD44	COL9A2_CD44	COLLAGEN	COL9A2	CD44					KEGG: hsa04512	ECM-Receptor	COL9A2 - CD44
COL9A3_CD44	COL9A3_CD44	COLLAGEN	COL9A3	CD44					KEGG: hsa04512	ECM-Receptor	COL9A3 - CD44
LAMB1_CD44	LAMB1_CD44	LAMININ	LAMB1	CD44					KEGG: hsa04512	ECM-Receptor	LAMB1 - CD44
COL4A2_SDC1	COL4A2_SDC1	COLLAGEN	COL4A2	SDC1					KEGG: hsa04512	ECM-Receptor	COL4A2 - SDC1
COL6A1_SDC1	COL6A1_SDC1	COLLAGEN	COL6A1	SDC1					KEGG: hsa04512	ECM-Receptor	COL6A1 - SDC1
COL6A2_SDC1	COL6A2_SDC1	COLLAGEN	COL6A2	SDC1					KEGG: hsa04512	ECM-Receptor	COL6A2 - SDC1
COL9A2_SDC1	COL9A2_SDC1	COLLAGEN	COL9A2	SDC1					KEGG: hsa04512	ECM-Receptor	COL9A2 - SDC1
COL9A3_SDC1	COL9A3_SDC1	COLLAGEN	COL9A3	SDC1					KEGG: hsa04512	ECM-Receptor	COL9A3 - SDC1
FN1_SDC1	FN1_SDC1	FN1	FN1	SDC1					KEGG: hsa04512	ECM-Receptor	FN1 - SDC1
THBS1_SDC1	THBS1_SDC1	THBS	THBS1	SDC1					KEGG: hsa04512	ECM-Receptor	THBS1 - SDC1
THBS3_SDC1	THBS3_SDC1	THBS	THBS3	SDC1					KEGG: hsa04512	ECM-Receptor	THBS3 - SDC1
COL4A2_SDC4	COL4A2_SDC4	COLLAGEN	COL4A2	SDC4					KEGG: hsa04512	ECM-Receptor	COL4A2 - SDC4
COL6A1_SDC4	COL6A1_SDC4	COLLAGEN	COL6A1	SDC4					KEGG: hsa04512	ECM-Receptor	COL6A1 - SDC4
COL6A2_SDC4	COL6A2_SDC4	COLLAGEN	COL6A2	SDC4					KEGG: hsa04512	ECM-Receptor	COL6A2 - SDC4
COL9A2_SDC4	COL9A2_SDC4	COLLAGEN	COL9A2	SDC4					KEGG: hsa04512	ECM-Receptor	COL9A2 - SDC4
COL9A3_SDC4	COL9A3_SDC4	COLLAGEN	COL9A3	SDC4					KEGG: hsa04512	ECM-Receptor	COL9A3 - SDC4
FN1_SDC4	FN1_SDC4	FN1	FN1	SDC4					KEGG: hsa04512	ECM-Receptor	FN1 - SDC4
THBS1_SDC4	THBS1_SDC4	THBS	THBS1	SDC4					KEGG: hsa04512	ECM-Receptor	THBS1 - SDC4
THBS3_SDC4	THBS3_SDC4	THBS	THBS3	SDC4					KEGG: hsa04512	ECM-Receptor	THBS3 - SDC4
THBS1_CD36	THBS1_CD36	THBS	THBS1	CD36					KEGG: hsa04512	ECM-Receptor	THBS1 - CD36
THBS3_CD36	THBS3_CD36	THBS	THBS3	CD36					KEGG: hsa04512	ECM-Receptor	THBS3 - CD36
ADGRE5_CD55	ADGRE5_CD55	ADGRE5	ADGRE5	CD55					PMID: 11297558	Cell-Cell Contact	ADGRE5 - CD55
ALCAM_CD6	ALCAM_CD6	ALCAM	ALCAM	CD6					KEGG: hsa04514	Cell-Cell Contact	ALCAM - CD6
ANXA1_FPR2_LXA4	ANXA1_FPR2_LXA4	ANXA1	ANXA1	FPR2_LXA4					PMID: 22610094	Cell-Cell Contact	ANXA1 - (FPR2+LXA4)
APP_CD74	APP_CD74	APP	APP	CD74					PMID: 19849849	Cell-Cell Contact	APP - CD74
CADM1_CADM1	CADM1_CADM1	CADM	CADM1	CADM1					PMID: 24503895	Cell-Cell Contact	CADM1 - CADM1
CD22_PTPRC	CD22_PTPRC	CD22	CD22	PTPRC					KEGG: hsa04514	Cell-Cell Contact	CD22 - PTPRC
CD226_NECTIN2	CD226_NECTIN2	CD226	CD226	NECTIN2					PMID: 24440149	Cell-Cell Contact	CD226 - NECTIN2
FCER2A_ITGAM_ITGB2	FCER2A_ITGAM_ITGB2	CD23	FCER2	ITGAM_ITGB2					PMID: 7621072	Cell-Cell Contact	FCER2A - (ITGAM+ITGB2)
FCER2A_ITGAX_ITGB2	FCER2A_ITGAX_ITGB2	CD23	FCER2	ITGAX_ITGB2					PMID: 7621072	Cell-Cell Contact	FCER2A - (ITGAX+ITGB2)
FCER2A_ITGAV_ITGB3	FCER2A_ITGAV_ITGB3	CD23	FCER2	ITGAV_ITGB3					PMID: 10037797	Cell-Cell Contact	FCER2A - (ITGAV+ITGB3)
ENTPD1_ADORA2A	ENTPD1_ADORA2A	CD39	ENTPD1	ADORA2A					PMID: 21677139	Cell-Cell Contact	ENTPD1 - ADORA2A
ENTPD1_TMIGD3	ENTPD1_TMIGD3	CD39	ENTPD1	TMIGD3					PMID: 21677139	Cell-Cell Contact	ENTPD1 - TMIGD3
CD40LG_CD40	CD40LG_CD40	CD40	CD40LG	CD40					KEGG: hsa04514	Cell-Cell Contact	CD40LG - CD40
PTPRC_CD22	PTPRC_CD22	CD45	PTPRC	CD22					PMID: 12115612	Cell-Cell Contact	PTPRC - CD22
PTPRC_MRC1	PTPRC_MRC1	CD45	PTPRC	MRC1					PMID: 27601670; PMID: 10575006	Cell-Cell Contact	PTPRC - MRC1
CD48_CD244A	CD48_CD244A	CD48	CD48	CD244					PMID: 26697006	Cell-Cell Contact	CD48 - CD244A
CD6_ALCAM	CD6_ALCAM	CD6	CD6	ALCAM					PMID: 23602662	Cell-Cell Contact	CD6 - ALCAM
CD80_CD274	CD80_CD274	CD80	CD80	CD274					PMID: 17629517; PMID: 18585785	Cell-Cell Contact	CD80 - CD274
CD80_CD28	CD80_CD28	CD80	CD80	CD28					PMID: 23954143	Cell-Cell Contact	CD80 - CD28
CD80_CTLA4	CD80_CTLA4	CD80	CD80	CTLA4					PMID: 23954143	Cell-Cell Contact	CD80 - CTLA4
CD86_CD28	CD86_CD28	CD86	CD86	CD28					PMID: 23954143	Cell-Cell Contact	CD86 - CD28
CD86_CTLA4	CD86_CTLA4	CD86	CD86	CTLA4					PMID: 23954143	Cell-Cell Contact	CD86 - CTLA4
CD99_PILRA	CD99_PILRA	CD99	CD99	PILRA					PMID: 18234675	Cell-Cell Contact	CD99 - PILRA
CD99_CD99	CD99_CD99	CD99	CD99	CD99					KEGG: hsa04514	Cell-Cell Contact	CD99 - CD99
CDH1_CDH1	CDH1_CDH1	CDH	CDH1	CDH1					KEGG: hsa04514	Cell-Cell Contact	CDH1 - CDH1
CDH1_ITGA1_ITGB1	CDH1_ITGA1_ITGB1	CDH1	CDH1	ITGA2_ITGB1					PMID: 12392763	Cell-Cell Contact	CDH1 - (ITGA1+ITGB1)
CDH1_ITGAE_ITGB7	CDH1_ITGAE_ITGB7	CDH1	CDH1	ITGAE_ITGB7					PMID: 9425167	Cell-Cell Contact	CDH1 - (ITGAE+ITGB7)
CD1D_CEACAM5	CD1D_CEACAM5	CEACAM	CD1D	CEACAM5					PMID: 24104458	Cell-Cell Contact	CD1D - CEACAM5
CD209_CEACAM1	CD209_CEACAM1	CEACAM	CD209	CEACAM1					PMID: 16282604; PMID: 6246332	Cell-Cell Contact	CD209 - CEACAM1
CD8A_CEACAM5	CD8A_CEACAM5	CEACAM	CD8A	CEACAM5					PMID: 24104458	Cell-Cell Contact	CD8A - CEACAM5
CEACAM1_CEACAM5	CEACAM1_CEACAM5	CEACAM	CEACAM1	CEACAM5					PMID: 11590190	Cell-Cell Contact	CEACAM1 - CEACAM5
CLEC2D_KLRB1	CLEC2D_KLRB1	CLEC	CLEC2D	KLRB1					PMID: 24223577	Cell-Cell Contact	CLEC2D - KLRB1
CLEC2B_KLRB1	CLEC2B_KLRB1	CLEC	CLEC2B	KLRB1					PMID: 24223577	Cell-Cell Contact	CLEC2B - KLRB1
CLEC2C_KLRB1	CLEC2C_KLRB1	CLEC	CD69	KLRB1					PMID: 24223577	Cell-Cell Contact	CLEC2C - KLRB1
CLEC2L_KLRB1	CLEC2L_KLRB1	CLEC	CLEC2L	KLRB1					PMID: 24223577	Cell-Cell Contact	CLEC2L - KLRB1
DSC2_DSG2	DSC2_DSG2	DESMOSOME	DSC2	DSG2					PMID: 27298358	Cell-Cell Contact	DSC2 - DSG2
DSG2_DSC3	DSG2_DSC3	DESMOSOME	DSG2	DSC3					PMID: 27298358	Cell-Cell Contact	DSG2 - DSC3
EFNA1_EPHA7	EFNA1_EPHA7	EPHA	EFNA1	EPHA7					PMID: 15114347	Cell-Cell Contact	EFNA1 - EPHA7
EFNA3_EPHA7	EFNA3_EPHA7	EPHA	EFNA3	EPHA7					PMID: 15114347	Cell-Cell Contact	EFNA3 - EPHA7
ICAM1_ITGAX_ITGB2	ICAM1_ITGAX_ITGB2	ICAM	ICAM1	ITGAX_ITGB2					PMID: 16252253	Cell-Cell Contact	ICAM1 - (ITGAX+ITGB2)
ICAM1_ITGAL_ITGB2	ICAM1_ITGAL_ITGB2	ICAM	ICAM1	ITGAL_ITGB2					KEGG: hsa04514	Cell-Cell Contact	ICAM1 - (ITGAL+ITGB2)
ICAM2_ITGAL_ITGB2	ICAM2_ITGAL_ITGB2	ICAM	ICAM2	ITGAL_ITGB2					KEGG: hsa04514	Cell-Cell Contact	ICAM2 - (ITGAL+ITGB2)
ICAM1_ITGAM_ITGB2	ICAM1_ITGAM_ITGB2	ICAM	ICAM1	ITGAM_ITGB2					KEGG: hsa04514	Cell-Cell Contact	ICAM1 - (ITGAM+ITGB2)
ICAM2_ITGAM_ITGB2	ICAM2_ITGAM_ITGB2	ICAM	ICAM2	ITGAM_ITGB2					KEGG: hsa04514	Cell-Cell Contact	ICAM2 - (ITGAM+ITGB2)
ICAM1_ITGAL	ICAM1_ITGAL	ICAM	ICAM1	ITGAL					PMID: 23602662	Cell-Cell Contact	ICAM1 - ITGAL
ICOSL_ICOS	ICOSL_ICOS	ICOS	ICOSLG	ICOS					PMID: 23954143	Cell-Cell Contact	ICOSL - ICOS
ICOSL_CD28	ICOSL_CD28	ICOS	ICOSLG	CD28					KEGG: hsa04514	Cell-Cell Contact	ICOSL - CD28
ICOSL_CTLA4	ICOSL_CTLA4	ICOS	ICOSLG	CTLA4					KEGG: hsa04514	Cell-Cell Contact	ICOSL - CTLA4
ITGB2_CD226	ITGB2_CD226	ITGB2	ITGB2	CD226					KEGG: hsa04514	Cell-Cell Contact	ITGB2 - CD226
ITGB2_ICAM1	ITGB2_ICAM1	ITGB2	ITGB2	ICAM1					KEGG: hsa04514	Cell-Cell Contact	ITGB2 - ICAM1
ITGB2_ICAM2	ITGB2_ICAM2	ITGB2	ITGB2	ICAM2					KEGG: hsa04514	Cell-Cell Contact	ITGB2 - ICAM2
JAM1_ITGAL_ITGB2	JAM1_ITGAL_ITGB2	JAM	F11R	ITGAL_ITGB2					PMID: 11812992	Cell-Cell Contact	JAM1 - (ITGAL+ITGB2)
F11R_F11R	F11R_F11R	JAM	F11R	F11R					KEGG: hsa04514	Cell-Cell Contact	F11R - F11R
LCK_CD8A_CD8B1	LCK_CD8A_CD8B1	LCK	LCK	CD8 receptor					PMID: 25427562	Cell-Cell Contact	LCK - (CD8A+CD8B1)
HLA-A_CD8A	HLA-A_CD8A	MHC-I	HLA-A	CD8A					KEGG: hsa04514	Cell-Cell Contact	HLA-A - CD8A
HLA-B_CD8A	HLA-B_CD8A	MHC-I	HLA-B	CD8A					KEGG: hsa04514	Cell-Cell Contact	HLA-B - CD8A
HLA-C_CD8A	HLA-C_CD8A	MHC-I	HLA-C	CD8A					KEGG: hsa04514	Cell-Cell Contact	HLA-C - CD8A
HLA-E_CD8A	HLA-E_CD8A	MHC-I	HLA-E	CD8A					KEGG: hsa04514	Cell-Cell Contact	HLA-E - CD8A
HLA-F_CD8A	HLA-F_CD8A	MHC-I	HLA-F	CD8A					KEGG: hsa04514	Cell-Cell Contact	HLA-F - CD8A
HLA-A_CD8B	HLA-A_CD8B	MHC-I	HLA-A	CD8B					KEGG: hsa04514	Cell-Cell Contact	HLA-A - CD8B
HLA-B_CD8B	HLA-B_CD8B	MHC-I	HLA-B	CD8B					KEGG: hsa04514	Cell-Cell Contact	HLA-B - CD8B
HLA-C_CD8B	HLA-C_CD8B	MHC-I	HLA-C	CD8B					KEGG: hsa04514	Cell-Cell Contact	HLA-C - CD8B
HLA-E_CD8B	HLA-E_CD8B	MHC-I	HLA-E	CD8B					KEGG: hsa04514	Cell-Cell Contact	HLA-E - CD8B
HLA-F_CD8B	HLA-F_CD8B	MHC-I	HLA-F	CD8B					KEGG: hsa04514	Cell-Cell Contact	HLA-F - CD8B
HLA-C_KIR2DL3	HLA-C_KIR2DL3	MHC-I	HLA-C	KIR2DL3					PMID: 28484462	Cell-Cell Contact	HLA-C - KIR2DL3
HLA-F_KIR3DL2	HLA-F_KIR3DL2	MHC-I	HLA-F	KIR3DL2					PMID: 28484462	Cell-Cell Contact	HLA-F - KIR3DL2
HLA-B_KIR3DL2	HLA-B_KIR3DL2	MHC-I	HLA-B	KIR3DL2					PMID: 28484462	Cell-Cell Contact	HLA-B - KIR3DL2
HLA-E_KLRC1	HLA-E_KLRC1	MHC-I	HLA-E	KLRC1					PMID: 24223577	Cell-Cell Contact	HLA-E - KLRC1
HLA-E_KLRC2	HLA-E_KLRC2	MHC-I	HLA-E	KLRC2					PMID: 26697006	Cell-Cell Contact	HLA-E - KLRC2
HLA-F_LILRB1	HLA-F_LILRB1	MHC-I	HLA-F	LILRB1					PMID: 28484462	Cell-Cell Contact	HLA-F - LILRB1
HLA-E_KLRK1	HLA-E_KLRK1	MHC-I	HLA-E	KLRK1					PMID: 28484462	Cell-Cell Contact	HLA-E - KLRK1
HLA-E_CD94:NKG2A	HLA-E_CD94:NKG2A	MHC-I	HLA-E	CD94:NKG2A					PMID: 28484462	Cell-Cell Contact	HLA-E - CD94:NKG2A
HLA-E_CD94:NKG2C	HLA-E_CD94:NKG2C	MHC-I	HLA-E	CD94:NKG2C					PMID: 28484462	Cell-Cell Contact	HLA-E - CD94:NKG2C
HLA-DPA1_CD4	HLA-DPA1_CD4	MHC-II	HLA-DPA1	CD4					KEGG: hsa04514	Cell-Cell Contact	HLA-DPA1 - CD4
HLA-DPB1_CD4	HLA-DPB1_CD4	MHC-II	HLA-DPB1	CD4					KEGG: hsa04514	Cell-Cell Contact	HLA-DPB1 - CD4
HLA-DQA1_CD4	HLA-DQA1_CD4	MHC-II	HLA-DQA1	CD4					KEGG: hsa04514	Cell-Cell Contact	HLA-DQA1 - CD4
HLA-DMA_CD4	HLA-DMA_CD4	MHC-II	HLA-DMA	CD4					KEGG: hsa04514	Cell-Cell Contact	HLA-DMA - CD4
HLA-DMB_CD4	HLA-DMB_CD4	MHC-II	HLA-DMB	CD4					KEGG: hsa04514	Cell-Cell Contact	HLA-DMB - CD4
HLA-DQA2_CD4	HLA-DQA2_CD4	MHC-II	HLA-DQA2	CD4					KEGG: hsa04514	Cell-Cell Contact	HLA-DQA2 - CD4
HLA-DOA_CD4	HLA-DOA_CD4	MHC-II	HLA-DOA	CD4					KEGG: hsa04514	Cell-Cell Contact	HLA-DOA - CD4
HLA-DOB_CD4	HLA-DOB_CD4	MHC-II	HLA-DOB	CD4					KEGG: hsa04514	Cell-Cell Contact	HLA-DOB - CD4
HLA-DQB1_CD4	HLA-DQB1_CD4	MHC-II	HLA-DQB1	CD4					KEGG: hsa04514	Cell-Cell Contact	HLA-DQB1 - CD4
HLA-DRA_CD4	HLA-DRA_CD4	MHC-II	HLA-DRA	CD4					KEGG: hsa04514	Cell-Cell Contact	HLA-DRA - CD4
HLA-DRB1_CD4	HLA-DRB1_CD4	MHC-II	HLA-DRB1	CD4					KEGG: hsa04514	Cell-Cell Contact	HLA-DRB1 - CD4
HLA-DRB5_CD4	HLA-DRB5_CD4	MHC-II	HLA-DRB5	CD4					KEGG: hsa04514	Cell-Cell Contact	HLA-DRB5 - CD4
MPZL1_MPZL1	MPZL1_MPZL1	MPZ	MPZL1	MPZL1					KEGG: hsa04514	Cell-Cell Contact	MPZL1 - MPZL1
NCAM1_NCAM1	NCAM1_NCAM1	NCAM	NCAM1	NCAM1					KEGG: hsa04514	Cell-Cell Contact	NCAM1 - NCAM1
NECTIN2_CD226	NECTIN2_CD226	NECTIN	NECTIN2	CD226					KEGG: hsa04514	Cell-Cell Contact	NECTIN2 - CD226
NECTIN2_TIGIT	NECTIN2_TIGIT	NECTIN	NECTIN2	TIGIT					KEGG: hsa04514	Cell-Cell Contact	NECTIN2 - TIGIT
DLL3_NOTCH1	DLL3_NOTCH1	NOTCH	DLL3	NOTCH1					PMID: 22353464	Cell-Cell Contact	DLL3 - NOTCH1
DLL3_NOTCH2	DLL3_NOTCH2	NOTCH	DLL3	NOTCH2					PMID: 22353464	Cell-Cell Contact	DLL3 - NOTCH2
CD274_PDCD1	CD274_PDCD1	PD-L1	CD274	PDCD1					PMID: 23954143	Cell-Cell Contact	CD274 - PDCD1
PECAM1_PECAM1	PECAM1_PECAM1	PECAM1	PECAM1	PECAM1					KEGG: hsa04514	Cell-Cell Contact	PECAM1 - PECAM1
SELPLG_SELL	SELPLG_SELL	SELPLG	SELPLG	SELL					PMC2431087; PMID: 8892633,PMID: 8896607	Cell-Cell Contact	SELPLG - SELL
SEMA4A_NRP1_PLXNA1	SEMA4A_NRP1_PLXNA1	SEMA4	SEMA4A	NRP1_PLXNA1					PMID: 27533782	Cell-Cell Contact	SEMA4A - (NRP1+PLXNA1)
SEMA4A_NRP1_PLXNA2	SEMA4A_NRP1_PLXNA2	SEMA4	SEMA4A	NRP1_PLXNA2					PMID: 27533782	Cell-Cell Contact	SEMA4A - (NRP1+PLXNA2)
SEMA4A_NRP1_PLXNA3	SEMA4A_NRP1_PLXNA3	SEMA4	SEMA4A	NRP1_PLXNA3					PMID: 27533782	Cell-Cell Contact	SEMA4A - (NRP1+PLXNA3)
SEMA4A_PLXNB2	SEMA4A_PLXNB2	SEMA4	SEMA4A	PLXNB2					PMID: 27533782	Cell-Cell Contact	SEMA4A - PLXNB2
SEMA4D_PLXNB2	SEMA4D_PLXNB2	SEMA4	SEMA4D	PLXNB2					PMID: 27533782	Cell-Cell Contact	SEMA4D - PLXNB2
SEMA4C_PLXNB2	SEMA4C_PLXNB2	SEMA4	SEMA4C	PLXNB2					PMID: 27533782	Cell-Cell Contact	SEMA4C - PLXNB2
SEMA4D_CD72	SEMA4D_CD72	SEMA4	SEMA4D	CD72					PMID: 22325954	Cell-Cell Contact	SEMA4D - CD72
SEMA7A_ITGB1_ITGA1	SEMA7A_ITGB1_ITGA1	SEMA7	SEMA7A	ITGB1_ITGA1					PMID: 22325954	Cell-Cell Contact	SEMA7A - (ITGB1+ITGA1)
SEMA7A_PLXNC1	SEMA7A_PLXNC1	SEMA7	SEMA7A	PLXNC1					PMID: 27533782	Cell-Cell Contact	SEMA7A - PLXNC1
TIGIT_NECTIN2	TIGIT_NECTIN2	TIGIT	TIGIT	NECTIN2					PMID: 1313846; PMID:24987108	Cell-Cell Contact	TIGIT - NECTIN2
ITGA4_ITGB1_VCAM1	ITGA4_ITGB1_VCAM1	VCAM	ITGA4_ITGB1	VCAM1					KEGG: hsa04514	Cell-Cell Contact	VCAM1 - (ITGA4+ITGB1)
ITGA9_ITGB1_VCAM1	ITGA9_ITGB1_VCAM1	VCAM	ITGA9_ITGB1	VCAM1					KEGG: hsa04514	Cell-Cell Contact	VCAM1 - (ITGA9+ITGB1)
ITGA4_ITGB7_VCAM1	ITGA4_ITGB7_VCAM1	VCAM	ITGA4_ITGB7	VCAM1					KEGG: hsa04514	Cell-Cell Contact	VCAM1 - (ITGA4+ITGB7)
