# Supplementary material for: Mitochondrial energy metabolism correlates with an immunosuppressive tumor microenvironment and poor prognosis in esophageal squamous cell carcinoma
Source: Comput Struct Biotechnol J. 2023 Aug 24;21:4118–33. doi: 10.1016/j.csbj.2023.08.022 (PMC10474161; doi:10.1016/j.csbj.2023.08.022)
Supplement: Supplementary file 5 — Table S13. Differences between tumor tissues and normal tissues of 121 mitochondrial energy metabolism-related genes in the GSE111011 dataset. [file mmc13.csv]

	gene	conMean	treatMean	logFC	pValue	adj.P.Val	change
NDUFA4	NDUFA4	29.2255701680612	28.8790080247959	-0.0172099834488266	1	1	NOT
RTN3	RTN3	20.018358590102	19.4795138665306	-0.0393660111425582	0.605692140734231	0.713114508469007	NOT
GNAI2	GNAI2	35.5487612857143	34.3191013062245	-0.0507875149534485	0.60769758113011	0.713114508469007	NOT
TUBA4A	TUBA4A	36.3289511639796	34.7620257492857	-0.0636075576530031	0.948720917826066	0.965743038039734	NOT
LRP1	LRP1	58.1858012146939	54.2802062781633	-0.10024093918008	0.749127609639946	0.805137150547605	NOT
CYC1	CYC1	53.3477538747959	49.7339963329592	-0.101195167539503	0.522445827201616	0.646035162668665	NOT
CALM3	CALM3	31.2577262114286	29.0474204777551	-0.105802783359164	1	1	NOT
NDUFS5	NDUFS5	122.498714629796	113.338451656122	-0.112129212521567	0.747510103437658	0.805137150547605	NOT
NDUFA6	NDUFA6	40.2047448402041	36.8783007195918	-0.12459359316311	0.441779416588695	0.558292669315384	NOT
MEF2A	MEF2A	17.9918599627551	16.4935831221224	-0.125439488443402	0.403115310233283	0.515091785298084	NOT
ATF4	ATF4	86.0724260781633	78.5618008670408	-0.131723133050444	0.564441616758243	0.690540275821255	NOT
CTNNB1	CTNNB1	88.0559795952041	80.1857066785714	-0.135075880848895	0.154319793784124	0.236623683802323	NOT
GNB2	GNB2	97.3997396470408	88.5553409229592	-0.137338594949247	0.196346705509341	0.285130419836836	NOT
VDAC1	VDAC1	87.9763527408163	79.7449891020408	-0.141721924510311	0.198351596408234	0.285130419836836	NOT
EIF4E	EIF4E	6.05250458207143	5.47093382909184	-0.145745159983226	0.651482738027236	0.7521104122863	NOT
PSMC5	PSMC5	42.9129760007143	38.3577589744898	-0.161895520621034	0.0959642653750951	0.167210462395999	NOT
BAD	BAD	19.4662966434694	17.3958888971225	-0.162232045479396	0.60769758113011	0.713114508469007	NOT
TUBB4B	TUBB4B	173.230051579592	152.098781483469	-0.187680632257887	0.333076508289304	0.435270436968977	NOT
COX5B	COX5B	151.131552829592	131.613278865408	-0.199499839526079	0.195843605466535	0.285130419836836	NOT
UQCR10	UQCR10	29.0966540132653	25.3087538391837	-0.201216785812036	0.306152950689989	0.409390573597078	NOT
EGR1	EGR1	109.962495891224	94.1173649978572	-0.224478723001449	0.749127609639946	0.805137150547605	NOT
EEF2	EEF2	575.882824233673	488.409208569388	-0.23768489268719	0.108809430040546	0.181349050067577	NOT
RTN4	RTN4	7.69297221585714	6.51239916668367	-0.240351967969282	0.107480597893061	0.181349050067577	NOT
PPP2R5C	PPP2R5C	28.0905047617347	23.699962310102	-0.245197783845151	0.0069726536013861	0.0260998018492422	DOWN
SLC25A6	SLC25A6	2.69255476139796	2.24954436831633	-0.259342864890709	0.0504005990294951	0.107237164078683	NOT
COX6A1	COX6A1	217.866017780612	181.037919911224	-0.267149272345375	0.0423354641623833	0.0918599694089449	NOT
NDUFV2	NDUFV2	69.6667541221429	56.6166197052041	-0.299244731826723	0.1243705139373	0.201445198630838	NOT
GNG2	GNG2	7.02288558856122	5.69405748635714	-0.302606873698778	0.0536820690122609	0.107237164078683	NOT
GNG5	GNG5	67.2839312894898	53.7736967029592	-0.323361348452317	0.055017327657759	0.107237164078683	NOT
CALM1	CALM1	137.418309084796	108.946387365714	-0.334955878228875	0.0294827954159305	0.0696155056083343	NOT
NDUFC2	NDUFC2	18.9266641083673	14.933724763398	-0.3418461065834	0.0173321485301765	0.0524525547623762	NOT
NDUFC1	NDUFC1	28.2522735785714	22.2003548170204	-0.347784237277764	0.140405029374913	0.219559950306261	NOT
NDUFS4	NDUFS4	7.48174293729592	5.84808600510204	-0.355409869167192	0.0544826027501368	0.107237164078683	NOT
MEF2C	MEF2C	1.78542398246939	1.3931175707449	-0.357949692119245	0.0621015078184286	0.117076613100316	NOT
UQCRC1	UQCRC1	58.3314889634694	45.26929321	-0.365742118756814	0.0213077106716282	0.0583425411246963	NOT
PFKFB3	PFKFB3	17.0999508953265	13.1693865019898	-0.376804043258784	0.224289212482366	0.318435301672495	NOT
NDUFB2	NDUFB2	75.8400056276531	57.8542681347959	-0.390535674796579	0.00595601579449088	0.0236186833229811	DOWN
NDUFB1	NDUFB1	101.870736606939	77.3652395797959	-0.396982272253654	0.0636274519100849	0.118018660800964	NOT
COX7B	COX7B	207.422202103061	157.332476572551	-0.39875382329452	0.0354661360650503	0.0799726597545252	NOT
NDUFA3	NDUFA3	50.1231104608163	36.8248538795918	-0.444796145245279	0.0172077142763573	0.0524525547623762	NOT
COX5A	COX5A	76.3917081011224	55.6356401942857	-0.45740668054496	0.0544826027501368	0.107237164078683	NOT
VDAC2	VDAC2	14.1962311235714	9.94933419852041	-0.512836077683426	0.00202167806325161	0.015386351195768	DOWN
COX6B1	COX6B1	168.599994257143	117.815990957347	-0.517069120218706	0.0203167833799571	0.0583425411246963	NOT
COX8A	COX8A	237.481786089796	164.668159775612	-0.52825524609059	0.0856679579032914	0.153934611857477	NOT
RAB2A	RAB2A	41.2719347218367	28.393988462449	-0.539575553171739	0.024706433561653	0.0654092842346146	NOT
SLC8A1	SLC8A1	13.4537860490102	9.23038430603061	-0.543549600092362	0.0287684049660977	0.0696155056083343	NOT
NDUFA13	NDUFA13	98.0446126969388	66.7694980791837	-0.554249164938234	0.00484359810938121	0.021423607022263	DOWN
MAP2K1	MAP2K1	28.1636367082653	18.6979340678776	-0.590954762286316	0.00211656160257058	0.015386351195768	DOWN
UQCRQ	UQCRQ	58.0892191360204	38.4993665919388	-0.593435726403063	0.0296622589113772	0.0696155056083343	NOT
RAB11B	RAB11B	41.2989280376531	27.1410512064286	-0.605627736081384	0.00396058583669187	0.0195464257964258	DOWN
PPP2R1A	PPP2R1A	72.0042346127551	45.9764804422449	-0.647185724669133	0.00204514318801797	0.015386351195768	DOWN
COX7A1	COX7A1	8.59978386882653	5.42062232238776	-0.665841910443902	0.0406919393973458	0.0899917890518224	NOT
NDUFA11	NDUFA11	12.5629741853061	7.79741167219388	-0.688110841175702	0.00392073724260794	0.0195464257964258	DOWN
TUBB2A	TUBB2A	11.3412489761224	6.83231486488776	-0.731133160792674	0.0213077106716282	0.0583425411246963	NOT
PFKL	PFKL	20.8490556814286	12.3600860758776	-0.754293250771267	0.00322628581640256	0.0195464257964258	DOWN
RPS6	RPS6	1177.35072777857	696.977710228571	-0.756359733446155	0.000412478336385521	0.015386351195768	DOWN
GNAQ	GNAQ	32.4339858327551	17.5154643013571	-0.888877096657432	0.00211656160257058	0.015386351195768	DOWN
MAP1LC3A	MAP1LC3A	9.38778039045918	4.91897782108163	-0.932425542922515	0.012520911821681	0.0411401388426661	DOWN
APPL1	APPL1	19.2954640260408	9.63198514689796	-1.00235666638962	0.00211656160257058	0.015386351195768	DOWN
GNG11	GNG11	29.5526344672449	14.6319843525306	-1.01416130769052	0.0213077106716282	0.0583425411246963	NOT
PIK3R1	PIK3R1	32.3915953117347	15.6361695487347	-1.05073239025942	0.00396058583669187	0.0195464257964258	DOWN
RAB10	RAB10	150.147572187857	60.1946932114286	-1.31867293829308	0.00204514318801797	0.015386351195768	DOWN
KLF2	KLF2	25.0566002190102	9.31474868397959	-1.42760192697577	0.00400066830348227	0.0195464257964258	DOWN
ATP2A3	ATP2A3	11.4923326414388	3.93315830680612	-1.54691149687232	0.00214070973158512	0.015386351195768	DOWN
GNG7	GNG7	5.94232604188776	1.15423938331633	-2.36408530218205	0.00204514318801797	0.015386351195768	DOWN
NDUFB4	NDUFB4	44.8195446929592	45.3768595806122	0.0178287740785965	0.948947506943391	0.965743038039734	NOT
TUBB6	TUBB6	2.20989093472449	2.24851481291837	0.0249972186219827	0.745303969218038	0.805137150547605	NOT
NDUFA12	NDUFA12	28.2405424822449	28.7782597170408	0.027211549761037	0.700536806641476	0.789820909448723	NOT
XBP1	XBP1	109.647348693776	112.024411080816	0.0309422145456564	0.898103811758924	0.938926712293421	NOT
IRS2	IRS2	6.16704279309184	6.39704642252041	0.052827095541367	0.654009054162	0.7521104122863	NOT
KIF5B	KIF5B	44.7848041971429	46.5266961145918	0.0550494455757082	0.60769758113011	0.713114508469007	NOT
COX6C	COX6C	113.471450986531	118.461677596837	0.0620910559083079	0.948720917826066	0.965743038039734	NOT
TUBA1C	TUBA1C	120.587212337857	127.594476254388	0.0814889492838802	0.897653424111357	0.938926712293421	NOT
TNFRSF1A	TNFRSF1A	28.7854173314286	30.5147105365306	0.0841667764060778	0.847174482470835	0.902083939668019	NOT
NFKB1	NFKB1	19.0768081058163	20.4104920134694	0.0974911576398236	0.748052741791853	0.805137150547605	NOT
NDUFB10	NDUFB10	66.1188209815306	72.8967575570408	0.140793646008226	0.698305375557784	0.789820909448723	NOT
BAX	BAX	10.6284876084388	12.1999549021633	0.198939493091721	0.333076508289304	0.435270436968977	NOT
MAPK8	MAPK8	0.684150225642857	0.791313626479592	0.209936454014998	0.171681690263821	0.256407719225187	NOT
PSMD8	PSMD8	49.3668996169388	57.7265756604082	0.225691604703472	0.247538460241018	0.347157596679476	NOT
PSMA5	PSMA5	7.43169853262245	9.01375549963265	0.278436337240028	0.157563018570869	0.238417725469078	NOT
CALM2	CALM2	96.2743935760204	118.291598022143	0.297123570280211	0.10433566793004	0.179083609133651	NOT
COX7A2L	COX7A2L	3.91345607112245	4.8624086284898	0.31322788948793	0.402590895984249	0.515091785298084	NOT
GNB1	GNB1	49.0212600111225	61.8606612163265	0.335614687398285	0.0723721876249118	0.132107961537537	NOT
EIF4EBP1	EIF4EBP1	50.0250860995918	63.5974097433674	0.346316262034922	0.481720680274821	0.602150850343526	NOT
EIF2AK3	EIF2AK3	5.80051589367347	7.45377645889796	0.361790334640835	0.274252093378814	0.378378782926717	NOT
PPIF	PPIF	29.5486313697959	38.5360853027551	0.383118713201028	0.304549716687414	0.409390573597078	NOT
TUBB	TUBB	1.09606354994898	1.43073320871429	0.384423226890169	0.00830965970773727	0.0289579050421147	UP
NDUFB5	NDUFB5	43.1761352605102	56.9204435359184	0.398712791638655	0.140843743351186	0.219559950306261	NOT
PSMB1	PSMB1	73.3846454731633	98.3879295771429	0.423003099283864	0.00536717950010618	0.0228602089819337	UP
SLC39A1	SLC39A1	26.6137220661224	35.9127832773469	0.432327174869561	0.0952305929614821	0.167210462395999	NOT
RHEB	RHEB	15.5092661519388	21.0572167177551	0.441184333341464	0.00703559875936095	0.0260998018492422	UP
SEM1	SEM1	43.5648209393878	60.9299518845918	0.483987987695699	0.00590109741215944	0.0236186833229811	UP
APP	APP	106.523034804286	151.484958570306	0.50800911484236	0.0250261609245482	0.0654092842346146	NOT
PSMB5	PSMB5	48.9647486990816	69.8878390130612	0.513297957859086	0.276381024050819	0.378378782926717	NOT
PSMA7	PSMA7	75.257227830102	109.016751961122	0.534647789987378	0.00211656160257058	0.015386351195768	UP
GNA13	GNA13	20.402512007551	29.6589978660204	0.539723060768452	0.00209258466211306	0.015386351195768	UP
SLC25A5	SLC25A5	171.696941038776	253.465150561224	0.561923065347443	0.122289126452902	0.20090356488691	NOT
DDIT3	DDIT3	10.2147558415714	15.123108708	0.566100010172536	0.0280596611613927	0.0696155056083343	NOT
PSMB3	PSMB3	2.59291892671429	4.00146350529592	0.625950653540061	0.0618791803514607	0.117076613100316	NOT
TGFBR1	TGFBR1	17.4138755616327	27.4238534195918	0.655193984293291	0.0294827954159305	0.0696155056083343	NOT
GNG10	GNG10	4.48160631196939	7.12142895106122	0.668150833918786	0.00380259419884777	0.0195464257964258	UP
CYBB	CYBB	19.6900337263469	31.5008594188775	0.677925606943144	0.141282054979681	0.219559950306261	NOT
SOD2	SOD2	76.1834661180612	134.598956418673	0.821117391612562	0.053030303030303	0.107237164078683	NOT
SPHK1	SPHK1	8.21501892018367	14.6294670285714	0.83254140809333	0.0149708159977046	0.0478234399926675	UP
GAPDH	GAPDH	648.539755830612	1177.35072777857	0.860277236853973	0.000766879504211603	0.015386351195768	UP
PSMA1	PSMA1	36.5325562512245	70.9204324842857	0.957018628751845	0.00808111569670318	0.0289579050421147	UP
CASP7	CASP7	8.75852560283674	17.8319089048878	1.02570121741389	0.00396058583669187	0.0195464257964258	UP
PSMA6	PSMA6	15.155916943102	33.6103920129592	1.14902623076165	0.00407925407925408	0.0195464257964258	UP
FBP1	FBP1	2.06225600344898	4.64720701957143	1.17214047767321	0.00479682771983516	0.021423607022263	UP
PTGS2	PTGS2	4.59644145595918	10.7810064084694	1.22990258967285	0.0328223937985358	0.0754915057366323	NOT
BID	BID	5.3943401432551	13.5792488928776	1.33188528266834	0.00211656160257058	0.015386351195768	UP
APOE	APOE	16.8690653885918	69.5698636969388	2.04408244918322	0.00211656160257058	0.015386351195768	UP
IL1B	IL1B	4.34194146411224	27.6377744332755	2.67022926405923	0.01043289018292	0.0352877167951706	UP
SERPINE1	SERPINE1	8.29449193038776	120.716345201429	3.86332360923796	0.00116550116550117	0.015386351195768	UP
SPP1	SPP1	2.63791642526531	145.272802978265	5.78322196841434	0.00211656160257058	0.015386351195768	UP
