# Supplementary material for: Mitochondrial energy metabolism correlates with an immunosuppressive tumor microenvironment and poor prognosis in esophageal squamous cell carcinoma
Source: Comput Struct Biotechnol J. 2023 Aug 24;21:4118–33. doi: 10.1016/j.csbj.2023.08.022 (PMC10474161; doi:10.1016/j.csbj.2023.08.022)
Supplement: Supplementary file 6 — Table S14. Differences between tumor tissues and normal tissues of 121 mitochondrial energy metabolism-related genes in the GSE164158 dataset. [file mmc14.csv]

	gene	conMean	treatMean	logFC	pValue	adj.P.Val	change
GNAI2	GNAI2	133.894824303125	132.339942403906	-0.0168516376571652	0.833272083045777	0.876747148248165	NOT
COX7A2L	COX7A2L	60.918090464375	59.9123952153125	-0.024016208259253	0.711769845409111	0.783619764630853	NOT
NDUFC1	NDUFC1	21.5292625613281	20.9584145598359	-0.0387693184082405	0.832169275579187	0.876747148248165	NOT
RAB11B	RAB11B	95.3239264494531	91.2775722007031	-0.0625779588633435	0.317355189004917	0.436363384881761	NOT
PPIF	PPIF	59.0238440309375	56.1312822277344	-0.072492866168993	0.720901320901321	0.785847385847386	NOT
PFKFB3	PFKFB3	105.064927669922	97.9491001521094	-0.101177011521792	0.792597228925546	0.856288077678492	NOT
NDUFV2	NDUFV2	111.4660459875	103.414482052969	-0.108166080061107	0.527700159411251	0.625997247929033	NOT
DDIT3	DDIT3	32.2864596721094	29.7752602772656	-0.116815133549631	0.91629779799785	0.939593504726609	NOT
ATP5MC2	ATP5MC2	199.810893384375	183.844953090625	-0.120145666563614	0.459263091869764	0.564166060889216	NOT
ATP5MC3	ATP5MC3	48.3050844339844	44.0997818453906	-0.131403531361138	0.316997508681253	0.436363384881761	NOT
GNB2	GNB2	92.5723255325781	83.0930757169531	-0.155852704866976	0.59843228392665	0.683116097689855	NOT
COX7B	COX7B	63.772034071875	56.8022586250781	-0.166975601437698	0.226462521467753	0.346860317691115	NOT
KIF5B	KIF5B	101.340554376406	89.541309860625	-0.178586298094205	0.87464301483539	0.912343144785191	NOT
NDUFA4	NDUFA4	36.4845870958594	31.9445004858594	-0.191719546076103	0.188937448002994	0.300808305373188	NOT
LRP1	LRP1	182.202254280469	155.664111042187	-0.227104444981233	0.399772551002111	0.50962696443083	NOT
CALM2	CALM2	534.300820713281	454.920689507812	-0.232037184227673	0.200483773790478	0.31504593024218	NOT
COX6A1	COX6A1	265.993250607813	225.873158695312	-0.235876798443228	0.317355189004917	0.436363384881761	NOT
PPP2R1A	PPP2R1A	103.899984940625	88.1716671449219	-0.236808401658777	0.0581504645828711	0.14405428520899	NOT
RPS6	RPS6	751.774413217187	637.863023019531	-0.237053166049066	0.338451093738324	0.457209484966608	NOT
UQCRC1	UQCRC1	143.048164760703	120.366334829922	-0.249069046475535	0.114113985212155	0.20448367667597	NOT
MAPK8	MAPK8	41.2845122926563	33.7714482336719	-0.289796613989736	0.206909392443987	0.320974826740031	NOT
RAB2A	RAB2A	117.022179504922	95.3913926169531	-0.294850993755934	0.292554438032323	0.422443177964946	NOT
PPP2R5C	PPP2R5C	233.364723701562	188.843328298438	-0.305396678981595	0.12640476834512	0.216379219552582	NOT
MAP2K1	MAP2K1	53.8209405775781	43.3945209160938	-0.310654707368556	0.155644607752618	0.261569410250928	NOT
ATP5PD	ATP5PD	314.441715075	252.899983503125	-0.314225681000174	0.00911366656176108	0.0408427279249293	DOWN
BAD	BAD	52.2481437450781	41.608876708125	-0.328488441240774	0.114381572707597	0.20448367667597	NOT
COX5B	COX5B	228.107543915625	180.191862335938	-0.340180300971689	0.0030301284743455	0.0229925587399759	DOWN
COX8A	COX8A	129.390241841328	101.727319320781	-0.347021645075195	0.0824433600635605	0.167350427350427	NOT
NDUFA11	NDUFA11	87.7676255596094	67.5202082635156	-0.378369523609616	0.00369537554943811	0.0241872437732583	DOWN
ATF4	ATF4	261.528047563281	200.227102923437	-0.385328404622042	0.03968576885715	0.113329070682205	NOT
NDUFA6	NDUFA6	50.1097370742969	38.0350837440625	-0.397760186450442	0.00518328554785401	0.0306374727530122	DOWN
CALM1	CALM1	742.056788117187	563.15205369375	-0.398005088302487	0.0603323151227425	0.146004202597037	NOT
EEF2	EEF2	1156.55850065625	874.14409634375	-0.403895219434531	0.0220519704099308	0.075599383474552	NOT
MEF2A	MEF2A	62.0216526021094	46.7185266407812	-0.408777191137157	0.0458395301651684	0.1205778945649	NOT
COX6C	COX6C	397.184503771875	298.91637864375	-0.410067387602231	0.0202088881490031	0.0729133989938585	NOT
NDUFA13	NDUFA13	184.183884221875	136.95777418125	-0.4274156730148	0.00616989932054416	0.0312985247291343	DOWN
COX5A	COX5A	73.87119274375	54.8695595409375	-0.429005877187532	0.081990321000383	0.167350427350427	NOT
NDUFC2	NDUFC2	41.8483710979688	30.8463306934375	-0.4400725838761	0.0154090778701097	0.0627642843554378	NOT
RHEB	RHEB	68.9269251392188	50.1831463608594	-0.45786473044163	0.245551054548741	0.371395970004971	NOT
NDUFS4	NDUFS4	107.894762848594	78.0368032825	-0.46739825353592	0.00980797568023799	0.042384466332457	DOWN
GNG11	GNG11	5.52804780871094	3.93670554845313	-0.489781284684638	0.257531816473732	0.384708022139773	NOT
COX6B1	COX6B1	142.630498846094	100.443790889922	-0.505894123844941	0.00531724733729963	0.0306374727530122	DOWN
TUBB6	TUBB6	229.581328004687	161.410853001641	-0.508267725149338	0.171851702219669	0.281000756332161	NOT
TUBB2A	TUBB2A	64.3447849792969	44.3010641725781	-0.538481870815488	0.0180440947460137	0.0682292332583643	NOT
NDUFB1	NDUFB1	200.050739089062	136.883805621641	-0.547414183667778	0.00190294162337949	0.0177119951099168	DOWN
CALM3	CALM3	339.226066200781	229.119352672656	-0.566147709447789	0.00714671603691733	0.0345901056186799	DOWN
GNG2	GNG2	29.0125092827187	19.5781551527188	-0.56743025280792	0.0916902815494292	0.178943936572273	NOT
NDUFB2	NDUFB2	201.869629178125	131.909680415625	-0.613873433744043	0.00187357959867507	0.0177119951099168	DOWN
UQCRQ	UQCRQ	207.769871047656	135.302473441641	-0.618798249292105	0.0155613928153978	0.0627642843554378	NOT
APPL1	APPL1	28.7088618940625	18.2711124945156	-0.651931659199033	0.00318520091166466	0.0229925587399759	DOWN
GNAQ	GNAQ	45.8131149239844	28.8269061995313	-0.668344647610444	0.000930972271575002	0.0140809556075719	DOWN
GNG7	GNG7	9.48826353210156	5.67524365138281	-0.741461748643463	0.0423539214084374	0.116473283873203	NOT
MEF2C	MEF2C	75.5441073378906	44.8440459806875	-0.752402776515516	0.082983682983683	0.167350427350427	NOT
PIK3R1	PIK3R1	121.236947715312	70.5260541146875	-0.781601206859479	0.0737778731989338	0.159412904590553	NOT
SLC25A6	SLC25A6	188.769818577344	105.704139698438	-0.836596239953823	0.00323035949239331	0.0229925587399759	DOWN
IRS2	IRS2	8.26500463123438	4.59830122009375	-0.845914652404274	0.0531733827135783	0.136893176773255	NOT
VDAC2	VDAC2	223.428396951562	122.117023765391	-0.871548225123541	0.00855370021538801	0.0398076048485365	DOWN
RAB10	RAB10	451.587007015625	244.400438413281	-0.885757104621072	0.429877790003153	0.541825131149807	NOT
ATP2A3	ATP2A3	48.8225114517969	23.2479889398516	-1.07044058817873	0.0236388362523979	0.075599383474552	NOT
PTGS2	PTGS2	38.3295815308672	17.9523910059453	-1.09428224384813	0.400120343974619	0.50962696443083	NOT
MAP1LC3A	MAP1LC3A	24.4122203134219	10.8149656315313	-1.17457443487828	0.0013837912401648	0.0177119951099168	DOWN
ATP5PF	ATP5PF	87.6527189985156	38.8261758346094	-1.17476922756871	0.000155400155400155	0.00626780626780625	DOWN
EGR1	EGR1	318.050262134844	127.124200034766	-1.3230160800391	0.342781711147911	0.457209484966608	NOT
SLC8A1	SLC8A1	69.3737717315625	18.9352200617734	-1.87331813547375	0.00620797184710101	0.0312985247291343	DOWN
KLF2	KLF2	59.0742917957031	15.3200949749688	-1.94710518765109	0.00609413387509634	0.0312985247291343	DOWN
COX7A1	COX7A1	60.7207579278906	14.0482820927344	-2.111796078931	0.000891015907586499	0.0140809556075719	DOWN
NDUFA3	NDUFA3	32.3178344358594	33.5296501507656	0.053106901351013	0.833272083045777	0.876747148248165	NOT
NDUFB10	NDUFB10	78.1772412845312	81.2946415175	0.056411585386674	0.125842665205811	0.216379219552582	NOT
PFKL	PFKL	66.2782735171875	69.2955182033594	0.0642260245244133	0.958060261825581	0.974162114965507	NOT
CTNNB1	CTNNB1	153.132846574219	160.858453285937	0.0710079830222901	0.369909393611311	0.486511267684442	NOT
ATP5F1E	ATP5F1E	33.7150497346875	36.0758550551562	0.0976408634330594	0.712381604209866	0.783619764630853	NOT
PSMD8	PSMD8	79.6473293310937	85.3043580986719	0.0989934617131203	0.527089256865538	0.625997247929033	NOT
GNG10	GNG10	14.4664252128047	15.7430496372656	0.122006574409068	0.455886215690979	0.564166060889216	NOT
ATP5MC1	ATP5MC1	30.6304700149219	33.39464728625	0.124649371770237	0.916236320559251	0.939593504726609	NOT
NDUFS5	NDUFS5	206.929310385156	226.862338478125	0.132679117021082	1	1	NOT
SLC25A5	SLC25A5	106.601868343125	118.000463177812	0.146559798977289	0.673971851984757	0.755098093427367	NOT
UQCR10	UQCR10	31.2800079942812	34.6772375176563	0.148748092798934	0.494200853413607	0.597983032630464	NOT
EIF4E	EIF4E	94.6157583434375	105.611548272578	0.15861520633691	0.293266338421946	0.422443177964946	NOT
PSMC5	PSMC5	104.758177565078	117.901515868281	0.170519400223674	0.562371966971069	0.654298153879801	NOT
GNA13	GNA13	17.0409620008594	19.2680125039844	0.17720098401359	0.070802922694369	0.159412904590553	NOT
RTN4	RTN4	154.701090965625	175.419119682031	0.181322631036877	0.103054004335151	0.195316631029612	NOT
NDUFB5	NDUFB5	48.1491517860156	55.9374761828125	0.216304779768726	1	1	NOT
CYC1	CYC1	57.0930017495312	66.3820253409375	0.217478731098301	0.597618148347778	0.683116097689855	NOT
VDAC1	VDAC1	98.0600268642969	114.305928566875	0.221163170032086	0.316997508681253	0.436363384881761	NOT
GNG5	GNG5	25.8207880540625	30.3766712019531	0.234430749593757	0.171219844267437	0.281000756332161	NOT
TNFRSF1A	TNFRSF1A	100.728969712734	119.353001066562	0.244756179671275	0.126966318911019	0.216379219552582	NOT
XBP1	XBP1	153.86842632	183.984632513281	0.257888046727534	0.343851761421168	0.457209484966608	NOT
CYBB	CYBB	24.7628718825	29.7795317296094	0.266142427032381	0.399772551002111	0.50962696443083	NOT
NDUFB4	NDUFB4	25.334816525125	30.7301749875	0.278534601230651	0.114381572707597	0.20448367667597	NOT
APP	APP	764.40007303125	927.212098249219	0.278571474578591	0.280887525319571	0.41448037272766	NOT
NDUFA12	NDUFA12	67.3882507603125	82.8238831174219	0.297549766300639	0.0735651500818481	0.159412904590553	NOT
GAPDH	GAPDH	929.998299476562	1156.55850065625	0.314538258404598	0.0673138672124533	0.156634191013593	NOT
NFKB1	NFKB1	54.7023167244531	68.3351758741406	0.321026469626687	0.0729271739314263	0.159412904590553	NOT
PSMB5	PSMB5	49.8565858857813	62.71240009625	0.330966642381457	0.114916446396413	0.20448367667597	NOT
RTN3	RTN3	37.4017644527344	47.1527453259375	0.334235438097817	0.559157294390959	0.654298153879801	NOT
TGFBR1	TGFBR1	35.6953523825	45.6349990435156	0.354404456877901	0.461590413454813	0.564166060889216	NOT
EIF2AK3	EIF2AK3	35.1168333392969	48.21096997625	0.457198700495834	0.673061737788902	0.755098093427367	NOT
SLC39A1	SLC39A1	33.3094875317969	47.0256139310938	0.497513620369689	0.0237419551407684	0.075599383474552	NOT
GNB1	GNB1	194.028241679687	280.903441378906	0.533807640766047	0.0453607202626212	0.1205778945649	NOT
PSMA1	PSMA1	41.8106033985937	61.3220765379687	0.552537687443408	0.0646890604594724	0.153477966972474	NOT
TUBB4B	TUBB4B	179.749622110938	267.731292903906	0.574797035886681	0.0271960990928736	0.0843776407753258	NOT
PSMA5	PSMA5	42.6795199953906	64.5796186666406	0.597534971403872	0.0583360328532274	0.14405428520899	NOT
PSMB1	PSMB1	69.1997794785156	104.738281486797	0.597949493309224	0.00190294162337949	0.0177119951099168	UP
PSMB3	PSMB3	58.8603074538281	93.8573769699219	0.673175063820249	0.00160347596869406	0.0177119951099168	UP
CASP7	CASP7	17.1201824425547	27.97960770875	0.708677659162902	0.039246025178443	0.113329070682205	NOT
FBP1	FBP1	4.100521644125	6.71066274985938	0.710647802516434	0.087723769410231	0.174009444239966	NOT
PSMA7	PSMA7	130.312245796094	217.696129308594	0.740343092024299	0.000914847910263604	0.0140809556075719	UP
EIF4EBP1	EIF4EBP1	36.9007673912109	62.4085452014062	0.758092762586665	0.188611627139615	0.300808305373188	NOT
TUBA1C	TUBA1C	179.267395497891	331.761194638281	0.88803202742761	0.0402739672672297	0.113329070682205	NOT
SPHK1	SPHK1	16.73430003475	31.203155716	0.8988837357443	0.0233304502442346	0.075599383474552	NOT
BAX	BAX	27.5929495938906	57.1542864810156	1.05056201813958	0.000155400155400155	0.00626780626780625	UP
TUBA4A	TUBA4A	48.4293704400781	103.531503690703	1.09611567965948	0.103307970131365	0.195316631029612	NOT
TUBB	TUBB	126.546812229688	275.646931000781	1.12315037305444	0.00274173312722051	0.0229925587399759	UP
BID	BID	17.9256459076406	39.2635754791406	1.13116645174773	0.00379799695613147	0.0241872437732583	UP
SOD2	SOD2	260.712893066406	577.7891883875	1.14808127798157	0.0308276094320917	0.0932535185320774	NOT
IL1B	IL1B	15.5324665829688	36.7505124785078	1.24247741775759	0.081990321000383	0.167350427350427	NOT
SEM1	SEM1	178.915226539063	428.746014935156	1.26084708908946	0.0204880625271999	0.0729133989938585	NOT
PSMA6	PSMA6	82.9061661176563	221.840159213281	1.41996924613085	0.000930972271575002	0.0140809556075719	UP
SERPINE1	SERPINE1	30.5782552192969	100.392524719141	1.71507385478001	0.0177903286236668	0.0682292332583643	NOT
APOE	APOE	28.7734364407812	291.052514043437	3.33847004028549	0.000155400155400155	0.00626780626780625	UP
SPP1	SPP1	8.15400502473437	240.436825251172	4.88200521974415	0.000922886379454514	0.0140809556075719	UP
