# Supplementary material for: Mitochondrial energy metabolism correlates with an immunosuppressive tumor microenvironment and poor prognosis in esophageal squamous cell carcinoma
Source: Comput Struct Biotechnol J. 2023 Aug 24;21:4118–33. doi: 10.1016/j.csbj.2023.08.022 (PMC10474161; doi:10.1016/j.csbj.2023.08.022)
Supplement: Supplementary file 7 — Table S15. Gene Ontology (GO) enrichment analysis of 15 key genes of mitochondrial energy metabolism. [file mmc15.csv]

	ONTOLOGY	ID	Description	GeneRatio	BgRatio	pvalue	p.adjust	qvalue	geneID	Count
GO:0006119	BP	GO:0006119	oxidative phosphorylation	4/15	147/18903	0.00000448304734730485	0.00272782829705219	0.00133314916773227	BID/NDUFB2/NDUFA13/NDUFA11	4
GO:0010257	BP	GO:0010257	NADH dehydrogenase complex assembly	3/15	59/18903	0.0000127954542647174	0.00272782829705219	0.00133314916773227	NDUFB2/NDUFA13/NDUFA11	3
GO:0032981	BP	GO:0032981	mitochondrial respiratory chain complex I assembly	3/15	59/18903	0.0000127954542647174	0.00272782829705219	0.00133314916773227	NDUFB2/NDUFA13/NDUFA11	3
GO:0009060	BP	GO:0009060	aerobic respiration	4/15	194/18903	0.0000134375778179911	0.00272782829705219	0.00133314916773227	BID/NDUFB2/NDUFA13/NDUFA11	4
GO:0042776	BP	GO:0042776	proton motive force-driven mitochondrial ATP synthesis	3/15	67/18903	0.000018783523901767	0.00305044428164695	0.00149081863388761	NDUFB2/NDUFA13/NDUFA11	3
GO:0015986	BP	GO:0015986	proton motive force-driven ATP synthesis	3/15	76/18903	0.0000274465989658506	0.0035947369937524	0.00175682635033012	NDUFB2/NDUFA13/NDUFA11	3
GO:0045333	BP	GO:0045333	cellular respiration	4/15	240/18903	0.0000309891120151069	0.0035947369937524	0.00175682635033012	BID/NDUFB2/NDUFA13/NDUFA11	4
GO:0033108	BP	GO:0033108	mitochondrial respiratory chain complex assembly	3/15	99/18903	0.0000605693843286919	0.00580064277699234	0.00283490060529701	NDUFB2/NDUFA13/NDUFA11	3
GO:2001243	BP	GO:2001243	negative regulation of intrinsic apoptotic signaling pathway	3/15	101/18903	0.0000642928386612451	0.00580064277699234	0.00283490060529701	BID/VDAC2/NDUFA13	3
GO:0006754	BP	GO:0006754	ATP biosynthetic process	3/15	106/18903	0.0000742504680888244	0.00602913800881254	0.0029465712073144	NDUFB2/NDUFA13/NDUFA11	3
GO:0009206	BP	GO:0009206	purine ribonucleoside triphosphate biosynthetic process	3/15	117/18903	0.0000995942932904378	0.0062541059571446	0.00305651794898045	NDUFB2/NDUFA13/NDUFA11	3
GO:0009145	BP	GO:0009145	purine nucleoside triphosphate biosynthetic process	3/15	118/18903	0.000102143685660076	0.0062541059571446	0.00305651794898045	NDUFB2/NDUFA13/NDUFA11	3
GO:0007006	BP	GO:0007006	mitochondrial membrane organization	3/15	120/18903	0.000107369685605363	0.0062541059571446	0.00305651794898045	BID/VDAC2/NDUFA13	3
GO:0015980	BP	GO:0015980	energy derivation by oxidation of organic compounds	4/15	333/18903	0.000110728349170474	0.0062541059571446	0.00305651794898045	BID/NDUFB2/NDUFA13/NDUFA11	4
GO:0009201	BP	GO:0009201	ribonucleoside triphosphate biosynthetic process	3/15	123/18903	0.000115531513986661	0.0062541059571446	0.00305651794898045	NDUFB2/NDUFA13/NDUFA11	3
GO:0009142	BP	GO:0009142	nucleoside triphosphate biosynthetic process	3/15	134/18903	0.000148902576937336	0.00755680577956979	0.0036931757569326	NDUFB2/NDUFA13/NDUFA11	3
GO:0006706	BP	GO:0006706	steroid catabolic process	2/15	26/18903	0.000188922967643766	0.00902384998392579	0.00441015224778328	APOE/SPP1	2
GO:0005839	CC	GO:0005839	proteasome core complex	3/15	20/19869	0.000000393785079461803	0.0000448914990586455	0.0000236271047677082	PSMB1/PSMA7/PSMA6	3
GO:0005747	CC	GO:0005747	mitochondrial respiratory chain complex I	3/15	49/19869	0.00000628101027513979	0.000179008792841484	0.0000942151541270968	NDUFB2/NDUFA13/NDUFA11	3
GO:0030964	CC	GO:0030964	NADH dehydrogenase complex	3/15	49/19869	0.00000628101027513979	0.000179008792841484	0.0000942151541270968	NDUFB2/NDUFA13/NDUFA11	3
GO:0045271	CC	GO:0045271	respiratory chain complex I	3/15	49/19869	0.00000628101027513979	0.000179008792841484	0.0000942151541270968	NDUFB2/NDUFA13/NDUFA11	3
GO:0000502	CC	GO:0000502	proteasome complex	3/15	59/19869	0.0000110326604303341	0.000251544657811616	0.000132391925164009	PSMB1/PSMA7/PSMA6	3
GO:0019773	CC	GO:0019773	proteasome core complex, alpha-subunit complex	2/15	8/19869	0.0000148562856055722	0.000282269426505872	0.000148562856055722	PSMA7/PSMA6	2
GO:1905369	CC	GO:1905369	endopeptidase complex	3/15	82/19869	0.0000297430133764137	0.000484386217844451	0.000254940114654974	PSMB1/PSMA7/PSMA6	3
GO:0098803	CC	GO:0098803	respiratory chain complex	3/15	91/19869	0.0000406347335106156	0.000567144308554502	0.00029849700450237	NDUFB2/NDUFA13/NDUFA11	3
GO:0005746	CC	GO:0005746	mitochondrial respirasome	3/15	94/19869	0.0000447745506753554	0.000567144308554502	0.00029849700450237	NDUFB2/NDUFA13/NDUFA11	3
GO:0070469	CC	GO:0070469	respirasome	3/15	101/19869	0.0000554894399084324	0.000632579614956129	0.000332936639450594	NDUFB2/NDUFA13/NDUFA11	3
GO:1905368	CC	GO:1905368	peptidase complex	3/15	118/19869	0.0000881922970551183	0.000913992896753045	0.000481048893027918	PSMB1/PSMA7/PSMA6	3
GO:1990204	CC	GO:1990204	oxidoreductase complex	3/15	125/19869	0.000104655597093072	0.000994228172384184	0.00052327798546536	NDUFB2/NDUFA13/NDUFA11	3
GO:0098800	CC	GO:0098800	inner mitochondrial membrane protein complex	3/15	158/19869	0.000209268611857811	0.00183512475013773	0.000965855131651435	NDUFB2/NDUFA13/NDUFA11	3
