# Supplementary material for: Mitochondrial energy metabolism correlates with an immunosuppressive tumor microenvironment and poor prognosis in esophageal squamous cell carcinoma
Source: Comput Struct Biotechnol J. 2023 Aug 24;21:4118–33. doi: 10.1016/j.csbj.2023.08.022 (PMC10474161; doi:10.1016/j.csbj.2023.08.022)
Supplement: Supplementary file 8 — Table S16. Correlation analysis between IC50 values of 31 drugs and prognostic genes [file mmc16.txt]

Gene	Drug	cor	pvalue
NDUFA13	Hydroxyurea	0.43633566278216	0.000491831569615005
NDUFA13	Melphalan	0.429358994347484	0.000618690794908831
NDUFA13	Pipobroman	0.413231028815795	0.00103243020271031
NDUFA13	Carboplatin	0.408495560355059	0.00119425535844689
NDUFA13	Chlorambucil	0.400207394195744	0.0015331619246081
NDUFA13	Triethylenemelamine	0.397252111380242	0.00167343583096696
NDUFA13	Uracil mustard	0.394135625213381	0.00183371367660166
NDUFA13	Thiotepa	0.390547473202643	0.00203515019093928
APOE	HYPOTHEMYCIN	0.367557322163311	0.00386385253482924
NDUFA13	Cisplatin	0.345587060996332	0.00684132175866495
NDUFA13	FENRETINIDE	0.341031055380459	0.00766460589391938
MAP1LC3A	Okadaic acid	0.331498203426249	0.00967121972428314
NDUFA13	Carmustine	0.316768595710393	0.0136658770081741
NDUFA13	Irinotecan	0.313972800386636	0.0145662724980738
APPL1	PX-316	0.305895273176471	0.0174591364415337
NDUFA13	Gemcitabine	0.278320620042801	0.031298684102959
NDUFA13	Nitrogen mustard	0.27805287985438	0.0314685211960497
NDUFA13	Cytarabine	0.263686868672577	0.0417778044380019
MAP1LC3A	6-MERCAPTOPURINE	-0.412266598261757	0.00106368757962448
APOE	Batracylin	-0.390612908503528	0.00203130651036742
MAP1LC3A	6-THIOGUANINE	-0.377589085967854	0.00293738284930672
APOE	Perifosine	-0.344717956367657	0.0069921168359865
MAP1LC3A	DACARBAZINE	-0.340765500603102	0.00771515210725061
MAP1LC3A	8-Chloro-adenosine	-0.318654750833216	0.013085843264961
APOE	Eribulin mesilate	-0.280612717373503	0.0298758267717107
APOE	Midostaurin	-0.277116843613004	0.0320683438958631
APOE	MITOXANTRONE	-0.273585020840524	0.0344181735256776
MAP1LC3A	METHOTREXATE	-0.271088207744569	0.0361644068064543
APOE	Alvocidib	-0.263357363400124	0.0420435319583536
APOE	Mitoxantrone	-0.260232075678224	0.0446338177031911
MAP1LC3A	RH1	-0.255790016853569	0.0485397131068552
