# Supplementary material for: Mitochondrial energy metabolism correlates with an immunosuppressive tumor microenvironment and poor prognosis in esophageal squamous cell carcinoma
Source: Comput Struct Biotechnol J. 2023 Aug 24;21:4118–33. doi: 10.1016/j.csbj.2023.08.022 (PMC10474161; doi:10.1016/j.csbj.2023.08.022)
Supplement: Supplementary file 9 — Table S2. Baseline table of clinical data for the SCC dataset in the TCGA-ESCA dataset. [file mmc2.xlsx]

## Sheet: Sheet1
Table S2 Baseline table of clinical data for the SCC dataset in the TCGA-ESCA dataset.
	Alive	Death	Total
	(N=63)	(N=29)	(N=92)
Age
Mean (SD)	58.8 (10.5)	59.3 (8.51)	58.9 (9.88)
Median [Min, Max]	58.0 [37.0, 85.0]	58.0 [45.0, 76.0]	58.0 [37.0, 85.0]
Gender
male	51 (81.0%)	27 (93.1%)	78 (84.8%)
female	12 (19.0%)	2 (6.9%)	14 (15.2%)
Stage
I	5 (7.9%)	2 (6.9%)	7 (7.6%)
II	42 (66.7%)	12 (41.4%)	54 (58.7%)
III	15 (23.8%)	12 (41.4%)	27 (29.3%)
IV	1 (1.6%)	3 (10.3%)	4 (4.3%)
Time of follow-up
Mean (SD)	15.8 (11.1)	15.3 (13.1)	15.6 (11.7)
Median [Min, Max]	13.0 [0.133, 69.0]	11.7 [0.300, 48.6]	13.0 [0.133, 69.0]
SD: Standard Deviation.
