# Supplementary material for: Mitochondrial energy metabolism correlates with an immunosuppressive tumor microenvironment and poor prognosis in esophageal squamous cell carcinoma
Source: Comput Struct Biotechnol J. 2023 Aug 24;21:4118–33. doi: 10.1016/j.csbj.2023.08.022 (PMC10474161; doi:10.1016/j.csbj.2023.08.022)
Supplement: Supplementary file 16 — Table S3. 599 mitochondrial energy metabolism-related gene sets. SCC, squamous cell carcinoma. [file mmc3.xlsx]

## Sheet: tables1_memgs
Symble	full-name
MAP3K7	Mitogen-Activated Protein Kinase Kinase Kinase 7
STK11	Serine/Threonine Kinase 11
CAB39	Calcium Binding Protein 39
CAB39L	Calcium Binding Protein 39 Like
STRADA	STE20 Related Adaptor Alpha
STRADB	STE20 Related Adaptor Beta
LEP	Leptin
LEPR	Leptin Receptor
CAMKK2	Calcium/Calmodulin Dependent Protein Kinase Kinase 2
ADRA1A	Adrenoceptor Alpha 1A
ADIPOQ	Adiponectin, C1Q And Collagen Domain Containing
ADIPOR1	Adiponectin Receptor 1
ADIPOR2	Adiponectin Receptor 2
PRKAA1	Protein Kinase AMP-Activated Catalytic Subunit Alpha 1
PRKAA2	Protein Kinase AMP-Activated Catalytic Subunit Alpha 2
PRKAB1	Protein Kinase AMP-Activated Non-Catalytic Subunit Beta 1
PRKAB2	Protein Kinase AMP-Activated Non-Catalytic Subunit Beta 2
PRKAG1	Protein Kinase AMP-Activated Non-Catalytic Subunit Gamma 1
PRKAG3	Protein Kinase AMP-Activated Non-Catalytic Subunit Gamma 3
PRKAG2	Protein Kinase AMP-Activated Non-Catalytic Subunit Gamma 2
PFKFB1	6-Phosphofructo-2-Kinase/Fructose-2,6-Biphosphatase 1
PFKFB2	6-Phosphofructo-2-Kinase/Fructose-2,6-Biphosphatase 2
PFKFB3	6-Phosphofructo-2-Kinase/Fructose-2,6-Biphosphatase 3
PFKFB4	6-Phosphofructo-2-Kinase/Fructose-2,6-Biphosphatase 4
FBP1	Fructose-Bisphosphatase 1
FBP2	Fructose-Bisphosphatase 2
PFKM	Phosphofructokinase, Muscle
PFKP	Phosphofructokinase, Platelet
PFKL	Phosphofructokinase, Liver Type
HNF4A	Hepatocyte Nuclear Factor 4 Alpha
G6PC1	Glucose-6-Phosphatase Catalytic Subunit 1
G6PC2	Glucose-6-Phosphatase Catalytic Subunit 2
G6PC3	Glucose-6-Phosphatase Catalytic Subunit 3
PCK1	Phosphoenolpyruvate Carboxykinase 1
PCK2	Phosphoenolpyruvate Carboxykinase 2
CRTC2	CREB Regulated Transcription Coactivator 2
CREB1	CAMP Responsive Element Binding Protein 1
CREB3	CAMP Responsive Element Binding Protein 3
CREB3L1	CAMP Responsive Element Binding Protein 3 Like 1
CREB3L2	CAMP Responsive Element Binding Protein 3 Like 2
CREB3L3	CAMP Responsive Element Binding Protein 3 Like 3
CREB3L4	CAMP Responsive Element Binding Protein 3 Like 4
CREB5	CAMP Responsive Element Binding Protein 5
PPARGC1A	PPARG Coactivator 1 Alpha
ELAVL1	ELAV Like RNA Binding Protein 1
CCND1	Cyclin D1
CCNA2	Cyclin A2
CCNA1	Cyclin A1
EEF2K	Eukaryotic Elongation Factor 2 Kinase
EEF2	Eukaryotic Translation Elongation Factor 2
FOXO1	Forkhead Box O1
FOXO3	Forkhead Box O3
SIRT1	Sirtuin 1
SLC2A4	Solute Carrier Family 2 Member 4
GYS2	Glycogen Synthase 2
GYS1	Glycogen Synthase 1
LIPE	Lipase E, Hormone Sensitive Type
HMGCR	3-Hydroxy-3-Methylglutaryl-CoA Reductase
SREBF1	Sterol Regulatory Element Binding Transcription Factor 1
FASN	Fatty Acid Synthase
ACACA	Acetyl-CoA Carboxylase Alpha
SCD	Stearoyl-CoA Desaturase
SCD5	Stearoyl-CoA Desaturase 5
ACACB	Acetyl-CoA Carboxylase Beta
MLYCD	Malonyl-CoA Decarboxylase
CPT1A	Carnitine Palmitoyltransferase 1A
CPT1B	Carnitine Palmitoyltransferase 1B
CPT1C	Carnitine Palmitoyltransferase 1C
CIDEA	Cell Death Inducing DFFA Like Effector A
PPP2CA	Protein Phosphatase 2 Catalytic Subunit Alpha
PPP2CB	Protein Phosphatase 2 Catalytic Subunit Beta
PPP2R1B	Protein Phosphatase 2 Scaffold Subunit Abeta
PPP2R1A	Protein Phosphatase 2 Scaffold Subunit Aalpha
PPP2R2A	Protein Phosphatase 2 Regulatory Subunit Balpha
PPP2R2B	Protein Phosphatase 2 Regulatory Subunit Bbeta
PPP2R2C	Protein Phosphatase 2 Regulatory Subunit Bgamma
PPP2R2D	Protein Phosphatase 2 Regulatory Subunit Bdelta
PPP2R3B	Protein Phosphatase 2 Regulatory Subunit B''Beta
PPP2R3C	Protein Phosphatase 2 Regulatory Subunit B''Gamma
PPP2R3A	Protein Phosphatase 2 Regulatory Subunit B''Alpha
PPP2R5B	Protein Phosphatase 2 Regulatory Subunit B'Beta
PPP2R5C	Protein Phosphatase 2 Regulatory Subunit B'Gamma
PPP2R5D	Protein Phosphatase 2 Regulatory Subunit B'Delta
PPP2R5E	Protein Phosphatase 2 Regulatory Subunit B'Epsilon
PPP2R5A	Protein Phosphatase 2 Regulatory Subunit B'Alpha
TBC1D1	TBC1 Domain Family Member 1
RAB2A	RAB2A，Member RAS Oncogene Family
RAB8A	RAB8A，Member RAS Oncogene Family
RAB10	RAB10，Member RAS Oncogene Family
RAB11B	RAB11B，Member RAS Oncogene Family
RAB14	RAB14, Member RAS Oncogene Family
CFTR	CF Transmembrane Conductance Regulator
CD36	CD36 Molecule
IGF1	Insulin Like Growth Factor 1
IGF1R	Insulin Like Growth Factor 1 Receptor
INS	Insulin
INSR	Insulin Receptor
IRS1	Insulin Receptor Substrate 1
IRS2	Insulin Receptor Substrate 2
IRS4	Insulin Receptor Substrate 4
PIK3CA	Phosphatidylinositol-4,5-Bisphosphate 3-Kinase Catalytic Subunit Alpha
PIK3CD	Phosphatidylinositol-4,5-Bisphosphate 3-Kinase Catalytic Subunit Delta
PIK3CB	Phosphatidylinositol-4,5-Bisphosphate 3-Kinase Catalytic Subunit Beta
PIK3R1	Phosphoinositide-3-Kinase Regulatory Subunit 1
PIK3R2	Phosphoinositide-3-Kinase Regulatory Subunit 2
PIK3R3	Phosphoinositide-3-Kinase Regulatory Subunit 3
PDPK1	3-Phosphoinositide Dependent Protein Kinase 1
AKT1	AKT Serine/Threonine Kinase 1
AKT2	AKT Serine/Threonine Kinase 2
AKT3	AKT Serine/Threonine Kinase 3
TSC2	TSC Complex Subunit 2
TSC1	TSC Complex Subunit 1
RHEB	Ras Homolog, MTORC1 Binding
MTOR	Mechanistic Target Of Rapamycin Kinase
RPTOR	Regulatory Associated Protein Of MTOR Complex 1
AKT1S1	AKT1 Substrate 1
RPS6KB1	Ribosomal Protein S6 Kinase B1
RPS6KB2	Ribosomal Protein S6 Kinase B2
EIF4EBP1	Eukaryotic Translation Initiation Factor 4E Binding Protein 1
PPARG	Peroxisome Proliferator Activated Receptor Gamma
ULK1	Unc-51 Like Autophagy Activating Kinase 1
ADCY1	Adenylate Cyclase 1
ADCY2	Adenylate Cyclase 2
ADCY3	Adenylate Cyclase 3
ADCY4	Adenylate Cyclase 4
ADCY5	Adenylate Cyclase 5
ADCY6	Adenylate Cyclase 6
ADCY7	Adenylate Cyclase 7
ADCY8	Adenylate Cyclase 8
ADCY9	Adenylate Cyclase 9
ADCY10	Adenylate Cyclase 10
PRKACA	Protein Kinase CAMP-Activated Catalytic Subunit Alpha
PRKACB	Protein Kinase CAMP-Activated Catalytic Subunit Beta
PRKACG	Protein Kinase CAMP-Activated Catalytic Subunit Gamma
APLN	Apelin
APELA	Apelin Receptor Early Endogenous Ligand
APLNR	Apelin Receptor
GNAI1	G Protein Subunit Alpha I1
GNAI3	G Protein Subunit Alpha I3
GNAI2	G Protein Subunit Alpha I2
GNB1	G Protein Subunit Beta 1
GNB2	G Protein Subunit Beta 2
GNB3	G Protein Subunit Beta 3
GNB4	G Protein Subunit Beta 4
GNB5	G Protein Subunit Beta 5
GNG2	G Protein Subunit Gamma 2
GNG3	G Protein Subunit Gamma 3
GNG4	G Protein Subunit Gamma 4
GNG5	G Protein Subunit Gamma 5
GNG7	G Protein Subunit Gamma 7
GNG8	G Protein Subunit Gamma 8
GNG10	G Protein Subunit Gamma 10
GNG11	G Protein Subunit Gamma 11
GNG12	G Protein Subunit Gamma 12
GNG13	G Protein Subunit Gamma 13
GNGT1	G Protein Subunit Gamma Transducin 1
GNGT2	G Protein Subunit Gamma Transducin 2
GNAQ	G Protein Subunit Alpha Q
PLCB1	Phospholipase C Beta 1
PLCB2	Phospholipase C Beta 2
PLCB3	Phospholipase C Beta 3
PLCB4	Phospholipase C Beta 4
ITPR1	Inositol 1,4,5-Trisphosphate Receptor Type 1
ITPR2	Inositol 1,4,5-Trisphosphate Receptor Type 2
ITPR3	Inositol 1,4,5-Trisphosphate Receptor Type 3
RYR1	Ryanodine Receptor 1
RYR2	Ryanodine Receptor 2
RYR3	Ryanodine Receptor 3
CALML3	Calmodulin Like 3
CALM2	Calmodulin 2
CALM3	Calmodulin 3
CALM1	Calmodulin 1
CALML6	Calmodulin Like 6
CALML5	Calmodulin Like 5
CALML4	Calmodulin Like 4
NOS1	Nitric Oxide Synthase 1
NOS2	Nitric Oxide Synthase 2
NOS3	Nitric Oxide Synthase 3
PRKCE	Protein Kinase C Epsilon
SLC9A1	Solute Carrier Family 9 Member A1
SLC8A1	Solute Carrier Family 8 Member A1
SLC8A2	Solute Carrier Family 8 Member A2
SLC8A3	Solute Carrier Family 8 Member A3
MYLK	Myosin Light Chain Kinase
MYLK2	Myosin Light Chain Kinase 2
MYLK3	Myosin Light Chain Kinase 3
MYLK4	Myosin Light Chain Kinase 4
MYL2	Myosin Light Chain 2
MYL3	Myosin Light Chain 3
MYL4	Myosin Light Chain 4
HRAS	HRas Proto-Oncogene, GTPase
KRAS	KRAS Proto-Oncogene, GTPase
NRAS	NRAS Proto-Oncogene, GTPase
RRAS	RAS Related
RRAS2	RAS Related 2
MRAS	Muscle RAS Oncogene Homolog
RAF1	Raf-1 Proto-Oncogene, Serine/Threonine Kinase
MAP2K1	Mitogen-Activated Protein Kinase Kinase 1
MAP2K2	Mitogen-Activated Protein Kinase Kinase 2
MAPK1	Mitogen-Activated Protein Kinase 1
MAPK3	Mitogen-Activated Protein Kinase 3
RPS6	Ribosomal Protein S6
PIK3CG	Phosphatidylinositol-4,5-Bisphosphate 3-Kinase Catalytic Subunit Gamma
PIK3R5	Phosphoinositide-3-Kinase Regulatory Subunit 5
PIK3R6	Phosphoinositide-3-Kinase Regulatory Subunit 6
EGR1	Early Growth Response 1
SPP1	Secreted Phosphoprotein 1
JAG1	Jagged Canonical Notch Ligand 1
NOTCH3	Notch Receptor 3
PDE3B	Phosphodiesterase 3B
PIK3C3	Phosphatidylinositol 3-Kinase Catalytic Subunit Type 3
PIK3R4	Phosphoinositide-3-Kinase Regulatory Subunit 4
BECN1	Beclin 1
BECN2	Beclin 2
MAP1LC3C	Microtubule Associated Protein 1 Light Chain 3 Gamma
MAP1LC3B	Microtubule Associated Protein 1 Light Chain 3 Beta
MAP1LC3A	Microtubule Associated Protein 1 Light Chain 3 Alpha
MAP1LC3B2	Microtubule Associated Protein 1 Light Chain 3 Beta 2
PLIN1	Perilipin 1
UCP1	Uncoupling Protein 1
NRF1	Nuclear Respiratory Factor 1
TFAM	Transcription Factor A, Mitochondrial
KLF2	KLF Transcription Factor 2
SPHK1	Sphingosine Kinase 1
SPHK2	Sphingosine Kinase 2
GNA13	G Protein Subunit Alpha 13
CAMK4	Calcium/Calmodulin Dependent Protein Kinase IV
HDAC4	Histone Deacetylase 4
HDAC5	Histone Deacetylase 5
MEF2A	Myocyte Enhancer Factor 2A
BORCS8-MEF2B	BORCS8-MEF2B Readthrough
MEF2B	Myocyte Enhancer Factor 2B
MEF2C	Myocyte Enhancer Factor 2C
MEF2D	Myocyte Enhancer Factor 2D
TGFBR1	Transforming Growth Factor Beta Receptor 1
SMAD2	SMAD Family Member 2
SMAD3	SMAD Family Member 3
SMAD4	SMAD Family Member 4
ACTA2	Actin Alpha 2, Smooth Muscle
CDH1	Cadherin 1
CCN2	Cellular Communication Network Factor 2
AGTR1	Angiotensin II Receptor Type 1
SERPINE1	Serpin Family E Member 1
PLAT	Plasminogen Activator, Tissue Type
ADAM10	ADAM Metallopeptidase Domain 10
ADAM17	ADAM Metallopeptidase Domain 17
APP	Amyloid Beta Precursor Protein
NAE1	NEDD8 Activating Enzyme E1 Subunit 1
APBB1	Amyloid Beta Precursor Protein Binding Family B Member 1
GAPDH	Glyceraldehyde-3-Phosphate Dehydrogenase
BACE1	Beta-Secretase 1
BACE2	Beta-Secretase 2
RTN3	Reticulon 3
RTN4	Reticulon 4
PSENEN	Presenilin Enhancer, Gamma-Secretase Subunit
PSEN1	Presenilin 1
PSEN2	Presenilin 2
NCSTN	Nicastrin
APH1A	Aph-1 Homolog A, Gamma-Secretase Subunit
APH1B	Aph-1 Homolog B, Gamma-Secretase Subunit
IDE	Insulin Degrading Enzyme
MME	Membrane Metalloendopeptidase
MAPT	Microtubule Associated Protein Tau
ND1	Mitochondrially Encoded NADH:Ubiquinone Oxidoreductase Core Subunit 1
ND2	Mitochondrially Encoded NADH:Ubiquinone Oxidoreductase Core Subunit 2
ND3	Mitochondrially Encoded NADH:Ubiquinone Oxidoreductase Core Subunit 3
ND4	Mitochondrially Encoded NADH:Ubiquinone Oxidoreductase Core Subunit 4
ND4L	Mitochondrially Encoded NADH:Ubiquinone Oxidoreductase Core Subunit 4L
ND5	Mitochondrially Encoded NADH:Ubiquinone Oxidoreductase Core Subunit 5
ND6	Mitochondrially Encoded NADH:Ubiquinone Oxidoreductase Core Subunit 6
NDUFV1	NADH:Ubiquinone Oxidoreductase Subunit V1
NDUFV2	NADH:Ubiquinone Oxidoreductase Subunit V2
NDUFV3	NADH:Ubiquinone Oxidoreductase Subunit V3
NDUFA1	NADH:Ubiquinone Oxidoreductase Subunit A1
NDUFA2	NADH:Ubiquinone Oxidoreductase Subunit A2
NDUFA3	NADH:Ubiquinone Oxidoreductase Subunit A3
NDUFA4	NADH:Ubiquinone Oxidoreductase Subunit A4
NDUFA4L2	NDUFA4 Mitochondrial Complex Associated Like 2
NDUFA5	NADH:Ubiquinone Oxidoreductase Subunit A5
NDUFA6	NADH:Ubiquinone Oxidoreductase Subunit A6
NDUFA7	NADH:Ubiquinone Oxidoreductase Subunit A7
NDUFA8	NADH:Ubiquinone Oxidoreductase Subunit A8
NDUFA9	NADH:Ubiquinone Oxidoreductase Subunit A9
NDUFA10	NADH:Ubiquinone Oxidoreductase Subunit A10
NDUFAB1	NADH:Ubiquinone Oxidoreductase Subunit AB1
NDUFA11	NADH:Ubiquinone Oxidoreductase Subunit A11
NDUFA12	NADH:Ubiquinone Oxidoreductase Subunit A12
NDUFA13	NADH:Ubiquinone Oxidoreductase Subunit A13
NDUFB1	NADH:Ubiquinone Oxidoreductase Subunit B1
NDUFB2	NADH:Ubiquinone Oxidoreductase Subunit B2
NDUFB3	NADH:Ubiquinone Oxidoreductase Subunit B3
NDUFB4	NADH:Ubiquinone Oxidoreductase Subunit B4
NDUFB5	NADH:Ubiquinone Oxidoreductase Subunit B5
NDUFB6	NADH:Ubiquinone Oxidoreductase Subunit B6
NDUFB7	NADH:Ubiquinone Oxidoreductase Subunit B7
NDUFB8	NADH:Ubiquinone Oxidoreductase Subunit B8
NDUFB9	NADH:Ubiquinone Oxidoreductase Subunit B9
NDUFB10	NADH:Ubiquinone Oxidoreductase Subunit B10
NDUFB11	NADH:Ubiquinone Oxidoreductase Subunit B11
NDUFS1	NADH:Ubiquinone Oxidoreductase Subunit S1
NDUFS2	NADH:Ubiquinone Oxidoreductase Subunit S2
NDUFS3	NADH:Ubiquinone Oxidoreductase Subunit S3
NDUFS4	NADH:Ubiquinone Oxidoreductase Subunit S4
NDUFS5	NADH:Ubiquinone Oxidoreductase Subunit S5
NDUFS6	NADH:Ubiquinone Oxidoreductase Subunit S6
NDUFS7	NADH:Ubiquinone Oxidoreductase Core Subunit S7
NDUFS8	NADH:Ubiquinone Oxidoreductase Core Subunit S8
NDUFC1	NADH:Ubiquinone Oxidoreductase Subunit C1
NDUFC2	NADH:Ubiquinone Oxidoreductase Subunit C2
NDUFC2-KCTD14	NDUFC2-KCTD14 Readthrough
SDHA	Succinate Dehydrogenase Complex Flavoprotein Subunit A
SDHB	Succinate Dehydrogenase Complex Iron Sulfur Subunit B
SDHC	Succinate Dehydrogenase Complex Subunit C
SDHD	Succinate Dehydrogenase Complex Subunit D
UQCRFS1	Ubiquinol-Cytochrome C Reductase, Rieske Iron-Sulfur Polypeptide 1
CYTB	Mitochondrially Encoded Cytochrome B
CYC1	Cytochrome C1
UQCRC1	Ubiquinol-Cytochrome C Reductase Core Protein 1
UQCRC2	Ubiquinol-Cytochrome C Reductase Core Protein 2
UQCRH	Ubiquinol-Cytochrome C Reductase Hinge Protein
UQCRHL	Ubiquinol-Cytochrome C Reductase Hinge Protein Like
UQCRB	Ubiquinol-Cytochrome C Reductase Binding Protein
UQCRQ	Ubiquinol-Cytochrome C Reductase Complex III Subunit VII
UQCR10	Ubiquinol-Cytochrome C Reductase, Complex III Subunit X
UQCR11	Ubiquinol-Cytochrome C Reductase, Complex III Subunit XI
COX3	Mitochondrially Encoded Cytochrome C Oxidase III
COX1	Mitochondrially Encoded Cytochrome C Oxidase I
COX2	Mitochondrially Encoded Cytochrome C Oxidase II
COX4I2	Cytochrome C Oxidase Subunit 4I2
COX4I1	Cytochrome C Oxidase Subunit 4I1
COX5A	Cytochrome C Oxidase Subunit 5A
COX5B	Cytochrome C Oxidase Subunit 5B
COX6A1	Cytochrome C Oxidase Subunit 6A1
COX6A2	Cytochrome C Oxidase Subunit 6A2
COX6B1	Cytochrome C Oxidase Subunit 6B1
COX6B2	Cytochrome C Oxidase Subunit 6B2
COX6C	Cytochrome C Oxidase Subunit 6C
COX7A1	Cytochrome C Oxidase Subunit 7A1
COX7A2	Cytochrome C Oxidase Subunit 7A2
COX7A2L	Cytochrome C Oxidase Subunit 7A2 Like
COX7B	Cytochrome C Oxidase Subunit 7B
COX7B2	Cytochrome C Oxidase Subunit 7B2
COX7C	Cytochrome C Oxidase Subunit 7C
COX8C	Cytochrome C Oxidase Subunit 8C
COX8A	Cytochrome C Oxidase Subunit 8A
ATP5F1A	ATP Synthase F1 Subunit Alpha
ATP5F1B	ATP Synthase F1 Subunit Beta
ATP5F1C	ATP Synthase F1 Subunit Gamma
ATP5F1D	ATP Synthase F1 Subunit Delta
ATP5F1E	ATP Synthase F1 Subunit Epsilon
ATP6	Mitochondrially Encoded ATP Synthase Membrane Subunit 6
ATP5PB	ATP Synthase Peripheral Stalk-Membrane Subunit B
ATP5MC1	ATP Synthase Membrane Subunit C Locus 1
ATP5MC2	ATP Synthase Membrane Subunit C Locus 2
ATP5MC3	ATP Synthase Membrane Subunit C Locus 3
ATP5PD	ATP Synthase Peripheral Stalk Subunit D
ATP5PO	ATP Synthase Peripheral Stalk Subunit OSCP
ATP5PF	ATP Synthase Peripheral Stalk Subunit F6
ATP8	Mitochondrially Encoded ATP Synthase Membrane Subunit 8
HSD17B10	Hydroxysteroid 17-Beta Dehydrogenase 10
PPID	Peptidylprolyl Isomerase D
VDAC1	Voltage Dependent Anion Channel 1
VDAC2	Voltage Dependent Anion Channel 2
VDAC3	Voltage Dependent Anion Channel 3
SLC25A4	Solute Carrier Family 25 Member 4
SLC25A5	Solute Carrier Family 25 Member 5
SLC25A6	Solute Carrier Family 25 Member 6
SLC25A31	Solute Carrier Family 25 Member 31
PPIF	Peptidylprolyl Isomerase F
LPL	Lipoprotein Lipase
APOE	Apolipoprotein E
LRP1	LDL Receptor Related Protein 1
FAS	Fas Cell Surface Death Receptor
TNFRSF1A	TNF Receptor Superfamily Member 1A
FADD	Fas Associated Via Death Domain
CASP8	Caspase 8
BID	BH3 Interacting Domain Death Agonist
PPP3CA	Protein Phosphatase 3 Catalytic Subunit Alpha
PPP3CB	Protein Phosphatase 3 Catalytic Subunit Beta
PPP3CC	Protein Phosphatase 3 Catalytic Subunit Gamma
PPP3R1	Protein Phosphatase 3 Regulatory Subunit B, Alpha
PPP3R2	Protein Phosphatase 3 Regulatory Subunit B, Beta
BAD	BCL2 Associated Agonist Of Cell Death
CYCS	Cytochrome C, Somatic
APAF1	Apoptotic Peptidase Activating Factor 1
CASP9	Caspase 9
CASP3	Caspase 3
CHRM1	Cholinergic Receptor Muscarinic 1
CHRM3	Cholinergic Receptor Muscarinic 3
CHRM5	Cholinergic Receptor Muscarinic 5
GRM5	Glutamate Metabotropic Receptor 5
GRIN1	Glutamate Ionotropic Receptor NMDA Type Subunit 1
GRIN2A	Glutamate Ionotropic Receptor NMDA Type Subunit 2A
GRIN2B	Glutamate Ionotropic Receptor NMDA Type Subunit 2B
GRIN2C	Glutamate Ionotropic Receptor NMDA Type Subunit 2C
GRIN2D	Glutamate Ionotropic Receptor NMDA Type Subunit 2D
CACNA1C	Calcium Voltage-Gated Channel Subunit Alpha1 C
CACNA1D	Calcium Voltage-Gated Channel Subunit Alpha1 D
CACNA1F	Calcium Voltage-Gated Channel Subunit Alpha1 F
CACNA1S	Calcium Voltage-Gated Channel Subunit Alpha1 S
CHRNA7	Cholinergic Receptor Nicotinic Alpha 7 Subunit
MCU	Mitochondrial Calcium Uniporter
ATP2A1	ATPase Sarcoplasmic/Endoplasmic Reticulum Ca2+ Transporting 1
ATP2A3	ATPase Sarcoplasmic/Endoplasmic Reticulum Ca2+ Transporting 3
ATP2A2	ATPase Sarcoplasmic/Endoplasmic Reticulum Ca2+ Transporting 2
ATF6	Activating Transcription Factor 6
XBP1	X-Box Binding Protein 1
DDIT3	DNA Damage Inducible Transcript 3
ERN1	Endoplasmic Reticulum To Nucleus Signaling 1
EIF2AK3	Eukaryotic Translation Initiation Factor 2 Alpha Kinase 3
TRAF2	TNF Receptor Associated Factor 2
MAP3K5	Mitogen-Activated Protein Kinase Kinase Kinase 5
MAP2K7	Mitogen-Activated Protein Kinase Kinase 7
MAPK8	Mitogen-Activated Protein Kinase 8
MAPK10	Mitogen-Activated Protein Kinase 10
MAPK9	Mitogen-Activated Protein Kinase 9
EIF2S1	Eukaryotic Translation Initiation Factor 2 Subunit Alpha
ATF4	Activating Transcription Factor 4
PSMA6	Proteasome 20S Subunit Alpha 6
PSMA2	Proteasome 20S Subunit Alpha 2
PSMA4	Proteasome 20S Subunit Alpha 4
PSMA7	Proteasome 20S Subunit Alpha 7
PSMA8	Proteasome 20S Subunit Alpha 8
PSMA5	Proteasome 20S Subunit Alpha 5
PSMA1	Proteasome 20S Subunit Alpha 1
PSMA3	Proteasome 20S Subunit Alpha 3
PSMB6	Proteasome 20S Subunit Beta 6
PSMB7	Proteasome 20S Subunit Beta 7
PSMB3	Proteasome 20S Subunit Beta 3
PSMB2	Proteasome 20S Subunit Beta 2
PSMB5	Proteasome 20S Subunit Beta 5
PSMB1	Proteasome 20S Subunit Beta 1
PSMB4	Proteasome 20S Subunit Beta 4
PSMC2	Proteasome 26S Subunit, ATPase 2
PSMC1	Proteasome 26S Subunit, ATPase 1
PSMC4	Proteasome 26S Subunit, ATPase 4
PSMC6	Proteasome 26S Subunit, ATPase 6
PSMC3	Proteasome 26S Subunit, ATPase 3
PSMC5	Proteasome 26S Subunit, ATPase 5
PSMD2	Proteasome 26S Subunit, Non-ATPase 2
PSMD1	Proteasome 26S Subunit, Non-ATPase 1
PSMD3	Proteasome 26S Subunit, Non-ATPase 3
PSMD9	Proteasome 26S Subunit, Non-ATPase 9
PSMD12	Proteasome 26S Subunit, Non-ATPase 12
PSMD11	Proteasome 26S Subunit, Non-ATPase 11
PSMD6	Proteasome 26S Subunit, Non-ATPase 6
PSMD7	Proteasome 26S Subunit, Non-ATPase 7
PSMD13	Proteasome 26S Subunit, Non-ATPase 13
PSMD4	Proteasome 26S Subunit, Non-ATPase 4
PSMD14	Proteasome 26S Subunit, Non-ATPase 14
PSMD8	Proteasome 26S Subunit, Non-ATPase 8
ADRM1	ADRM1 26S Proteasome Ubiquitin Receptor
SEM1	SEM1 26S Proteasome Subunit
CASP12	Caspase 12 (Gene/Pseudogene)
CAPN1	Calpain 1
CAPN2	Calpain 2
CDK5R1	Cyclin Dependent Kinase 5 Regulatory Subunit 1
SLC39A2	Solute Carrier Family 39 Member 2
SLC39A3	Solute Carrier Family 39 Member 3
SLC39A1	Solute Carrier Family 39 Member 1
SLC39A4	Solute Carrier Family 39 Member 4
SLC39A5	Solute Carrier Family 39 Member 5
SLC39A6	Solute Carrier Family 39 Member 6
SLC39A7	Solute Carrier Family 39 Member 7
SLC39A8	Solute Carrier Family 39 Member 8
SLC39A9	Solute Carrier Family 39 Member 9
SLC39A10	Solute Carrier Family 39 Member 10
SLC39A11	Solute Carrier Family 39 Member 11
SLC39A12	Solute Carrier Family 39 Member 12
SLC39A13	Solute Carrier Family 39 Member 13
SLC39A14	Solute Carrier Family 39 Member 14
SLC11A2	Solute Carrier Family 11 Member 2
CDK5	Cyclin Dependent Kinase 5
GSK3B	Glycogen Synthase Kinase 3 Beta
CASP7	Caspase 7
DKK1	Dickkopf WNT Signaling Pathway Inhibitor 1
DKK2	Dickkopf WNT Signaling Pathway Inhibitor 2
DKK4	Dickkopf WNT Signaling Pathway Inhibitor 4
WNT1	Wnt Family Member 1
WNT2	Wnt Family Member 2
WNT2B	Wnt Family Member 2B
WNT3	Wnt Family Member 3
WNT3A	Wnt Family Member 3A
WNT4	Wnt Family Member 4
WNT5A	Wnt Family Member 5A
WNT5B	Wnt Family Member 5B
WNT6	Wnt Family Member 6
WNT7A	Wnt Family Member 7A
WNT7B	Wnt Family Member 7B
WNT8A	Wnt Family Member 8A
WNT8B	Wnt Family Member 8B
WNT9A	Wnt Family Member 9A
WNT9B	Wnt Family Member 9B
WNT10B	Wnt Family Member 10B
WNT10A	Wnt Family Member 10A
WNT11	Wnt Family Member 11
WNT16	Wnt Family Member 16
FZD1	Frizzled Class Receptor 1
FZD7	Frizzled Class Receptor 7
FZD2	Frizzled Class Receptor 2
FZD3	Frizzled Class Receptor 3
FZD4	Frizzled Class Receptor 4
FZD5	Frizzled Class Receptor 5
FZD8	Frizzled Class Receptor 8
FZD6	Frizzled Class Receptor 6
FZD10	Frizzled Class Receptor 10
FZD9	Frizzled Class Receptor 9
LRP5	LDL Receptor Related Protein 5
LRP6	LDL Receptor Related Protein 6
CSNK1E	Casein Kinase 1 Epsilon
TPTEP2-CSNK1E	TPTEP2-CSNK1E Readthrough
DVL3	Dishevelled Segment Polarity Protein 3
DVL2	Dishevelled Segment Polarity Protein 2
DVL1	Dishevelled Segment Polarity Protein 1
FRAT1	FRAT Regulator Of WNT Signaling Pathway 1
FRAT2	FRAT Regulator Of WNT Signaling Pathway 2
CSNK2A1	Casein Kinase 2 Alpha 1
CSNK2A2	Casein Kinase 2 Alpha 2
CSNK2A3	Casein Kinase 2 Alpha 3
CSNK2B	Casein Kinase 2 Beta
AXIN1	Axin 1
AXIN2	Axin 2
APC	APC Regulator Of WNT Signaling Pathway 2
APC2	APC Regulator Of WNT Signaling Pathway 2
CTNNB1	Catenin Beta 1
CSNK1A1L	Casein Kinase 1 Alpha 1 Like
CSNK1A1	Casein Kinase 1 Alpha 1
KIF5A	Kinesin Family Member 5A
KIF5B	Kinesin Family Member 5B
KIF5C	Kinesin Family Member 5C
KLC3	Kinesin Light Chain 3
KLC1	Kinesin Light Chain 1
KLC2	Kinesin Light Chain 2
KLC4	Kinesin Light Chain 4
TUBA1B	Tubulin Alpha 1b
TUBA4A	Tubulin Alpha 4a
TUBA3C	Tubulin Alpha 3c
TUBA1A	Tubulin Alpha 1a
TUBA1C	Tubulin Alpha 1c
TUBA8	Tubulin Alpha 8
TUBA3E	Tubulin Alpha 3e
TUBA3D	Tubulin Alpha 3d
TUBAL3	Tubulin Alpha Like 3
TUBB6	Tubulin Beta 6 Class V
TUBB	Tubulin Beta Class I
TUBB1	Tubulin Beta 1 Class VI
TUBB2A	Tubulin Beta 2A Class IIa
TUBB3	Tubulin Beta 3 Class III
TUBB4A	Tubulin Beta 4A Class IVa
TUBB8	Tubulin Beta 8 Class VIII
TUBB2B	Tubulin Beta 2B Class IIb
TUBB4B	Tubulin Beta 4B Class IVb
AGER	Advanced Glycosylation End-Product Specific Receptor
ARAF	A-Raf Proto-Oncogene, Serine/Threonine Kinase
BRAF	B-Raf Proto-Oncogene, Serine/Threonine Kinase
NOX1	NADPH Oxidase 1
CYBB	Cytochrome B-245 Beta Chain
NOX4	NADPH Oxidase 4
RELA	RELA Proto-Oncogene, NF-KB Subunit
NFKB1	Nuclear Factor Kappa B Subunit 1
PTGS2	Prostaglandin-Endoperoxide Synthase 2
TNF	Tumor Necrosis Factor
IL6	Interleukin 6
IL1A	Interleukin 1 Alpha
IL1B	Interleukin 1 Beta
CSF1	Colony Stimulating Factor 1
SNCA	Synuclein Alpha
EIF2AK2	Eukaryotic Translation Initiation Factor 2 Alpha Kinase 2
CHUK	Component Of Inhibitor Of Nuclear Factor Kappa B Kinase Complex
IKBKB	Inhibitor Of Nuclear Factor Kappa B Kinase Subunit Beta
IKBKG	Inhibitor Of Nuclear Factor Kappa B Kinase Regulatory Subunit Gamma
ULK2	Unc-51 Like Autophagy Activating Kinase 2
ATG101	Autophagy Related 101
ATG13	Autophagy Related 13
RB1CC1	Autophagy And Beclin 1 Regulator 1
AMBRA1	Autophagy And Beclin 1 Regulator 1
ATG14	Autophagy Related 14
NRBF2	Nuclear Receptor Binding Factor 2
ATG2A	Autophagy Related 2A
ATG2B	Autophagy Related 2B
WIPI2	WD Repeat Domain, Phosphoinositide Interacting 2
WIPI1	WD Repeat Domain, Phosphoinositide Interacting 1
ATF2	Activating Transcription Factor 2
ATF6B	Activating Transcription Factor 6 Beta
EHMT2	Euchromatic Histone Lysine Methyltransferase 2
EHMT1	Euchromatic Histone Lysine Methyltransferase 1
SOD2	Superoxide Dismutase 2
CAT	Catalase
ATG5	Autophagy Related 5
KL	Klotho
EIF4E	Eukaryotic Translation Initiation Factor 4E
EIF4E2	Eukaryotic Translation Initiation Factor 4E Family Member 2
EIF4E1B	Eukaryotic Translation Initiation Factor 4E Family Member 1B
APPL1	Adaptor Protein, Phosphotyrosine Interacting With PH Domain And Leucine Zipper 1
BAX	BCL2 Associated X, Apoptosis Regulator
TP53	Tumor Protein P53
SESN1	Sestrin 1
SESN3	Sestrin 3
SESN2	Sestrin 2
