# Supplementary material for: Mitochondrial energy metabolism correlates with an immunosuppressive tumor microenvironment and poor prognosis in esophageal squamous cell carcinoma
Source: Comput Struct Biotechnol J. 2023 Aug 24;21:4118–33. doi: 10.1016/j.csbj.2023.08.022 (PMC10474161; doi:10.1016/j.csbj.2023.08.022)
Supplement: Supplementary file 17 — Table S4. Detailed pathological data of the cDNA microarray (MecDNA-HEsoS030PG01) [file mmc4.xlsx]

## Sheet: Sheet1
Table S4. Detailed pathological data of the cDNA microarray (MecDNA-HEsoS030PG01)
Tissue type	Tissue coding	Cancer species	Gender	Age	Sites of distant metastasis	Primary organs	Pathological subtyping	Histological grade	Lesion size (cm)	Lesion location	Total number of lymph nodes	Positive number	T	N	M
Carcinoma / paracarcinoma	D08A0905	esophageal cancer	female	48	No	Yes	squamous cell carcinoma	Grade I	2.5*2*1.2	esophagus	15	0	NA	N0	M0
Carcinoma / paracarcinoma	D08A0919	esophageal cancer	female	69	No	Yes	squamous cell carcinoma	GradeⅠ-Ⅱ	5.5*5*1	esophagus	18	0	NA	N0	M0
Carcinoma / paracarcinoma	D08A0920	esophageal cancer	male	74	No	Yes	squamous cell carcinoma	GradeⅠ-Ⅱ	9*5*1.5	esophagus	13	1	NA	N1	M0
Carcinoma / paracarcinoma	D08A0921	esophageal cancer	female	69	No	Yes	squamous cell carcinoma	Grade I	3*2*0.5	esophagus	5	1	NA	N1	M0
Carcinoma / paracarcinoma	D08A0929	esophageal cancer	female	51	No	Yes	squamous cell carcinoma	Grade I	2.5*2.5*1	esophagus	9	0	NA	N0	M0
Carcinoma / paracarcinoma	D08A0991	esophageal cancer	male	46	No	Yes	squamous cell carcinoma	GradeⅠ-III	3.5*2*1	esophagus	20	0	NA	N0	M0
Carcinoma / paracarcinoma	D08A0846	esophageal cancer	female	72	No	Yes	squamous cell carcinoma	Grade II	3*2*0.5	esophagus	8	0	NA	N0	M0
Carcinoma / paracarcinoma	D08A0868	esophageal cancer	male	66	No	Yes	squamous cell carcinoma	Grade II	4*3*0.5	esophagus	6	0	NA	N0	M0
Carcinoma / paracarcinoma	D08A0891	esophageal cancer	male	74	No	Yes	squamous cell carcinoma	Grade II	5*4*1	esophagus	3	0	NA	N0	M0
Carcinoma / paracarcinoma	D08A0906	esophageal cancer	female	71	No	Yes	squamous cell carcinoma	Grade II	4*3*1	esophagus	7	0	NA	N0	M0
Carcinoma / paracarcinoma	D08A0925	esophageal cancer	female	59	No	Yes	squamous cell carcinoma	Grade II	3*2.5*1.2	esophagus	16	2	NA	N1	M0
Carcinoma / paracarcinoma	D08A0930	esophageal cancer	male	NA	No	Yes	squamous cell carcinoma	Grade II-III	4.5*2*1.2	esophagus	12	0	NA	N0	M0
Carcinoma / paracarcinoma	D08A1697	esophageal cancer	male	60	No	Yes	squamous cell carcinoma	Grade II	5*4*2	esophagus	13	0	NA	N0	M0
Carcinoma / paracarcinoma	D08A1701	esophageal cancer	female	74	No	Yes	squamous cell carcinoma	Grade II	5*4*1	esophagus	20	0	NA	N0	M0
Carcinoma / paracarcinoma	D08A0935	esophageal cancer	male	48	No	Yes	squamous cell carcinoma	Grade III	4.5*3*1	Lower esophagus	19	0	NA	N0	M0
