# Supplementary material for: Mitochondrial energy metabolism correlates with an immunosuppressive tumor microenvironment and poor prognosis in esophageal squamous cell carcinoma
Source: Comput Struct Biotechnol J. 2023 Aug 24;21:4118–33. doi: 10.1016/j.csbj.2023.08.022 (PMC10474161; doi:10.1016/j.csbj.2023.08.022)
Supplement: Supplementary file 18 — Table S5. Information of primers. [file mmc5.xlsx]

## Sheet: Sheet1
Table S5. Information of primers
Primer Name	Forward Primer Sequence (5' to 3')	Reverse Primer Sequence (5' to 3')	Used for
APOE	CAAGCGGTGGAGACAGAG	GCAGGTAATCCCAAAAGCGA	qRT-PCR
APPL1	CCCATCATCTCCATAGGTCA	TCCAGTTACCCTCAAAGCATC	qRT-PCR
MAP1LC3A	CGAGCAGGAGAAAGACG	GGACAACCCTAACACGAC	qRT-PCR
NDUFA13	TATGGCGGCGTCAAAGGT	TATGCTCCAGTGCCCGTAG	qRT-PCR
