# Supplementary material for: Mitochondrial energy metabolism correlates with an immunosuppressive tumor microenvironment and poor prognosis in esophageal squamous cell carcinoma
Source: Comput Struct Biotechnol J. 2023 Aug 24;21:4118–33. doi: 10.1016/j.csbj.2023.08.022 (PMC10474161; doi:10.1016/j.csbj.2023.08.022)
Supplement: Supplementary file 22 — Table S9. Correlation coefficients of 20 mitochondrial energy metabolism-related genes [file mmc9.csv]

	row	column	cor	p
3	PTGS2	IL1B	0.679570195395361	0
18	IL1B	SOD2	0.604691853530718	0
58	IL1B	PPIF	0.483064773496688	0
17	PTGS2	SOD2	0.480426559885855	0
109	SPP1	APOE	0.473150384864766	0
39	IL1B	CYBB	0.460355485951462	0
49	SPP1	FBP1	0.415844746160774	0
43	SOD2	CYBB	0.389268280190633	0
57	PTGS2	PPIF	0.38700776350717	0
69	IL1B	LRP1	0.387002101037318	0
62	SOD2	PPIF	0.384405341568482	0
76	CYBB	LRP1	0.366403924562395	0
116	FBP1	APOE	0.350852744098754	0
38	PTGS2	CYBB	0.348894035553716	0
55	CYBB	FBP1	0.345083521459347	0
48	IL1B	FBP1	0.340978266705579	0
73	SOD2	LRP1	0.31108279405212	0
68	PTGS2	LRP1	0.298250368678026	0
52	SOD2	FBP1	0.289255958044045	0
115	CYBB	APOE	0.285632517349387	0
77	FBP1	LRP1	0.283244628422866	0
65	CYBB	PPIF	0.280607068770538	0
19	SPP1	SOD2	0.265192332594493	0
6	IL1B	SPP1	0.264534647086334	0
118	LRP1	APOE	0.252284025034343	0
47	PTGS2	FBP1	0.244472608239868	0
78	PPIF	LRP1	0.242140521295707	0
40	SPP1	CYBB	0.238550949774161	0
41	MEF2C	CYBB	0.238022645223205	0
2	GNG5	IL1B	0.233154119041754	0
66	FBP1	PPIF	0.228413743185059	0
70	SPP1	LRP1	0.225236413805737	0
112	SOD2	APOE	0.222124569258129	0
13	IL1B	EGR1	0.220420233244509	0
130	CYBB	APP	0.218614068365576	0
81	IL1B	TUBB6	0.210947594626728	0
56	GNG5	PPIF	0.204104052273934	0
37	GNG5	CYBB	0.196230813259469	0
21	EGR1	SOD2	0.195252440454771	0
123	IL1B	APP	0.194314039263607	0
89	FBP1	TUBB6	0.193210541616241	0
99	GNG11	COX7A1	0.192570744713479	0
131	FBP1	APP	0.189691425943884	0
46	GNG5	FBP1	0.186055150025654	0
133	LRP1	APP	0.185496419757786	0
5	PTGS2	SPP1	0.185079694799968	0
108	IL1B	APOE	0.184226287421332	0
88	CYBB	TUBB6	0.183537397799047	0
16	GNG5	SOD2	0.182798509304276	0
85	SOD2	TUBB6	0.182077256439379	0
127	SOD2	APP	0.181748005090529	0
42	EGR1	CYBB	0.180431456169416	0
59	SPP1	PPIF	0.179344398672988	0
1	GNG5	PTGS2	0.178472565113213	0
124	SPP1	APP	0.173081958038653	0
12	PTGS2	EGR1	0.169190314215393	0
80	PTGS2	TUBB6	0.167746714089939	0
72	EGR1	LRP1	0.162620099040282	0
91	LRP1	TUBB6	0.162230469934769	0
54	SERPINE1	FBP1	0.158837876108696	0
119	TUBB6	APOE	0.157897181763337	0
90	PPIF	TUBB6	0.156906735573643	0
136	APOE	APP	0.156297567157513	0
82	SPP1	TUBB6	0.154227809441575	0
134	TUBB6	APP	0.153863693637246	0
67	GNG5	LRP1	0.151087954361069	0
32	SPP1	SERPINE1	0.149929998698045	0
4	GNG5	SPP1	0.146805358610298	0
122	PTGS2	APP	0.142517823559426	0
111	EGR1	APOE	0.140462725029887	0
132	PPIF	APP	0.137816160890992	0
51	EGR1	FBP1	0.136448299997983	0
114	SERPINE1	APOE	0.134636257810704	0
106	GNG5	APOE	0.13194825617065	0
61	EGR1	PPIF	0.122196091791056	0
9	IL1B	MEF2C	0.120474372451658	0
117	PPIF	APOE	0.119584403602636	0
79	GNG5	TUBB6	0.119127583464685	0
107	PTGS2	APOE	0.118068787726137	0
71	MEF2C	LRP1	0.108582582732789	0
14	SPP1	EGR1	0.105608081775248	0
125	MEF2C	APP	0.105367858252734	0
121	GNG5	APP	0.102859415319977	0
20	MEF2C	SOD2	0.101785989624268	0
75	SERPINE1	LRP1	0.0935354576138541	0
34	EGR1	SERPINE1	0.0907007377965451	0
45	SERPINE1	CYBB	0.090340643183759	0
83	MEF2C	TUBB6	0.0891313697663415	0
87	SERPINE1	TUBB6	0.0882114020476826	0
31	IL1B	SERPINE1	0.0869272776556628	0
35	SOD2	SERPINE1	0.0857065620028971	0
129	SERPINE1	APP	0.0846544159032635	0
126	EGR1	APP	0.0827852083787504	0
128	GNG11	APP	0.0801035280585208	0
8	PTGS2	MEF2C	0.0786456657132572	0
64	SERPINE1	PPIF	0.0696043186817183	0
84	EGR1	TUBB6	0.0691889861499997	0
60	MEF2C	PPIF	0.0660777975298613	0
50	MEF2C	FBP1	0.0640668400624676	0
15	MEF2C	EGR1	0.0635360566061308	0
29	GNG5	SERPINE1	0.061480671671056	0
30	PTGS2	SERPINE1	0.0608968627061542	0
86	GNG11	TUBB6	0.060641796663896	0
36	GNG11	SERPINE1	0.0542621839554211	0
135	COX7A1	APP	0.0509510412385147	0
7	GNG5	MEF2C	0.0480785137324682	0
100	SERPINE1	COX7A1	0.0476823389618463	0
104	LRP1	COX7A1	0.0453738503261256	0
97	EGR1	COX7A1	0.0404571535631478	0
74	GNG11	LRP1	0.0398495831160377	0
105	TUBB6	COX7A1	0.0360571388517654	0
26	MEF2C	GNG11	0.0338416076825091	0
93	PTGS2	COX7A1	0.0326313513812154	0
120	COX7A1	APOE	0.0301254682269712	0
27	EGR1	GNG11	0.025349020025206	4.44089209850063e-16
33	MEF2C	SERPINE1	0.021567941652772	5.27355936696949e-12
110	MEF2C	APOE	0.0210871061464317	1.53881352105145e-11
11	GNG5	EGR1	0.0206696314922356	3.82653908559405e-11
28	SOD2	GNG11	0.0163107990931278	1.82459847231087e-07
10	SPP1	MEF2C	0.0138135292978409	9.97862049367804e-06
102	FBP1	COX7A1	0.0123037100364711	8.32834857935616e-05
22	GNG5	GNG11	0.011445390938933	0.00025198023948203
98	SOD2	COX7A1	0.01130198374308	0.000301073889011905
23	PTGS2	GNG11	0.00886809258763386	0.00456851509816492
92	GNG5	COX7A1	0.00832574324582811	0.00775548037318319
44	GNG11	CYBB	0.00383906173753773	0.219560653545222
101	CYBB	COX7A1	0.00370922912809645	0.235552159604553
95	SPP1	COX7A1	9.25240110662136e-05	0.97639545013815
113	GNG11	APOE	-0.000101217151366254	0.974178413851754
94	IL1B	COX7A1	-0.000578083680854023	0.853334715479445
63	GNG11	PPIF	-0.00137430164014236	0.660308106041855
103	PPIF	COX7A1	-0.00160323686121411	0.608161830484503
96	MEF2C	COX7A1	-0.00331597411686525	0.288954690228429
25	SPP1	GNG11	-0.00572608328566228	0.0670769793762975
53	GNG11	FBP1	-0.00690017088924893	0.0273398941105456
24	IL1B	GNG11	-0.0101790616586751	0.00113294920910589
